# Supplementary material for: Legacy and Emerging Plasticizers and Stabilizers in PVC Floorings and Implications for Recycling
Source: Environ Sci Technol. 2024 Jan 19;58(4):1894–907. doi: 10.1021/acs.est.3c04851 (PMC10832040; doi:10.1021/acs.est.3c04851)
Supplement: Supplementary file 2 — es3c04851_si_002.xlsx [file es3c04851_si_002.xlsx]

## Sheet: Overview
Supporting Information SI2
Legacy and emerging plasticizers and stabilizers in PVC floorings and implications for recycling
Environmental, Science & Technology
https://doi.org/10.1021/acs.est.3c04851
Helene Wiesinger1*, Christophe Bleuler2, Verena Christen3, Philippe Favreau2, Stefanie Hellweg1,4, Miriam Langer3,5, Roxane Pasquettaz2, Andreas Schönborn6, Zhanyun Wang1,4,7*
1 Chair of Ecological Systems Design, Institute of Environmental Engineering, ETH Zürich, 8093 Zürich, Switzerland
2 Service de l'air, du bruit et des rayonnements non ionisants (SABRA), Geneva cantonal office for the environment, 1205 Geneva, Switzerland
3 Institute for Ecopreneurship, School of Life Sciences, University of Applied Sciences and Arts Northwestern Switzerland, FHNW, 4132 Muttenz, Switzerland
4 National Centre of Competence in Research (NCCR) Catalysis, Institute of Environmental Engineering, ETH Zürich, 8093 Zürich, Switzerland
5 Eawag – Swiss Federal Institute of Aquatic Science and Technology, 8600 Dübendorf, Switzerland
6 Institute of Natural Resource Sciences, ZHAW School of Life Sciences and Facility Management, 8820 Wädenswil, Switzerland
7 Empa – Swiss Federal Laboratories for Materials Science and Technology, 9014 St. Gallen, Switzerland
*Email: wiesinger@ifu.baug.ethz.ch, zhanyun.wang@ifu.baug.ethz.ch
This file (SI2) is part of the supporting information for the study referred to above. It contains large tables of processed data. Additional descriptions, small tables and figures can be found in the accompanying word file (S1). The protocol used for phthalate quantication is in SI3. The Agilent method files for the GC-MS analyses are in SI4. The scripts for dataprocessing are in SI5. Raw data c…
Related raw data (SI4-SI8) can be found in Mendeley Data:
https://doi.org/10.17632/s4g2y7c7c7.2
Table of Content
	Sheet	Overview	Detailed description
	S1	Final Results	Description of all samples, summary of all measurements (XRF, FTIR, GC-MS, Bioassays) and determined level of concern for each sample
	S2	Substances	Substance standards employed in this study, including their suppliers, physico-chemical properties, and determined experimental properties
	S3	XRF	Elemental composition (using XRF) summary results for each sample and side
	S4	FTIR	Polymer type and ortho-phthalate screening results (determined by ATR-FTIR) for each sample and side
	S5	Extraction	Sample preperation for GC-MS and bioassays
	S6	o-PHT GC-MS	Processed Agilent Masshunter readings per GC-MS file for ortho-phthalates
	S7	Suspect GC-MS	Processed Agilent Masshunter readings per GC-MS file for suspect screening
	S8	Suspect Semiquant	Semiquantified suspect substances by sample from GC-MS suspect screening
	S9	Suspect Substance Overview	All determined substances in GC-MS suspect screening, including suspects and library matches
	S10	Bioassays	Bioassay readings per sample
	S11	SCIP	Entries from the SCIP database - "Substances of very high Concern In Products" Database by ECHA (https://echa.europa.eu/scip-database) for floorings from vinyl chloride (Article category: 3918100000). Retrieved: 28.08.2023

## Sheet: S1-Final results
Sheet S1: Description of all samples, summary of all measurements (XRF, FTIR, GC-MS, Bioassays) and determined level of concern for each sample.
Sample information																			Analyses										Element concentration [ppm]																				ortho-Phthalate concentration [wt%]
																													determined by XRF																				determined by GC-MS ortho-phthalate quantification workflow
Identifiers				Sampling information							Properties								Chemical analysis						Bioassays				alternative stabilizers				toxic elements							other elements									regulated ortho-phthalates
sort	Product_id	Product_id_XRF	Product_id_GCMS	Product	Product_details	Material	Origin	Origin_details	Origin_location	Date_sampling	Presence of greyes layeser (indicator for recyescling)	Hardness	Glassfiber	Color_top_simple	Color_top	Color_middle	Color_bottom	Layers	FTIR	XRF	Extraction	Batch	GC-MS Target	GC-MS - Suspect	MTT + ROS	umuC	Ames	EDC	Zn	Ba	Sn	Br	Cr	Pb	Ni	As	Cd	Hg	Any restricted	Cl	Fe	Ti	V	Sb	Cu	Bi	Au	Se	DEHP
1	Ger_bio_001	gb1	gb1	Flooring	contains bio-plasticizer, trend towards "green products"	PVC	Professional contractor	confidential	Canton of Zurich, Switzerland	2021-06-03	yes	medium	no	red	violet	#N/A	#N/A	1	2022-10-05	2021-08-03	2022-03-03	4	2022-05-16	2022-09-20	2022-04-01	#N/A	#N/A	#N/A	608.915	132.57										280421	204.68	3233.08	88.87
2	Ger_nonpvc_001	gn1	gn1	Flooring	non-PVC flooring	other	Professional contractor	confidential	Canton of Zurich, Switzerland	2021-06-03	n	medium	no	red	red	#N/A	#N/A	1	2022-10-05	2021-08-03	#N/A	#N/A	#N/A	#N/A	#N/A	#N/A	#N/A	#N/A	300.84	346.62											288.255	1175.67	42.93						#N/A
3	Ger_antistat_001	ga1	ga1	Flooring	antistatic graphene spots, bottom graphene layer, ensures removal of electrostatics	PVC	Professional contractor	confidential	Canton of Zurich, Switzerland	2021-06-03	no	medium	no	blue or green	blue	#N/A	black	2	2022-10-05	2021-08-03	2021-11-18	1	2021-12-08	2022-09-20	2022-04-01	#N/A	#N/A	#N/A	567.637	98.87	236.135				57.26				< 0.1 wt%	266070	231.78	5709.83	109.62	32.04					0.208794
4	Ger_antistat_002	ga2	ga2	Flooring	antistatic graphene layers, ensures removal of electrostatics	PVC	Professional contractor	confidential	Canton of Zurich, Switzerland	2021-06-03	yes	medium	no	blue or green	blue	#N/A	#N/A	1	2022-10-05	2021-08-03	2022-03-03	4	2022-05-16	2022-09-20	2022-04-01	#N/A	#N/A	#N/A	352.395	232.27										218858	293.57	7421.85
5	Ger_antirutsch_001	gar1	gar1	Flooring	pieces of sand in material to avoid slipping	PVC	Professional contractor	confidential	Canton of Zurich, Switzerland	2021-06-03	yes	medium	no	black	black	#N/A	grey	2	2022-10-05	2021-08-03	2022-03-03	4	2022-05-16	2022-09-20	2022-04-01	#N/A	#N/A	2022-05-01	579.29			16.33								267736			44.54
6	Ger_n_001	g1	g01	Flooring	contains PVC foam layer, used for playground, soft walking,…	PVC	Professional contractor	confidential	Canton of Zurich, Switzerland	2021-06-03	yes	soft	no	blue or green	blue - transparent	white	light grey	3	2022-10-05	2021-08-03	2021-11-18	1	2021-12-08	2022-09-20	2022-04-01	#N/A	#N/A	2022-05-01	1380.44			26.39								237874		2995.83							0.423709
7	Ger_n_002	g2	g02	Flooring		PVC	Professional contractor	confidential	Canton of Zurich, Switzerland	2021-06-03	yes	hard	yes	beige, orange or brown	yellow	grey	grey	3	2022-10-05	2021-08-03	2021-11-18	1	2021-12-08	2022-09-20	2022-04-01	#N/A	#N/A	2022-05-01	361.8	422.185	52.95									230571	245.18	3506.2	111.99	244.1					0.21419
8	Ger_n_003	g3	g03	Flooring		PVC	Professional contractor	confidential	Canton of Zurich, Switzerland	2021-06-03	yes	hard	yes	beige, orange or brown	beige	white	grey	3	2022-10-05	2021-08-03	2021-11-18	1	2021-12-08	2022-09-20	2022-04-01	2022-05-01	#N/A	#N/A	301.4											240041	179.355	3438.05	40.32						1.01124
9	Ger_n_004	g4	g04	Flooring	sport flooring	PVC	Professional contractor	confidential	Canton of Zurich, Switzerland	2021-06-03	yeses	medium	no	black	black	beige	grey	3	2022-10-05	2021-08-03	2022-03-03	4	2022-05-16	2022-09-20	2022-04-01	2022-05-01	#N/A	2022-05-01	365.1		104.185			14.78					< 0.1 wt%	235871	183.54	1197.24		6644.45					0.248542
10	Ger_n_005	g5	g05	Flooring	wood-imitate, trend product	PVC	Professional contractor	confidential	Canton of Zurich, Switzerland	2021-06-03	yes	hard	no	wood	wood - transparent	grey	darkgrey	3	2022-10-05	2021-08-03	2021-11-18	1	2021-12-08	2022-09-20	2022-04-01	2022-05-01	#N/A	#N/A	152.79	482.595										306341		461.265							0.234443
11	Ger_n_006	g6	g06	Flooring		PVC	Professional contractor	confidential	Canton of Zurich, Switzerland	2021-06-03	yes	medium	no	grey	grey stone	#N/A	darkgrey	2	2022-10-05	2021-08-03	2021-11-18	1	2021-12-08	2022-09-20	2022-04-01	#N/A	#N/A	#N/A	42.05	522.192	25.6667	32.0325		4415.65					> 0.1 wt%	328530	393.957	3197.45	50.2067	704.847	120.98				20.4728
12	Ger_n_007	g7	g07	Flooring	?	PVC	Professional contractor	confidential	Canton of Zurich, Switzerland	2021-06-03	yes	medium	no	grey	darkgrey	#N/A	#N/A	1	2022-10-05	2021-08-03	2022-03-03	4	2022-05-16	2022-09-20	2022-04-01	2022-05-01	2022-05-01	#N/A	314.13	110.81	189.17									230781	211.23	888.44	35.42	37.47
13	Ger_n_008	g8	g08	Flooring	Premium CPT	PVC	Professional contractor	confidential	Canton of Zurich, Switzerland	2022-04-14	yes	soft	no	grey	grey stone	#N/A	light grey	2	2022-06-16	2022-11-17	2022-04-26	12	2022-05-25	2022-09-20	#N/A	#N/A	#N/A	#N/A	179.97	93.43			35.67						< 0.1 wt%	265415		2906.01	99.41						0.839289
14	Ger_n_009	g9	g09	Flooring	Mip Cosmo	PVC	Professional contractor	confidential	Canton of Zurich, Switzerland	2022-04-14	no	medium	no	blue or green	blue	#N/A	#N/A	1	2022-06-16	2022-11-17	2022-04-26	12	2022-05-25	2022-09-20	#N/A	#N/A	#N/A	#N/A	243.585	133.64										231515		4000.68	110.36						0.00318171
15	Ger_n_010	g10	g10	Flooring	Premium CFT	PVC	Professional contractor	confidential	Canton of Zurich, Switzerland	2022-04-14	yes	medium	yes	transparent or white	white	black	grey	3	2022-06-16	2022-11-17	2022-04-26	12	2022-05-25	2022-09-20	#N/A	#N/A	#N/A	#N/A	654.58					17.97					< 0.1 wt%	265156		30974.6	446.85
16	Ger_n_011	g11	g11	Flooring	Mipolam EL5	PVC	Professional contractor	confidential	Canton of Zurich, Switzerland	2022-04-14	no	medium	no	transparent or white	white	#N/A	#N/A	1	2022-06-16	2022-11-17	2022-04-26	12	2022-05-25	2022-09-20	#N/A	#N/A	#N/A	#N/A	740.665	151.505										271000	147.92	24929.3	379.68
17	Ger_n_012	g12	g12	Flooring	Altro VM20	PVC	Professional contractor	confidential	Canton of Zurich, Switzerland	2022-04-14	no	soft	yes	beige, orange or brown	beige	#N/A	beige	2	2022-06-16	2022-11-17	2022-04-26	12	2022-05-25	2022-09-20	#N/A	#N/A	#N/A	#N/A	9583.38	305.57		17.11		17.91					< 0.1 wt%	222427	262.385	1809.42	64.13
18	Ger_n_013	g13	g13	Flooring	CV Belag	PVC	Professional contractor	confidential	Canton of Zurich, Switzerland	2022-04-14	yes	soft	no	grey	grey - transparent	#N/A	beige	2	2022-06-16	2022-11-17	2022-04-26	12	2022-05-25	2022-09-20	#N/A	#N/A	#N/A	#N/A	773.3		115.73									388471									0.138705
19	Ger_n_014	g14	g14	Flooring	Impression CPT	PVC	Professional contractor	confidential	Canton of Zurich, Switzerland	2022-04-14	yes	soft	no	grey	grey - transparent	white	grey	3	2022-06-16	2022-11-17	2022-04-26	12	2022-05-25	2022-09-20	#N/A	#N/A	#N/A	#N/A	138.46											275155
20	Ger_n_015	g15	g15	Flooring	Durafoam	PVC	Professional contractor	confidential	Canton of Zurich, Switzerland	2022-04-14	no	soft	no	beige, orange or brown	beige	#N/A	#N/A	1	2022-06-16	2022-11-17	2022-04-26	12	2022-05-25	2022-09-20	#N/A	#N/A	#N/A	#N/A	1714.65	136.09										421346		50341.7	674.47
21	Ger_n_016	g16	g16	Flooring	Mural Ultra	PVC	Professional contractor	confidential	Canton of Zurich, Switzerland	2022-04-14	no	soft	no	beige, orange or brown	beige	#N/A	white	2	2022-06-16	2022-11-17	2022-04-26	12	2022-05-25	2022-09-20	#N/A	#N/A	#N/A	#N/A	4464.38		8260.26									149321	249.165	9000.46		17938.2		28.42
22	Ger_n_017	g17	g17	Flooring	Impression CFT	PVC	Professional contractor	confidential	Canton of Zurich, Switzerland	2022-04-14	no	soft	no	blue or green	green - transparent	white	light grey	3	2022-06-16	2022-11-17	2022-04-26	12	2022-05-25	2022-09-20	#N/A	#N/A	#N/A	#N/A	1972.05			28.09								256338	178.09
23	Ger_n_018	g18	g18	Flooring	Mip EL5	PVC	Professional contractor	confidential	Canton of Zurich, Switzerland	2022-04-14	yes	medium	no	grey	grey	#N/A	black	2	2022-06-16	2022-11-17	2022-04-26	13	2022-05-25	2022-09-20	#N/A	#N/A	#N/A	#N/A	186.91		266.085									256200	228.985	4630.71	90.92	40.43
24	Ger_n_019	g19	g19	Flooring	Creation LooseLay	PVC	Professional contractor	confidential	Canton of Zurich, Switzerland	2022-04-14	yes	hard	yes	beige, orange or brown	colorful - transparent	grey	grey	3	2022-06-16	2022-11-17	2022-04-26	13	2022-05-25	2022-09-20	#N/A	#N/A	#N/A	#N/A	134.24	618.09	55									346261	331.53	2045.11
25	Ger_n_020	g20	g20	Flooring	Creation Clic	PVC	Professional contractor	confidential	Canton of Zurich, Switzerland	2022-04-14	yes	hard	no	wood	wood - transparent	grey	darkgrey	3	2022-06-16	2022-11-17	2022-04-26	13	2022-05-25	2022-09-20	#N/A	#N/A	#N/A	#N/A	168.865	450.015	240.41									258948	442.85			46.38
26	Ger_n_021	g21	g21	Flooring	GTI	PVC	Professional contractor	confidential	Canton of Zurich, Switzerland	2022-04-14	yes	hard	yes	red	red	#N/A	darkgrey	2	2022-06-16	2022-11-17	2022-04-26	13	2022-05-25	2022-09-20	#N/A	#N/A	#N/A	#N/A	207.62	942.063	104.023	58	229.407	8039.22					> 0.1 wt%	239339		2483.93	52	135.23					3.53632
27	Ger_n_022	g22	g22	Flooring	Taraflex Sport M	PVC	Professional contractor	confidential	Canton of Zurich, Switzerland	2022-04-14	yes	soft	no	blue or green	blue - transparent	grey + blue	light blue	4	2022-06-16	2022-11-17	2022-04-26	13	2022-05-25	2022-09-20	#N/A	#N/A	#N/A	#N/A	842.81											269987		1475.42	49.53			17.32			0.00853183
28	Ger_n_023	g23	g23	Flooring	StarClic	PVC	Professional contractor	confidential	Canton of Zurich, Switzerland	2022-04-14	yes	hard	yes	transparent or white	white - transparent	grey	darkgrey	3	2022-06-16	2022-11-17	2022-04-26	13	2022-05-25	2022-09-20	#N/A	#N/A	#N/A	#N/A	140.14	512.12	189.025									328072	1456.87	80.74	45.84
29	Ger_n_024	g24	g24	Flooring	Attraction	PVC	Professional contractor	confidential	Canton of Zurich, Switzerland	2022-04-14	yes	medium	yes	blue or green	light green	darkgrey	grey	3	2022-06-16	2022-11-17	2022-04-26	13	2022-05-25	2022-09-20	#N/A	#N/A	#N/A	#N/A	525.375	314.15	37.78									260023		3678.74	68.15	145.01
30	Ger_n_025	g25	g25	Flooring	Creation Dry Back	PVC	Professional contractor	confidential	Canton of Zurich, Switzerland	2022-04-14	yes	medium	no	wood	wood - transparent	grey	darkgrey	3	2022-06-16	2022-11-17	2022-04-26	13	2022-05-25	2022-09-20	#N/A	#N/A	#N/A	#N/A	191.695	106.35	56.41	15.47								347243	401.86
31	Ger_n_026	g26	g26	Flooring	Taraflex Badminton	PVC	Professional contractor	confidential	Canton of Zurich, Switzerland	2022-04-14	yes	soft	no	red	red	grey	darkgrey	3	2022-06-16	2022-11-17	2022-04-26	13	2022-05-25	2022-09-20	#N/A	#N/A	#N/A	#N/A	1200.8											287978		1618.43	66.22		61.76				0.0129786
32	Ger_n_027	g27	g27	Flooring	Saga 2	PVC	Professional contractor	confidential	Canton of Zurich, Switzerland	2022-04-14	yes	hard	no	beige, orange or brown	beige - transparent	grey	darkgrey	3	2022-06-16	2022-11-17	2022-04-26	13	2022-05-25	2022-09-20	#N/A	#N/A	#N/A	#N/A	426.135	253.05	25.51									241168	2039.76	1264.66				19.91
33	Ger_n_028	g28	g28	Flooring	Sage Rillenmatte	PVC	Professional contractor	confidential	Canton of Zurich, Switzerland	2022-04-14	no	soft	no	black	black	#N/A	darkgrey	2	2022-06-16	2022-11-17	2022-04-26	14	2022-05-27	2022-09-20	#N/A	#N/A	#N/A	#N/A	1507.32		140.975	43.23		26.14					< 0.1 wt%	262174	276.1	281.47		9219.07
34	Ger_n_029	g29	g29	Flooring	Premium CPT	PVC	Professional contractor	confidential	Canton of Zurich, Switzerland	2022-04-14	yes	medium	no	beige, orange or brown	orange	#N/A	darkgrey	2	2022-06-16	2022-11-17	2022-04-26	14	2022-05-27	2022-09-20	#N/A	#N/A	#N/A	#N/A	275.87		34.36	9.02								230790		7752.6	273.66
35	Ger_n_030	g30	g30	Flooring	Hardflex	PVC	Professional contractor	confidential	Canton of Zurich, Switzerland	2022-04-14	yes	medium	no	black	black - stone	#N/A	darkgrey	2	2022-06-16	2022-11-17	2022-04-26	14	2022-05-27	2022-09-20	#N/A	#N/A	#N/A	#N/A	213.23	274.015		21.54		2957.39					> 0.1 wt%	320459	354.21	2599.02							1.64461
36	Ger_n_031	g31	g31	Flooring	Tarasafe	PVC	Professional contractor	confidential	Canton of Zurich, Switzerland	2022-04-14	yes	soft	no	black	black - glitter	#N/A	grey	2	2022-06-16	2022-11-17	2022-04-26	14	2022-05-27	2022-09-20	#N/A	#N/A	#N/A	#N/A	473.94	118.32		11.78								263456			48.99
37	Ger_n_032	g32	g32	Flooring	Uniflor Plano	PVC	Professional contractor	confidential	Canton of Zurich, Switzerland	2022-04-14	no	medium	no	beige, orange or brown	orange	#N/A	#N/A	2	2022-06-16	2022-11-17	2022-04-26	14	2022-05-27	2022-09-20	#N/A	#N/A	#N/A	#N/A	202.13	766.23	26.9									239868	3613.38	7497.56	121.635
38	Ger_n_033	g33	g33	Flooring	Sog Unicolor	PVC	Professional contractor	confidential	Canton of Zurich, Switzerland	2022-04-14	no	soft	no	blue or green	green	#N/A	white	2	2022-06-16	2022-11-17	2022-04-26	14	2022-05-27	2022-09-20	#N/A	#N/A	#N/A	#N/A		437.145	50.51	14.85	116.28	1201.3					> 0.1 wt%	315053	602.84	359.23		3855.18	91.63	29.96			2.0353
39	Ger_n_034	g34	g34	Flooring	Mipolam EL7	PVC	Professional contractor	confidential	Canton of Zurich, Switzerland	2022-04-14	no	medium	no	blue or green	light green	#N/A	#N/A	1	2022-06-16	2022-11-17	2022-04-26	14	2022-05-27	2022-09-20	#N/A	#N/A	#N/A	#N/A	350.79	159.565	165.52									229915	239.46	795.385	57.525
40	Ger_n_035	g35	g35	Flooring	Altro Transfloor	PVC	Professional contractor	confidential	Canton of Zurich, Switzerland	2022-04-14	no	medium	no	blue or green	blue	grey	grey - fleeze	3	2022-06-16	2022-11-17	2022-04-26	14	2022-05-27	2022-09-20	#N/A	#N/A	#N/A	#N/A	3964.34					19.415					< 0.1 wt%	1250.52	89.575	4842.47	70.54		46.68
41	Ger_n_036	g36	g36	Flooring - Edge profile	PVC Profil	PVC	Professional contractor	confidential	Canton of Zurich, Switzerland	2022-04-14	yes	soft	no	beige, orange or brown	brown	#N/A	#N/A	1	2022-06-16	2022-11-17	2022-04-26	14	2022-05-27	2022-09-20	#N/A	#N/A	#N/A	#N/A				57.035	1289.09	14329.7					> 0.1 wt%	280848	182.52	1939.41		159.99					10.4796
42	Ger_n_037	g37	g37	Flooring	PVC Sockel	PVC	Professional contractor	confidential	Canton of Zurich, Switzerland	2022-04-14	yes	soft	no	black	black	#N/A	#N/A	1	2022-06-16	2022-11-17	2022-04-26	14	2022-05-27	2022-09-20	#N/A	#N/A	#N/A	#N/A		109.71		59.595		8121.64					> 0.1 wt%	276339		2113.86			106.01				2.38032
43	DIY_01.1	d1-1	d01-1	Flooring - Edge profile	PVC U-profile	PVC	DIY	Migros Do It + Garden	Canton of Zurich, Switzerland	2021-04-30	no	medium	no	transparent or white	White	#N/A	#N/A	1	2022-10-05	2021-08-03	2022-03-03	3	2022-05-11	2022-09-20	2022-04-01	2022-05-01	#N/A	#N/A	947.79											372015		24189.3
44	DIY_01.2	d1-2	d01-2	Flooring - Edge profile	PVC U-profile	PVC	DIY	Migros Do It + Garden	Canton of Zurich, Switzerland	2021-04-30	no	medium	no	transparent or white	White	#N/A	#N/A	1	2022-10-05	2021-08-03	2022-03-03	3	2022-05-11	2022-09-20	2022-04-01	2022-05-01	#N/A	2022-05-01	978.53											372377	183.56	24214.6	331.22
45	DIY_02.1	d2-1	d02-1	Flooring - Edge profile	PVC L-profile	PVC	DIY	Migros Do It + Garden	Canton of Zurich, Switzerland	2021-04-30	no	medium	no	black	Black	#N/A	#N/A	1	2022-10-05	2021-08-03	2022-03-03	3	2022-05-11	2022-09-20	#N/A	#N/A	#N/A	#N/A	886.97											394706
46	DIY_02.2	d2-2	d02-2	Flooring - Edge profile	PVC L-profile	PVC	DIY	Migros Do It + Garden	Canton of Zurich, Switzerland	2021-04-30	no	medium	no	black	Black	#N/A	#N/A	1	2022-10-05	2021-08-03	2022-03-03	3	2022-05-11	2022-09-20	#N/A	#N/A	#N/A	#N/A	810.81											382302
47	DIY_03.1	d3-1	d03-1	Flooring - Edge profile	PVC L-profile	PVC	DIY	Migros Do It + Garden	Canton of Zurich, Switzerland	2021-04-30	no	medium	no	transparent or white	white	#N/A	#N/A	1	2022-01-12	2021-08-03	2022-03-01	11	2022-05-24	2022-09-20	#N/A	#N/A	#N/A	#N/A	880.99											340623		25227.4	558.08
48	DIY_03.2	d3-2	d03-2	Flooring - Edge profile	PVC L-profile	PVC	DIY	Migros Do It + Garden	Canton of Zurich, Switzerland	2021-04-30	no	medium	no	transparent or white	white	#N/A	#N/A	1	2022-01-12	2021-08-03	2022-03-01	11	2022-05-24	2022-09-20	#N/A	#N/A	#N/A	#N/A	772.59											336917		25664.2	520.72
49	DIY_04.1	d4-1	d04-1	Flooring - Edge profile	PVC L-profile	PVC	DIY	Jumbo	Canton of Zurich, Switzerland	2021-04-30	no	medium	no	transparent or white	White	#N/A	#N/A	1	2022-10-05	2021-08-03	2022-03-03	3	2022-05-11	2022-09-20	#N/A	#N/A	#N/A	#N/A	921.98											336392		24814	320.85
50	DIY_04.2	d4-2	d04-2	Flooring - Edge profile	PVC L-profile	PVC	DIY	Jumbo	Canton of Zurich, Switzerland	2021-04-30	no	medium	no	transparent or white	White	#N/A	#N/A	1	2022-10-05	2021-08-03	2022-03-03	3	2022-05-11	2022-09-20	#N/A	#N/A	#N/A	#N/A	904.18	121.89										336072		24601.7	377.58
51	DIY_05.1	d5-1	d05-1	Flooring - Edge profile	PVC L-profile	PVC	DIY	Coop Bau & Hobby	Canton of Zurich, Switzerland	2021-04-30	no	medium	no	transparent or white	White	#N/A	#N/A	1	2022-10-05	2021-08-03	2022-03-03	3	2022-05-11	2022-09-20	#N/A	#N/A	#N/A	#N/A	757.29											341306		25393.5	421.03
52	DIY_05.2	d5-2	d05-2	Flooring - Edge profile	PVC L-profile	PVC	DIY	Coop Bau & Hobby	Canton of Zurich, Switzerland	2021-04-30	no	medium	no	transparent or white	White	#N/A	#N/A	1	2022-10-05	2021-08-03	2022-03-03	3	2022-05-11	2022-09-20	#N/A	#N/A	#N/A	#N/A	1021.05											345685		25295.4
53	DIY_06.1	d6-1	d06-1	Flooring - Edge profile	PVC L-profile	PVC	DIY	Coop Bau & Hobby	Canton of Zurich, Switzerland	2021-04-30	no	medium	no	black	black	#N/A	#N/A	1	2022-10-05	2021-08-03	2022-03-03	4	2022-05-16	2022-09-20	2022-04-01	#N/A	#N/A	#N/A	692.9											383367
54	DIY_06.2	d6-2	d06-2	Flooring - Edge profile	PVC L-profile	PVC	DIY	Coop Bau & Hobby	Canton of Zurich, Switzerland	2021-04-30	no	medium	no	black	black	#N/A	#N/A	1	2022-10-05	2021-08-03	2022-03-03	4	2022-05-16	2022-09-20	2022-04-01	#N/A	#N/A	#N/A	588.26											382768
55	DIY_07.1	d7-1	d07-1	Flooring - Edge profile	PVC L-profile	PVC	DIY	Coop Bau & Hobby	Canton of Zurich, Switzerland	2021-04-30	no	medium	no	wood	wood	#N/A	#N/A	1	2022-10-05	2021-08-03	2022-03-03	4	2022-05-16	2022-09-20	2022-04-01	#N/A	#N/A	#N/A	601.86											474467	518.25	4056.12
56	DIY_07.2	d7-2	d07-2	Flooring - Edge profile	PVC L-profile	PVC	DIY	Coop Bau & Hobby	Canton of Zurich, Switzerland	2021-04-30	no	medium	no	wood	wood	#N/A	#N/A	1	2022-10-05	2021-08-03	2022-03-03	4	2022-05-16	2022-09-20	2022-04-01	#N/A	#N/A	#N/A	634.27											473041	499.13	4281.52
57	DIY_08.1	d8-1	d08-1	Flooring - Edge profile	PVC L-profile	PVC	DIY	Hornbach	Canton of Zurich, Switzerland	2021-04-30	no	medium	no	red	Red	#N/A	#N/A	1	2022-10-05	2021-08-03	2022-03-07	5	2022-05-12	2022-09-20	2022-04-01	#N/A	#N/A	#N/A	1828.02											424048									0.146774
58	DIY_08.2	d8-2	d08-2	Flooring - Edge profile	PVC L-profile	PVC	DIY	Hornbach	Canton of Zurich, Switzerland	2021-04-30	no	medium	no	red	Red	#N/A	#N/A	1	2022-10-05	2021-08-03	2022-03-07	5	2022-05-12	2022-09-20	2022-04-01	#N/A	#N/A	#N/A	1782.84											413282	203.79
59	DIY_09.1	d9-1	d09-1	Flooring - Edge profile	PVC L-profile	PVC	DIY	Hornbach	Canton of Zurich, Switzerland	2021-04-30	no	medium	no	transparent or white	white	#N/A	#N/A	1	2022-10-05	2021-08-03	2022-03-07	5	2022-05-12	2022-09-20	2022-04-01	#N/A	#N/A	#N/A	588.05											417380	278	27757.6	448.22
60	DIY_09.2	d9-2	d09-2	Flooring - Edge profile	PVC L-profile	PVC	DIY	Hornbach	Canton of Zurich, Switzerland	2021-04-30	no	medium	no	transparent or white	white	#N/A	#N/A	1	2022-10-05	2021-08-03	2022-03-07	5	2022-05-12	2022-09-20	2022-04-01	#N/A	#N/A	#N/A	538.6	109.86										414052		27377.6	435.03
61	DIY_10.1	d10-1	d10-1	Flooring - Edge profile	PVC L-profile	PVC	DIY	Hornbach	Canton of Zurich, Switzerland	2021-04-30	no	medium	no	black	black	#N/A	#N/A	1	2022-10-05	2021-08-03	2022-03-07	5	2022-05-12	2022-09-20	2022-04-01	#N/A	#N/A	#N/A	1184.65	130.37										394260			45.92
62	DIY_10.2	d10-2	d10-2	Flooring - Edge profile	PVC L-profile	PVC	DIY	Hornbach	Canton of Zurich, Switzerland	2021-04-30	no	medium	no	black	black	#N/A	#N/A	1	2022-10-05	2021-08-03	2022-03-07	5	2022-05-12	2022-09-20	2022-04-01	#N/A	#N/A	#N/A	1130.26	117.1										390771	283.66
63	DIY_11.1	d11-1	d11-1	Flooring - Edge profile	PVC L-profile	PVC	DIY	Hornbach	Canton of Zurich, Switzerland	2021-04-30	yes	medium	no	grey	grey	#N/A	#N/A	1	2022-10-05	2021-08-03	2022-03-07	5	2022-05-12	2022-09-20	2022-04-01	#N/A	#N/A	#N/A	641.22											515059		2024.13				27.03
64	DIY_11.2	d11-2	d11-2	Flooring - Edge profile	PVC L-profile	PVC	DIY	Hornbach	Canton of Zurich, Switzerland	2021-04-30	yes	medium	no	grey	grey	#N/A	#N/A	1	2022-10-05	2021-08-03	2022-03-07	5	2022-05-12	2022-09-20	2022-04-01	#N/A	#N/A	#N/A	705.69											519708		2078.59
65	DIY_12.1	d12-1	d12-1	Flooring - Edge profile	PVC L-profile	PVC	DIY	Hornbach	Canton of Zurich, Switzerland	2021-04-30	no	medium	no	transparent or white	Transparent	#N/A	#N/A	1	2022-10-05	2021-08-03	2022-03-07	5	2022-05-12	2022-09-20	2022-04-01	#N/A	#N/A	#N/A			1060.3									549477		77.07
66	DIY_12.2	d12-2	d12-2	Flooring - Edge profile	PVC L-profile	PVC	DIY	Hornbach	Canton of Zurich, Switzerland	2021-04-30	no	medium	no	transparent or white	Transparent	#N/A	#N/A	1	2022-10-05	2021-08-03	2022-03-07	5	2022-05-13	2022-09-20	2022-04-01	#N/A	#N/A	#N/A			1043.87									554594
67	DIY_13.1	d13-1	d13-1	Flooring - Edge profile	PVC L-profile	PVC	DIY	Hornbach	Canton of Zurich, Switzerland	2021-04-30	no	medium	no	beige, orange or brown	Orange	#N/A	#N/A	1	2022-10-05	2021-08-03	2022-03-07	5	2022-05-13	2022-09-20	2022-04-01	#N/A	#N/A	#N/A	1641.9		45.33		124.93						< 0.1 wt%	405927	215.2	1939.31		177.9
68	DIY_13.2	d13-2	d13-2	Flooring - Edge profile	PVC L-profile	PVC	DIY	Hornbach	Canton of Zurich, Switzerland	2021-04-30	no	medium	no	beige, orange or brown	Orange	#N/A	#N/A	1	2022-10-05	2021-08-03	2022-03-07	5	2022-05-13	2022-09-20	2022-04-01	2022-05-01	2022-05-01	#N/A	1746.66		61.63		107.57						< 0.1 wt%	410846		2000.8		179.59
69	DIY_14.1	d14-1	d14-1	Flooring	WPC terrace flooring	other	DIY	Hornbach	Canton of Zurich, Switzerland	2021-04-30	yes	hard	unclear	grey	darkgrey	#N/A	#N/A	1	2022-01-12	2021-08-03	#N/A	#N/A	#N/A	#N/A	#N/A	#N/A	#N/A	#N/A	42.5	950.92				41.1					< 0.1 wt%	1786.77	4394.52	1041.9	26.73		466.03				#N/A
70	DIY_14.2	d14-2	d14-2	Flooring	WPC terrace flooring	other	DIY	Hornbach	Canton of Zurich, Switzerland	2021-04-30	yes	hard	unclear	grey	darkgrey	#N/A	#N/A	1	2022-01-12	2021-08-03	#N/A	#N/A	#N/A	#N/A	#N/A	#N/A	#N/A	#N/A		968.025				40.765	36.99				< 0.1 wt%	1377.95	4486.65	1117.88			458.205				#N/A
71	DIY_15.1	d15-1	d15-1	Flooring	WPC terrace flooring	other	DIY	Hornbach	Canton of Zurich, Switzerland	2021-04-30	yes	hard	unclear	beige, orange or brown	brown	#N/A	darkgrey	2	2022-01-12	2021-08-03	#N/A	#N/A	#N/A	#N/A	#N/A	#N/A	#N/A	#N/A	2301.12			8.41		29.9					< 0.1 wt%	721.485	2933.38	848.65	17.22						#N/A
72	DIY_15.2	d15-2	d15-2	Flooring	WPC terrace flooring	other	DIY	Hornbach	Canton of Zurich, Switzerland	2021-04-30	yes	hard	unclear	beige, orange or brown	brown	#N/A	darkgrey	2	2022-01-12	2021-08-03	#N/A	#N/A	#N/A	#N/A	#N/A	#N/A	#N/A	#N/A	1846.8	291.84		6.355		36.5					< 0.1 wt%	913.34	2856.85	874.635							#N/A
73	DIY_16.1	d16-1	d16-1	Flooring	WPC terrace flooring	other	DIY	Hornbach	Canton of Zurich, Switzerland	2021-04-30	yes	hard	unclear	beige, orange or brown	light brown	#N/A	#N/A	1	2022-01-12	2021-08-03	#N/A	#N/A	#N/A	#N/A	#N/A	#N/A	#N/A	#N/A	53.695	490.51				16.62					< 0.1 wt%	1515.06	14105.7	4814.23	65.175		194.405				#N/A
74	DIY_16.2	d16-2	d16-2	Flooring	WPC terrace flooring	other	DIY	Hornbach	Canton of Zurich, Switzerland	2021-04-30	yes	hard	unclear	beige, orange or brown	light brown	#N/A	#N/A	1	2022-01-12	2021-08-03	#N/A	#N/A	#N/A	#N/A	#N/A	#N/A	#N/A	#N/A	63.89	419.15				12.48	40.08				< 0.1 wt%	1739.55	13119.9	4446.09	56.44		203.965				#N/A
75	DIY_17.1	d17-1	d17-1	Flooring	WPC terrace flooring	other	DIY	Hornbach	Canton of Zurich, Switzerland	2021-04-30	yes	hard	unclear	grey	grey	#N/A	#N/A	1	2022-01-12	2021-08-03	#N/A	#N/A	#N/A	#N/A	#N/A	#N/A	#N/A	#N/A	34.97	931.745		7.13								856.74	2799.07	15710.6	185.745						#N/A
76	DIY_17.2	d17-2	d17-2	Flooring	WPC terrace flooring	other	DIY	Hornbach	Canton of Zurich, Switzerland	2021-04-30	yes	hard	unclear	grey	grey	#N/A	#N/A	1	2022-01-12	2021-08-03	#N/A	#N/A	#N/A	#N/A	#N/A	#N/A	#N/A	#N/A	48.74	779.59		7.26		12.23					< 0.1 wt%	991.705	2707.93	15942.6	170.82						#N/A
77	DIY_18.1	d18-1	d18-1	Flooring	WPC terrace side covering	other	DIY	Hornbach	Canton of Zurich, Switzerland	2021-04-30	yes	hard	unclear	black	black	#N/A	#N/A	1	2022-01-12	2021-08-03	#N/A	#N/A	#N/A	#N/A	#N/A	#N/A	#N/A	#N/A	1292.42	212.65		6.71		10.14					< 0.1 wt%	1739.26	8378.72	1783.9	46.53						#N/A
78	DIY_18.2	d18-2	d18-2	Flooring	WPC terrace side covering	other	DIY	Hornbach	Canton of Zurich, Switzerland	2021-04-30	yes	hard	unclear	black	black	#N/A	#N/A	1	2022-01-12	2021-08-03	#N/A	#N/A	#N/A	#N/A	#N/A	#N/A	#N/A	#N/A	1304.52			6.23								976.78	8274.94	1747.57							#N/A
79	DIY_19.1	d19-1	d19-1	Flooring	Carpet Medoc Blue	PET	DIY	Coop Bau & Hobby	Canton of Zurich, Switzerland	2021-04-30	no	soft	no	blue or green	Blue	#N/A	#N/A	1	2022-10-05	2021-08-03	#N/A	#N/A	#N/A	#N/A	#N/A	#N/A	#N/A	#N/A					217.1						< 0.1 wt%		310.495	333.7							#N/A
80	DIY_19.2	d19-2	d19-2	Flooring	Carpet Medoc Blue	PET	DIY	Coop Bau & Hobby	Canton of Zurich, Switzerland	2021-04-30	no	soft	no	blue or green	Blue	#N/A	#N/A	1	2022-10-05	2021-08-03	#N/A	#N/A	#N/A	#N/A	#N/A	#N/A	#N/A	#N/A					226.04						< 0.1 wt%		312.545	608.34	42.55						#N/A
81	DIY_20.1	d20-1	d20-1	Flooring	PVC floor color freestyle	PVC	DIY	Coop Bau & Hobby	Canton of Zurich, Switzerland	2021-04-30	no	soft	no	wood	wood	#N/A	white	2	2022-10-05	2021-08-03	2021-11-18	1	2021-12-08	2022-09-20	2022-04-01	2022-05-01	2022-05-01	#N/A	3088.18											321660	201.79	415.57	63.08						0.111415
82	DIY_20.2	d20-2	d20-2	Flooring	PVC floor color freestyle	PVC	DIY	Coop Bau & Hobby	Canton of Zurich, Switzerland	2021-04-30	no	soft	no	wood	wood	#N/A	white	2	2022-10-05	2021-08-03	2022-03-03	3	2022-05-11	2022-09-20	2022-04-01	2022-05-01	#N/A	2022-05-01	3346.36	73.65										318888	170.47	1333.09	89.27
83	DIY_21.1	d21-1	d21-1	Flooring	PVC floor color black	PVC	DIY	Coop Bau & Hobby	Canton of Zurich, Switzerland	2021-04-30	no	soft	no	black	black	#N/A	white	2	2022-10-05	2021-08-03	2021-12-06	2	2022-05-27	2022-09-20	2022-04-01	2022-05-01	2022-05-01	#N/A	2815.62											339967	218.39	673.38				24.99			1.09479
84	DIY_21.2	d21-2	d21-2	Flooring	PVC floor color black	PVC	DIY	Coop Bau & Hobby	Canton of Zurich, Switzerland	2021-04-30	no	soft	no	black	black	#N/A	white	2	2022-10-05	2021-08-03	2021-12-06	2	2022-05-27	2022-09-20	2022-04-01	#N/A	#N/A	#N/A	2544.66											342739	220.88	324.35	66.84						0.851764
85	DIY_22.1	d22-1	d22-1	Flooring	Carpet Pelotto blue-green	PET	DIY	Coop Bau & Hobby	Canton of Zurich, Switzerland	2021-04-30	no	soft	no	blue or green	blue-green	#N/A	#N/A	1	2022-10-05	2021-08-03	#N/A	#N/A	#N/A	#N/A	#N/A	#N/A	#N/A	#N/A	3438.93				142.85						< 0.1 wt%		671.4	3430.8			510.46				#N/A
86	DIY_22.2	d22-2	d22-2	Flooring	Carpet Pelotto blue-green	PET	DIY	Coop Bau & Hobby	Canton of Zurich, Switzerland	2021-04-30	no	soft	no	blue or green	blue-green	#N/A	#N/A	1	2022-10-05	2021-08-03	#N/A	#N/A	#N/A	#N/A	#N/A	#N/A	#N/A	#N/A	3039.3				252.38						< 0.1 wt%	2857.38	491.92	3451.47			519.52				#N/A
87	DIY_23.1	d23-1	d23-1	Flooring	Carpet Pelotto blue	PET	DIY	Coop Bau & Hobby	Canton of Zurich, Switzerland	2021-04-30	no	soft	no	blue or green	blue	#N/A	#N/A	1	2022-10-05	2021-08-03	#N/A	#N/A	#N/A	#N/A	#N/A	#N/A	#N/A	#N/A	1532.42				109.05						< 0.1 wt%	2285.93	376.25	1829.44			302.57				#N/A
88	DIY_23.2	d23-2	d23-2	Flooring	Carpet Pelotto blue	PET	DIY	Coop Bau & Hobby	Canton of Zurich, Switzerland	2021-04-30	no	soft	no	blue or green	blue	#N/A	#N/A	1	2022-10-05	2021-08-03	#N/A	#N/A	#N/A	#N/A	#N/A	#N/A	#N/A	#N/A	1929.35	368.445			173.54						< 0.1 wt%	277312	660.44	1833.71	135.4		733.54				#N/A
89	DIY_24.1	d24-1	d24-1	Flooring	Carpet Pelotto green	PET	DIY	Coop Bau & Hobby	Canton of Zurich, Switzerland	2021-04-30	no	soft	no	blue or green	green	#N/A	#N/A	1	2022-10-05	2021-08-03	#N/A	#N/A	#N/A	#N/A	#N/A	#N/A	#N/A	#N/A	1755.07			31.245	104.93						< 0.1 wt%	3361.09	425.13	4761.31	77.68	116.42	176.24				#N/A
90	DIY_24.2	d24-2	d24-2	Flooring	Carpet Pelotto green	PET	DIY	Coop Bau & Hobby	Canton of Zurich, Switzerland	2021-04-30	no	soft	no	blue or green	green	#N/A	#N/A	1	2022-10-05	2021-08-03	#N/A	#N/A	#N/A	#N/A	#N/A	#N/A	#N/A	#N/A	624.95			33.68	1613.58						> 0.1 wt%	3199.03	286.62	4800.26			153.33				#N/A
91	DIY_25.1	d25-1	d25-1	Flooring	Carpet Strada red	PET	DIY	Coop Bau & Hobby	Canton of Zurich, Switzerland	2021-04-30	no	soft	no	red	red	#N/A	#N/A	1	2022-10-05	2021-08-03	#N/A	#N/A	#N/A	#N/A	#N/A	#N/A	#N/A	#N/A	2460.72			27.09	109.85	19.67					< 0.1 wt%	2697.94	799.33	3981.69	66.48						#N/A
92	DIY_25.2	d25-2	d25-2	Flooring	Carpet Strada red	PET	DIY	Coop Bau & Hobby	Canton of Zurich, Switzerland	2021-04-30	no	soft	no	red	red	#N/A	#N/A	1	2022-10-05	2021-08-03	#N/A	#N/A	#N/A	#N/A	#N/A	#N/A	#N/A	#N/A	5001.91			27.76	88.72	20.86					< 0.1 wt%	1761.63	791.443	2717.64	69.72						#N/A
93	DIY_26.1	d26-1	d26-1	Flooring	Carpet Strada black	PET	DIY	Coop Bau & Hobby	Canton of Zurich, Switzerland	2021-04-30	no	soft	no	black	black	#N/A	#N/A	1	2022-10-05	2021-08-03	#N/A	#N/A	#N/A	#N/A	#N/A	#N/A	#N/A	#N/A	5286.68			28.23	84.76	25.88					< 0.1 wt%		455.01	2333.47							#N/A
94	DIY_26.2	d26-2	d26-2	Flooring	Carpet Strada black	PET	DIY	Coop Bau & Hobby	Canton of Zurich, Switzerland	2021-04-30	no	soft	no	black	black	#N/A	#N/A	1	2022-10-05	2022-11-17	#N/A	#N/A	#N/A	#N/A	#N/A	#N/A	#N/A	#N/A	4566.27			30.4	198.61						< 0.1 wt%		393.805	4464.32	56.81						#N/A
95	DIY_27.1	d27-1	d27-1	Flooring	Qualité & Prix	PVC	DIY	Coop Bau & Hobby	Canton of Zurich, Switzerland	2021-04-30	yes	hard	unclear	wood	white wood - transparent	grey	black	3	2022-01-12	2021-08-03	2022-01-31	8	2022-05-18	2022-09-20	#N/A	#N/A	#N/A	#N/A	247.335	423.735	154.89									279113	570.48
96	DIY_27.2	d27-2	d27-2	Flooring	Qualité & Prix	PVC	DIY	Coop Bau & Hobby	Canton of Zurich, Switzerland	2021-04-30	yes	hard	unclear	wood	white wood - transparent	grey	black	3	2022-01-12	2021-08-03	2022-01-31	8	2022-05-18	2022-09-20	#N/A	#N/A	#N/A	#N/A	261.275	382.85	97.72									279591	584.53	100.26	49.18
97	DIY_28.1	d28-1	d28-1	Flooring	Home and More	PVC	DIY	Coop Bau & Hobby	Canton of Zurich, Switzerland	2021-04-30	yes	hard	unclear	grey	darkgrey	grey + darkgrey + lightgrey + darkgrey	black	6	2022-01-12	2021-08-03	2022-01-31	8	2022-05-18	2022-09-20	#N/A	#N/A	#N/A	#N/A	283.08	377.42										276824	629.62	62.91
98	DIY_28.2	d28-2	d28-2	Flooring	Home and More	PVC	DIY	Coop Bau & Hobby	Canton of Zurich, Switzerland	2021-04-30	yes	hard	unclear	grey	darkgrey	grey + darkgrey + lightgrey + darkgrey	black	6	2022-01-12	2021-08-03	2022-01-31	8	2022-05-18	2022-09-20	#N/A	#N/A	#N/A	#N/A	268.96	442.4										274220	797.72
99	DIY_29.1	d29-1	d29-1	Flooring	Home and More	PVC	DIY	Coop Bau & Hobby	Canton of Zurich, Switzerland	2021-04-30	yes	hard	unclear	grey	darkgrey	grey + darkgrey + lightgrey + darkgrey	black	6	2022-01-12	2021-08-03	2022-01-31	8	2022-05-18	2022-09-20	#N/A	#N/A	#N/A	#N/A	217.5	381.81										277974	724.5
100	DIY_29.2	d29-2	d29-2	Flooring	Home and More	PVC	DIY	Coop Bau & Hobby	Canton of Zurich, Switzerland	2021-04-30	yes	hard	unclear	grey	darkgrey	grey + darkgrey + lightgrey + darkgrey	black	6	2022-01-12	2022-11-17	2022-01-31	8	2022-05-18	2022-09-20	#N/A	#N/A	#N/A	#N/A	280.41	374.315										284306	779.17		53.76
101	DIY_30.1	d30-1	d30-1	Flooring	Home and More	PVC	DIY	Coop Bau & Hobby	Canton of Zurich, Switzerland	2021-04-30	yes	hard	unclear	transparent or white	white - transparent	grey + darkgrey + lightgrey + darkgrey	black	6	2022-01-12	2021-08-03	2022-01-24	7	2022-05-17	2022-09-20	2022-04-01	#N/A	#N/A	#N/A	175.33	403.265										273508	767.47
102	DIY_30.2	d30-2	d30-2	Flooring	Home and More	PVC	DIY	Coop Bau & Hobby	Canton of Zurich, Switzerland	2021-04-30	yes	hard	unclear	transparent or white	white - transparent	grey + darkgrey + lightgrey + darkgrey	black	6	2022-10-05	2021-08-03	2021-12-06	2	2022-05-10	2022-09-20	2022-04-01	#N/A	#N/A	#N/A	229.88	363.92										270068	758.89	73.19							1.68024
103	DIY_31.1	d31-1	d31-1	Flooring	Home and More	PVC	DIY	Coop Bau & Hobby	Canton of Zurich, Switzerland	2021-04-30	yes	hard	unclear	wood	wood - transparent	grey	black	3	2022-01-12	2021-08-03	2022-01-24	7	2022-05-17	2022-09-20	2022-04-01	#N/A	#N/A	2022-05-01	336.48	579.12	120.07				87.52				< 0.1 wt%	277770	607.82
104	DIY_31.2	d31-2	d31-2	Flooring	Home and More	PVC	DIY	Coop Bau & Hobby	Canton of Zurich, Switzerland	2021-04-30	yes	hard	unclear	wood	wood - transparent	grey	black	3	2022-01-12	2021-08-03	2022-01-24	7	2022-05-17	2022-09-20	2022-04-01	#N/A	#N/A	#N/A	311.835	519.73	193.09									281366	920.39		62.32
105	DIY_32.1	d32-1	d32-1	Flooring	Home and More	PVC	DIY	Coop Bau & Hobby	Canton of Zurich, Switzerland	2021-04-30	yes	hard	unclear	wood	wood - transparent	grey	black	3	2022-01-12	2021-08-03	2022-01-24	7	2022-05-17	2022-09-20	2022-04-01	#N/A	#N/A	#N/A	346.91	541.5	101.625									219647	732.9		70.59
106	DIY_32.2	d32-2	d32-2	Flooring	Home and More	PVC	DIY	Coop Bau & Hobby	Canton of Zurich, Switzerland	2021-04-30	yes	hard	unclear	wood	wood - transparent	grey	black	3	2022-01-12	2021-08-03	2022-01-24	7	2022-05-17	2022-09-20	2022-04-01	#N/A	#N/A	#N/A	304.64	529.855	88.43									223773	783.83		46.07
107	DIY_33.1	d33-1	d33-1	Flooring	Home and More	PVC	DIY	Coop Bau & Hobby	Canton of Zurich, Switzerland	2021-04-30	yes	hard	unclear	wood	white wood - transparent	grey	black	3	2022-01-12	2021-08-03	2022-01-24	7	2022-05-17	2022-09-20	2022-04-01	#N/A	#N/A	#N/A	253.42	522.785	181.75									249348	737.29
108	DIY_33.2	d33-2	d33-2	Flooring	Home and More	PVC	DIY	Coop Bau & Hobby	Canton of Zurich, Switzerland	2021-04-30	yes	hard	unclear	wood	white wood - transparent	grey	black	3	2022-01-12	2021-08-03	2022-01-24	7	2022-05-17	2022-09-20	2022-04-01	#N/A	#N/A	#N/A	223.355	562.5	182.81									243305	710.39
109	DIY_34.1	d34-1	d34-1	Flooring	Qualité & Prix	PVC	DIY	Coop Bau & Hobby	Canton of Zurich, Switzerland	2021-04-30	yes	hard	unclear	wood	grey wood - transparent	grey	black	3	2022-01-12	2022-11-17	2022-01-24	7	2022-05-17	2022-09-20	2022-04-01	#N/A	#N/A	#N/A	256.715	447.07	129.51									281716	1150.8
110	DIY_34.2	d34-2	d34-2	Flooring	Qualité & Prix	PVC	DIY	Coop Bau & Hobby	Canton of Zurich, Switzerland	2021-04-30	yes	hard	unclear	wood	grey wood - transparent	grey	black	3	2022-01-12	2021-08-03	2022-01-24	7	2022-05-17	2022-09-20	2022-04-01	#N/A	#N/A	#N/A	265.415	339.61	185.55									284088	1313.49		84.78
111	DIY_35.1	d35-1	d35-1	Flooring	Home and More	PVC	DIY	Coop Bau & Hobby	Canton of Zurich, Switzerland	2021-04-30	yes	hard	unclear	wood	wood - transparent	grey	black	3	2022-01-12	2021-08-03	2022-01-24	7	2022-05-17	2022-09-20	2022-04-01	#N/A	#N/A	#N/A	284.385	555.72	131.095									272029	750.03		59.66
112	DIY_35.2	d35-2	d35-2	Flooring	Home and More	PVC	DIY	Coop Bau & Hobby	Canton of Zurich, Switzerland	2021-04-30	yes	hard	unclear	wood	wood - transparent	grey	black	3	2022-01-12	2021-08-03	2022-01-24	7	2022-05-17	2022-09-20	2022-04-01	#N/A	#N/A	#N/A	270.87	530.435	124.04									277418	654.04	66.97	76.84
113	DIY_36.1	d36-1	d36-1	Flooring	Home and More	PVC	DIY	Coop Bau & Hobby	Canton of Zurich, Switzerland	2021-04-30	yes	hard	no	grey	grey metallic	grey + darkgrey + lightgrey + darkgrey	black	6	2022-01-12	2021-08-03	2022-01-24	7	2022-05-17	2022-09-20	2022-04-01	#N/A	#N/A	#N/A	206.51	375.735										278629	524.76	112.28
114	DIY_36.2	d36-2	d36-2	Flooring	Home and More	PVC	DIY	Coop Bau & Hobby	Canton of Zurich, Switzerland	2021-04-30	yes	hard	no	grey	grey metallic	grey + darkgrey + lightgrey + darkgrey	black	6	2022-01-12	2021-08-03	2022-01-24	7	2022-05-17	2022-09-20	2022-04-01	#N/A	#N/A	#N/A	242.03	395.35										281140	425.27	70.61
115	DIY_37.1	d37-1	d37-1	Flooring	Designbelag Vinyl S-Core Quiet	PVC	DIY	Jumbo	Canton of Zurich, Switzerland	2021-04-30	no	hard	no	black	black stone - transparent	white	white	3	2022-01-12	2021-08-03	2022-01-24	7	2022-05-17	2022-09-20	#N/A	#N/A	#N/A	#N/A	143.96	509.15	123.33									280595	347.33	2201.84
116	DIY_37.2	d37-2	d37-2	Flooring	Designbelag Vinyl S-Core Quiet	PVC	DIY	Jumbo	Canton of Zurich, Switzerland	2021-04-30	no	hard	no	black	black stone - transparent	white	white	3	2022-01-12	2021-08-03	2022-01-24	7	2022-05-17	2022-09-20	#N/A	#N/A	#N/A	#N/A	166.58	423.12	143.53									282318		4404.92	62.385
117	DIY_38.1	d38-1	d38-1	Flooring	Designbelag Vinyl S-Core Quiet	PVC	DIY	Jumbo	Canton of Zurich, Switzerland	2021-04-30	yes	hard	no	grey	dark grey stone - transparent	white	white	3	2022-01-12	2021-08-03	2022-01-24	7	2022-05-17	2022-09-20	#N/A	#N/A	#N/A	#N/A	259.33	585.417	80.81									239727	340.575		90.6
118	DIY_38.2	d38-2	d38-2	Flooring	Designbelag Vinyl S-Core Quiet	PVC	DIY	Jumbo	Canton of Zurich, Switzerland	2021-04-30	yes	hard	no	grey	dark grey stone - transparent	white	white	3	2022-01-12	2021-08-03	2022-01-24	7	2022-05-17	2022-09-20	#N/A	#N/A	#N/A	#N/A		476.15										234449	249.95		50.47
119	DIY_39.1	d39-1	d39-1	Flooring	Designbelag Vinyl S-Core Quiet	PVC	DIY	Jumbo	Canton of Zurich, Switzerland	2021-04-30	yes	hard	no	grey	grey - transparent	white	white	3	2022-01-12	2021-08-03	2022-01-24	7	2022-05-18	2022-09-20	#N/A	#N/A	#N/A	#N/A	220.427	450.032	164.107									281134	708.647	3035.78	145.39
120	DIY_39.2	d39-2	d39-2	Flooring	Designbelag Vinyl S-Core Quiet	PVC	DIY	Jumbo	Canton of Zurich, Switzerland	2021-04-30	yes	hard	no	grey	grey - transparent	white	white	3	2022-01-12	2022-11-17	2022-01-24	7	2022-05-18	2022-09-20	#N/A	#N/A	#N/A	#N/A	179.77	402.81	118.68									288226	282.21	4414.49
121	DIY_40.1	d40-1	d40-1	Flooring	Designbelag Vinyl S-Core Quiet	PVC	DIY	Jumbo	Canton of Zurich, Switzerland	2021-04-30	yes	hard	unclear	transparent or white	white - transparent	grey	black	3	2022-01-12	2022-11-17	2022-02-01	9	2022-05-19	2022-09-20	2022-04-01	#N/A	#N/A	#N/A	390.56	510.135	177.65									276603	399.22		48.72
122	DIY_40.2	d40-2	d40-2	Flooring	Designbelag Vinyl S-Core Quiet	PVC	DIY	Jumbo	Canton of Zurich, Switzerland	2021-04-30	yes	hard	unclear	transparent or white	white - transparent	grey	black	3	2022-01-12	2021-08-03	2022-02-01	9	2022-05-19	2022-09-20	2022-04-01	#N/A	#N/A	#N/A	424.115	499.515	119.525									267080	571.3	77.67	63.68
123	DIY_41.1	d41-1	d41-1	Flooring	Designbelag Vinyl S-Core Quiet	PVC	DIY	Jumbo	Canton of Zurich, Switzerland	2021-04-30	yes	hard	unclear	beige, orange or brown	beige - transparent	light grey	grey	3	2022-01-12	2021-08-03	2022-02-01	9	2022-05-19	2022-09-20	2022-04-01	#N/A	#N/A	#N/A	220.83	503.595	167.32									258530	565.89	121.65
124	DIY_41.2	d41-2	d41-2	Flooring	Designbelag Vinyl S-Core Quiet	PVC	DIY	Jumbo	Canton of Zurich, Switzerland	2021-04-30	yes	hard	unclear	beige, orange or brown	beige - transparent	light grey	grey	3	2022-01-12	2021-08-03	2022-02-01	9	2022-05-19	2022-09-20	2022-04-01	#N/A	#N/A	#N/A	161.2	419.12	119.76									251723	268.24
125	DIY_42.1	d42-1	d42-1	Flooring	Senso Rustic Fushbone Foncé 0778	PVC	DIY	Hornbach	Canton of Zurich, Switzerland	2021-04-30	yes	medium	no	wood	grey wood - transparent	grey	black	3	2022-10-05	2021-08-03	2022-03-07	6	2022-05-13	2022-09-20	2022-04-01	#N/A	#N/A	#N/A	284.6	448.025	147.175									231344	448.24	1333.03	79.92
126	DIY_42.2	d42-2	d42-2	Flooring	Senso Rustic Fushbone Foncé 0778	PVC	DIY	Hornbach	Canton of Zurich, Switzerland	2021-04-30	yes	medium	no	wood	grey wood - transparent	grey	black	3	2022-10-05	2021-08-03	2022-03-07	6	2022-05-13	2022-09-20	2022-04-01	#N/A	#N/A	2022-05-01	263.38	341.135	128.955		64.2	20.65	89.73				< 0.1 wt%	232703	796.06	1367.26	144.2
127	DIY_43.1	d43-1	d43-1	Flooring	Senso Rustic Kola 0309	PVC	DIY	Hornbach	Canton of Zurich, Switzerland	2021-04-30	yes	medium	no	wood	white wood - transparent	grey	black	3	2022-10-05	2022-11-17	2022-03-07	6	2022-05-13	2022-09-20	2022-04-01	#N/A	#N/A	#N/A	341.995	563.565		10.91								207018	1449.69	440.295	67.315
128	DIY_43.2	d43-2	d43-2	Flooring	Senso Rustic Kola 0309	PVC	DIY	Hornbach	Canton of Zurich, Switzerland	2021-04-30	yes	medium	no	wood	white wood - transparent	grey	black	3	2022-10-05	2021-08-03	2022-03-07	6	2022-05-13	2022-09-20	2022-04-01	#N/A	#N/A	#N/A	308.03	603.065		15.96								203690	899.56	773.9	97.57
129	DIY_44.1	d44-1	d44-1	Flooring	SKVinyl Utah 5918320	PVC	DIY	Hornbach	Canton of Zurich, Switzerland	2021-04-30	yes	medium	no	wood	white wood - transparent	grey	black	3	2022-10-05	2021-08-03	2022-03-07	6	2022-05-13	2022-09-20	2022-04-01	#N/A	#N/A	#N/A	257.615	266.34	156.9									218654	1377.22		50.22
130	DIY_44.2	d44-2	d44-2	Flooring	SKVinyl Utah 5918320	PVC	DIY	Hornbach	Canton of Zurich, Switzerland	2021-04-30	yes	medium	no	wood	white wood - transparent	grey	black	3	2022-10-05	2021-08-03	2022-03-07	6	2022-05-13	2022-09-20	2022-04-01	#N/A	#N/A	#N/A	255.03	236.18	150.255									227090	1271.75		43.39
131	DIY_45.1	d45-1	d45-1	Flooring	4.2 Bainbridge Art. 6103567	PVC	DIY	Hornbach	Canton of Zurich, Switzerland	2021-04-30	yes	hard	unclear	wood	wood - transparent	grey	black	3	2022-01-12	2021-08-03	2022-02-01	9	2022-05-19	2022-09-20	2022-04-01	#N/A	#N/A	#N/A	146.25	398.125	129.575									361882	481.51	253.51
132	DIY_45.2	d45-2	d45-2	Flooring	4.2 Bainbridge Art. 6103567	PVC	DIY	Hornbach	Canton of Zurich, Switzerland	2021-04-30	yes	hard	unclear	wood	wood - transparent	grey	black	3	2022-01-12	2021-08-03	2022-02-01	9	2022-05-19	2022-09-20	2022-04-01	#N/A	#N/A	#N/A	133.42	425.31	142.375									359604	317.98	260.81
133	DIY_46.1	d46-1	d46-1	Flooring	5.0 Nombre Art. 6103565	PVC	DIY	Hornbach	Canton of Zurich, Switzerland	2021-04-30	yes	hard	unclear	wood	wood - transparent	grey	black	3	2022-01-12	2021-08-03	2022-02-01	9	2022-05-19	2022-09-20	2022-04-01	#N/A	#N/A	#N/A	244.15	450.98	143.05	56.3								375733	881.96
134	DIY_46.2	d46-2	d46-2	Flooring	5.0 Nombre Art. 6103565	PVC	DIY	Hornbach	Canton of Zurich, Switzerland	2021-04-30	yes	hard	unclear	wood	wood - transparent	grey	black	3	2022-01-12	2021-08-03	2022-02-01	9	2022-05-19	2022-09-20	2022-04-01	#N/A	#N/A	#N/A	155.5	418.555	91.425	56.2								357309	618.98
135	DIY_47.1	d47-1	d47-1	Flooring	Eiche no.801 Art. 6394426	wood	DIY	Hornbach	Canton of Zurich, Switzerland	2021-04-30	no	hard	unclear	wood	wood - transparent	grey + wood	cork	4	2022-10-05	2021-08-03	#N/A	#N/A	#N/A	#N/A	#N/A	#N/A	#N/A	#N/A	151.97	177.84	103.84									132112		77.08							#N/A
136	DIY_47.2	d47-2	d47-2	Flooring	Eiche no.801 Art. 6394426	wood	DIY	Hornbach	Canton of Zurich, Switzerland	2021-04-30	no	hard	unclear	wood	wood - transparent	grey + wood	cork	4	2022-10-05	2021-08-03	#N/A	#N/A	#N/A	#N/A	#N/A	#N/A	#N/A	#N/A	191.81	137.62	109.45				100.36				< 0.1 wt%	126316									#N/A
137	DIY_48.1	d48-1	d48-1	Flooring	Vinyl 5.0 Fliese Lightgrey Art. 10090937	PVC	DIY	Hornbach	Canton of Zurich, Switzerland	2021-04-30	yes	hard	unclear	grey	light grey stone - transparent	darkgrey + grey	grey	4	2022-01-12	2021-08-03	2022-02-01	9	2022-05-19	2022-09-20	2022-04-01	#N/A	#N/A	#N/A	304.59	760.095	97.66									361667	911.06	1633.2
138	DIY_48.2	d48-2	d48-2	Flooring	Vinyl 5.0 Fliese Lightgrey Art. 10090937	PVC	DIY	Hornbach	Canton of Zurich, Switzerland	2021-04-30	yes	hard	unclear	grey	light grey stone - transparent	darkgrey + grey	grey	4	2022-01-12	2021-08-03	2022-02-01	9	2022-05-19	2022-09-20	2022-04-01	#N/A	#N/A	#N/A	315.22	871.725	107.85									363883	984.39	1772.82	88.82
139	DIY_49.1	d49-1	d49-1	Flooring	Monfort Eiche Natur	wood	DIY	Hornbach	Canton of Zurich, Switzerland	2021-04-30	no	hard	unclear	wood	wood	wood	cork	3	2022-10-05	2021-08-03	#N/A	#N/A	#N/A	#N/A	#N/A	#N/A	#N/A	#N/A												2913.32	52.85	6108.93	150.12						#N/A
140	DIY_49.2	d49-2	d49-2	Flooring	Monfort Eiche Natur	wood	DIY	Hornbach	Canton of Zurich, Switzerland	2021-04-30	no	hard	unclear	wood	wood	wood	cork	3	2022-10-05	2021-08-03	#N/A	#N/A	#N/A	#N/A	#N/A	#N/A	#N/A	#N/A												1244.88		6041.43	123.525						#N/A
141	DIY_50.1	d50-1	d50-1	Flooring	Vinyl 6.0 silver oak Art. 10102832	PVC	DIY	Hornbach	Canton of Zurich, Switzerland	2021-04-30	yes	hard	unclear	wood	wood - transparent	grey	darkgrey	3	2022-01-12	2021-08-03	2022-03-01	11	2022-05-24	2022-09-20	#N/A	#N/A	#N/A	#N/A	223.02	928.545	109.24		68.54						< 0.1 wt%	168862	428.51	84.97
142	DIY_50.2	d50-2	d50-2	Flooring	Vinyl 6.0 silver oak Art. 10102832	PVC	DIY	Hornbach	Canton of Zurich, Switzerland	2021-04-30	yes	hard	unclear	wood	wood - transparent	grey	darkgrey	3	2022-01-12	2021-08-03	2022-03-01	11	2022-05-24	2022-09-20	#N/A	#N/A	#N/A	#N/A	205.95	961.505	123.29		71.73						< 0.1 wt%	168885	307.32		30.67
143	DIY_51.1	d51-1	d51-1	Flooring	Vinyl 6.0 lignt oak Art. 10091420	PVC	DIY	Hornbach	Canton of Zurich, Switzerland	2021-04-30	yes	hard	unclear	wood	wood - transparent	grey	darkgrey	3	2022-01-12	2021-08-03	2022-03-01	11	2022-05-24	2022-09-20	#N/A	#N/A	#N/A	#N/A	355.25	985.11	136.52		53.21						< 0.1 wt%	165168	340.81	163.73
144	DIY_51.2	d51-2	d51-2	Flooring	Vinyl 6.0 lignt oak Art. 10091420	PVC	DIY	Hornbach	Canton of Zurich, Switzerland	2021-04-30	yes	hard	unclear	wood	wood - transparent	grey	darkgrey	3	2022-01-12	2021-08-03	2022-03-01	11	2022-05-24	2022-09-20	#N/A	#N/A	#N/A	#N/A	239.92	849.285	161.75		68.98		64.31				< 0.1 wt%	166891	545.38	118.56	38.15
145	DIY_52.1	d52-1	d52-1	Flooring	Vinyl 5.0 Fliese Darkgrey Art. 100 90936	PVC	DIY	Hornbach	Canton of Zurich, Switzerland	2021-04-30	yes	hard	unclear	grey	grey stone - transparent	grey + grey	grey	4	2022-01-12	2021-08-03	2022-02-01	9	2022-05-19	2022-09-20	2022-04-01	#N/A	#N/A	#N/A	264.69	835.435	130.15									365049	617.56	1657.15
146	DIY_52.2	d52-2	d52-2	Flooring	Vinyl 5.0 Fliese Darkgrey Art. 100 90936	PVC	DIY	Hornbach	Canton of Zurich, Switzerland	2021-04-30	yes	hard	unclear	grey	grey stone - transparent	grey + grey	grey	4	2022-10-05	2021-08-03	2021-12-06	2	2022-05-10	2022-09-20	2022-04-01	#N/A	#N/A	#N/A	267.763	901.707	120.68									308522	2544.01	1624.57
147	DIY_53.1	d53-1	d53-1	Flooring	Vinyl 5.0 Cuatro	PVC	DIY	Hornbach	Canton of Zurich, Switzerland	2021-04-30	yes	hard	unclear	wood	wood - transparent	grey + grey	grey	4	2022-01-12	2021-08-03	2022-02-01	9	2022-05-19	2022-09-20	2022-04-01	#N/A	#N/A	#N/A	263.425	961.745	111.43									375861	1297.48	1715.97							0.00736173
148	DIY_53.2	d53-2	d53-2	Flooring	Vinyl 5.0 Cuatro	PVC	DIY	Hornbach	Canton of Zurich, Switzerland	2021-04-30	yes	hard	unclear	wood	wood - transparent	grey + grey	grey	4	2022-01-12	2021-08-03	2022-02-01	9	2022-05-19	2022-09-20	2022-04-01	#N/A	#N/A	#N/A	288.56	948.39	73.695									369687	1331.33	1482.39							0.00721431
149	DIY_54.1	d54-1	d54-1	Flooring	Vinyl 5.0 Gardner	PVC	DIY	Hornbach	Canton of Zurich, Switzerland	2021-04-30	yes	hard	unclear	wood	white wood - transparent	grey	grey	3	2022-01-12	2021-08-03	2022-02-01	9	2022-05-19	2022-09-20	2022-04-01	#N/A	#N/A	#N/A	299.28	911	117.41									367032	1327.6	1618.76							0.00742779
150	DIY_54.2	d54-2	d54-2	Flooring	Vinyl 5.0 Gardner	PVC	DIY	Hornbach	Canton of Zurich, Switzerland	2021-04-30	yes	hard	unclear	wood	white wood - transparent	grey	grey	3	2022-10-05	2021-08-03	2021-12-06	2	2022-05-10	2022-09-20	#N/A	#N/A	#N/A	#N/A	288.15	1173.49	138.66					29.99			< 0.1 wt%	292066	2529.41	1520.59							0.291234
151	DIY_55.1	d55-1	d55-1	Flooring	Vinyl 5.0 Fliese lightgrey Art. 10090937	PVC	DIY	Hornbach	Canton of Zurich, Switzerland	2021-04-30	yes	hard	unclear	beige, orange or brown	beige - stone	grey	grey	3	2022-01-12	2021-08-03	2022-02-01	9	2022-05-19	2022-09-20	2022-04-01	#N/A	#N/A	#N/A	309.265	827.94	103.73									370984	1000.27	1634.81
152	DIY_55.2	d55-2	d55-2	Flooring	Vinyl 5.0 Fliese lightgrey Art. 10090937	PVC	DIY	Hornbach	Canton of Zurich, Switzerland	2021-04-30	yes	hard	unclear	beige, orange or brown	beige - stone	grey	grey	3	2022-01-12	2021-08-03	2022-02-01	9	2022-05-19	2022-09-20	2022-04-01	#N/A	#N/A	#N/A	277.79	849.055	105.66									359432	818.92	1737.37	84.91
153	DIY_56.1	d56-1	d56-1	Flooring	ECO - Designboden 4.5	other	DIY	Hornbach	Canton of Zurich, Switzerland	2021-04-30	yes	hard	no	grey	grey - stone	grey	grey	3	2022-01-12	2021-08-03	#N/A	#N/A	#N/A	#N/A	#N/A	#N/A	#N/A	#N/A				71.32	187.86		133.685				< 0.1 wt%	722.36	3482.63	5890.32	229.5						#N/A
154	DIY_56.2	d56-2	d56-2	Flooring	ECO - Designboden 4.5	other	DIY	Hornbach	Canton of Zurich, Switzerland	2021-04-30	yes	hard	no	grey	grey - stone	grey	grey	3	2022-01-12	2021-08-03	#N/A	#N/A	#N/A	#N/A	#N/A	#N/A	#N/A	#N/A				81.07	113.665		131.615				< 0.1 wt%	534.06	3379.13	5597.19	100.44						#N/A
155	DIY_57.1	d57-1	d57-1	Flooring	Onno Pinie Natur, 10263047	wood	DIY	Hornbach	Canton of Zurich, Switzerland	2021-04-30	no	hard	unclear	wood	wood	wood	cork	3	2022-10-05	2021-08-03	#N/A	#N/A	#N/A	#N/A	#N/A	#N/A	#N/A	#N/A												1637.17	1510.97	4978.36	118.405		19.15				#N/A
156	DIY_57.2	d57-2	d57-2	Flooring	Onno Pinie Natur, 10263047	wood	DIY	Hornbach	Canton of Zurich, Switzerland	2021-04-30	no	hard	unclear	wood	wood	wood	cork	3	2022-10-05	2021-08-03	#N/A	#N/A	#N/A	#N/A	#N/A	#N/A	#N/A	#N/A												2932.56	1355.89	5008.91	141.82						#N/A
157	DIY_58.1	d58-1	d58-1	Flooring	Green vinyl designboden, 6837315	other	DIY	Hornbach	Canton of Zurich, Switzerland	2021-04-30	n	hard	no	wood	white wood	grey	grey	3	2022-01-12	2021-08-03	#N/A	#N/A	#N/A	#N/A	#N/A	#N/A	#N/A	#N/A	50.355			101.04	111.33		97.095	6.17			< 0.1 wt%	1397.64	3172.28	5768.09	176.32						#N/A
158	DIY_58.2	d58-2	d58-2	Flooring	Green vinyl designboden, 6837315	other	DIY	Hornbach	Canton of Zurich, Switzerland	2021-04-30	n	har	no	wood	white wood	grey	grey	3	2022-01-12	2021-08-03	#N/A	#N/A	#N/A	#N/A	#N/A	#N/A	#N/A	#N/A	33.065			38.16	105.97		91.92				< 0.1 wt%	1129.64	3136.28	5813.71	97.285						#N/A
159	DIY_59.1	d59-1	d59-1	Flooring	Vinyl 4.2 brown oak Art. 10089330	PVC	DIY	Hornbach	Canton of Zurich, Switzerland	2021-04-30	yes	hard	unclear	wood	wood - transparent	grey	black	3	2022-01-12	2021-08-03	2022-02-01	9	2022-05-19	2022-09-20	2022-04-01	#N/A	#N/A	#N/A	478.13	385.05	107.535									354069	594.75
160	DIY_59.2	d59-2	d59-2	Flooring	Vinyl 4.2 brown oak Art. 10089330	PVC	DIY	Hornbach	Canton of Zurich, Switzerland	2021-04-30	yes	hard	unclear	wood	wood - transparent	grey	black	3	2022-01-12	2021-08-03	2022-02-01	9	2022-05-19	2022-09-20	2022-04-01	#N/A	#N/A	#N/A	255.68	460.72	109.22	13.03								350374	743.18
161	DIY_60.1	d60-1	d60-1	Flooring	Vinyl 4.2 Sacramento pine Art. 6103567	PVC	DIY	Hornbach	Canton of Zurich, Switzerland	2021-04-30	yes	hard	unclear	wood	wood - transparent	grey	black	3	2022-01-12	2021-08-03	2022-02-21	10	2022-05-18	2022-09-20	#N/A	#N/A	#N/A	#N/A	279.94	525.405		22.34								339448	964.9
162	DIY_60.2	d60-2	d60-2	Flooring	Vinyl 4.2 Sacramento pine Art. 6103567	PVC	DIY	Hornbach	Canton of Zurich, Switzerland	2021-04-30	yes	hard	unclear	wood	wood - transparent	grey	black	3	2022-01-12	2021-08-03	2022-02-21	10	2022-05-18	2022-09-20	#N/A	#N/A	#N/A	#N/A	225.01	476.415										340205	896.69	91.99			106.13
163	DIY_61.1	d61-1	d61-1	Flooring	Vinyl 4.2 Plaza sur 6103563	PVC	DIY	Hornbach	Canton of Zurich, Switzerland	2021-04-30	yes	hard	unclear	wood	wood - transparent	grey + grey	darkgrey	4	2022-01-12	2021-08-03	2022-02-21	10	2022-05-18	2022-09-20	#N/A	#N/A	#N/A	#N/A	224.32	364.525	103.905	11.555								386703	563.25
164	DIY_61.2	d61-2	d61-2	Flooring	Vinyl 4.2 Plaza sur 6103563	PVC	DIY	Hornbach	Canton of Zurich, Switzerland	2021-04-30	yes	hard	unclear	wood	wood - transparent	grey + grey	darkgrey	4	2022-01-12	2021-08-03	2022-02-21	10	2022-05-18	2022-09-20	#N/A	#N/A	#N/A	#N/A	223.97	416.215	116.795									392421	535.54
165	DIY_62.1	d62-1	d62-1	Flooring	Vinyl 5.0 Tortuga Art. 6836825	PVC	DIY	Hornbach	Canton of Zurich, Switzerland	2021-04-30	yes	hard	unclear	wood	white wood - transparent	grey + lightgrey	grey	4	2022-01-12	2021-08-03	2022-02-21	10	2022-05-18	2022-09-20	#N/A	#N/A	#N/A	#N/A	212.205	1145.23										303907	631.08
166	DIY_62.2	d62-2	d62-2	Flooring	Vinyl 5.0 Tortuga Art. 6836825	PVC	DIY	Hornbach	Canton of Zurich, Switzerland	2021-04-30	yes	hard	unclear	wood	white wood - transparent	grey + lightgrey	grey	4	2022-01-12	2021-08-03	2022-02-21	10	2022-05-18	2022-09-20	#N/A	#N/A	#N/A	#N/A	254.445	1047.37	164.16									332951	346.41
167	DIY_63.1	d63-1	d63-1	Flooring	Vinyl 4.2 Plaza sur Art. 6103563	PVC	DIY	Hornbach	Canton of Zurich, Switzerland	2021-04-30	yes	hard	unclear	wood	wood - transparent	grey	black	3	2022-01-12	2021-08-03	2022-02-21	10	2022-05-18	2022-09-20	#N/A	#N/A	#N/A	#N/A	229.63	411.78	114.935					81.42			< 0.1 wt%	316309	670.44	1017.96
168	DIY_63.2	d63-2	d63-2	Flooring	Vinyl 4.2 Plaza sur Art. 6103563	PVC	DIY	Hornbach	Canton of Zurich, Switzerland	2021-04-30	yes	hard	unclear	wood	wood - transparent	grey	black	3	2022-01-12	2021-08-03	2022-02-21	10	2022-05-18	2022-09-20	#N/A	#N/A	#N/A	#N/A	255.26	409.845	108.05									388764	614.94
169	DIY_64.1	d64-1	d64-1	Flooring	Eiche Memory natur	wood	DIY	Hornbach	Canton of Zurich, Switzerland	2021-04-30	no	hard	unclear	wood	wood - transparent	grey + wood	cork	4	2022-10-05	2021-08-03	#N/A	#N/A	#N/A	#N/A	#N/A	#N/A	#N/A	#N/A	146.87	315.84	147.05	92.67								185858		109.07							#N/A
170	DIY_64.2	d64-2	d64-2	Flooring	Eiche Memory natur	wood	DIY	Hornbach	Canton of Zurich, Switzerland	2021-04-30	no	hard	unclear	wood	wood - transparent	grey + wood	cork	4	2022-10-05	2021-08-03	#N/A	#N/A	#N/A	#N/A	#N/A	#N/A	#N/A	#N/A	173.48	230.97	145.75	86.06								183151		71.63							#N/A
171	DIY_65.1	d65-1	d65-1	Flooring	Stein grau 10262886	wood	DIY	Hornbach	Canton of Zurich, Switzerland	2021-04-30	no	hard	unclear	wood	wood	wood	cork	3	2022-10-05	2021-08-03	#N/A	#N/A	#N/A	#N/A	#N/A	#N/A	#N/A	#N/A												2502.3	1371.15	6602.74	135.305						#N/A
172	DIY_65.2	d65-2	d65-2	Flooring	Stein grau 10262886	wood	DIY	Hornbach	Canton of Zurich, Switzerland	2021-04-30	no	hard	unclear	wood	wood	wood	cork	3	2022-10-05	2021-08-03	#N/A	#N/A	#N/A	#N/A	#N/A	#N/A	#N/A	#N/A												1502.84	1832.68	7189.31	160.625						#N/A
173	DIY_66.1	d66-1	d66-1	Flooring	Green Vinyl designboden, nimbus beige, 6837313	other	DIY	Hornbach	Canton of Zurich, Switzerland	2021-04-30	yes	hard	no	grey	grey	grey	lightgrey	3	2022-01-12	2021-08-03	#N/A	#N/A	#N/A	#N/A	#N/A	#N/A	#N/A	#N/A		294.74		6.79	70.18		101.06				< 0.1 wt%		2923.97	8289.65	203.4			14.05			#N/A
174	DIY_66.2	d66-2	d66-2	Flooring	Green Vinyl designboden, nimbus beige, 6837313	other	DIY	Hornbach	Canton of Zurich, Switzerland	2021-04-30	yes	hard	no	grey	grey	grey	lightgrey	3	2022-01-12	2021-08-03	#N/A	#N/A	#N/A	#N/A	#N/A	#N/A	#N/A	#N/A				6.375	80.48		100.025				< 0.1 wt%		3073.39	8524.87	239.36						#N/A
175	DIY_67.1	d67-1	d67-1	Flooring	Green vinyl designboden, eiche creme, 6837317	other	DIY	Hornbach	Canton of Zurich, Switzerland	2021-04-30	n	hard	no	wood	white wood	grey	lightgrey	3	2022-01-12	2021-08-03	#N/A	#N/A	#N/A	#N/A	#N/A	#N/A	#N/A	#N/A	54.275			185.39	112.91		113.495				< 0.1 wt%	1696.54	2981.82	5714.81	143.62						#N/A
176	DIY_67.2	d67-2	d67-2	Flooring	Green vinyl designboden, eiche creme, 6837317	other	DIY	Hornbach	Canton of Zurich, Switzerland	2021-04-30	n	hard	no	wood	white wood	grey	lightgrey	3	2022-01-12	2021-08-03	#N/A	#N/A	#N/A	#N/A	#N/A	#N/A	#N/A	#N/A	54.005			175.01	75.31		123.09				< 0.1 wt%	1486.55	3105.99	5415.03	92.24						#N/A
177	DIY_68.1	d68-1	d68-1	Flooring	Green vinyl designboden, nimbus dark, 6837312	other	DIY	Hornbach	Canton of Zurich, Switzerland	2021-04-30	yes	hard	no	grey	grey - stone	grey	lightgrey	3	2022-01-12	2021-08-03	#N/A	#N/A	#N/A	#N/A	#N/A	#N/A	#N/A	#N/A	37.47			7.64			72.82	7.55			< 0.1 wt%		1814.22	18285.9	224.25						#N/A
178	DIY_68.2	d68-2	d68-2	Flooring	Green vinyl designboden, nimbus dark, 6837312	other	DIY	Hornbach	Canton of Zurich, Switzerland	2021-04-30	yes	hard	no	grey	grey - stone	grey	lightgrey	3	2022-01-12	2021-08-03	#N/A	#N/A	#N/A	#N/A	#N/A	#N/A	#N/A	#N/A		308.01	41.53				75.51				< 0.1 wt%		1854.85	18166.9	137.195						#N/A
179	DIY_69.1	d69-1	d69-1	Flooring	Green vinyl designboden, steineiche, 6837314	other	DIY	Hornbach	Canton of Zurich, Switzerland	2021-04-30	n	hard	no	wood	wood	grey	lightgrey	3	2022-01-12	2021-08-03	#N/A	#N/A	#N/A	#N/A	#N/A	#N/A	#N/A	#N/A	50.815			184.08	84.06		106.96				< 0.1 wt%	2260.83	3053.07	5343.16	109.19						#N/A
180	DIY_69.2	d69-2	d69-2	Flooring	Green vinyl designboden, steineiche, 6837314	other	DIY	Hornbach	Canton of Zurich, Switzerland	2021-04-30	n	hard	no	wood	wood	grey	lightgrey	3	2022-01-12	2021-08-03	#N/A	#N/A	#N/A	#N/A	#N/A	#N/A	#N/A	#N/A	51.195			173.84	71.2		92.37	6.75			< 0.1 wt%	2526.96	2899.77	5284.77	171.51						#N/A
181	DIY_70.1	d70-1	d70-1	Flooring	Green vinyl designboden, pinie weiche, 6837306	other	DIY	Hornbach	Canton of Zurich, Switzerland	2021-04-30	n	hard	no	transparent or white	white	grey	grey	3	00:00:00	2021-08-03	#N/A	#N/A	#N/A	#N/A	#N/A	#N/A	#N/A	#N/A		330.79		6.92	79.42		82.965				< 0.1 wt%		2892.54	9160.82	126.99						#N/A
182	DIY_70.2	d70-2	d70-2	Flooring	Green vinyl designboden, pinie weiche, 6837306	other	DIY	Hornbach	Canton of Zurich, Switzerland	2021-04-30	n	hard	no	transparent or white	white	grey	grey	3	2022-01-12	2021-08-03	#N/A	#N/A	#N/A	#N/A	#N/A	#N/A	#N/A	#N/A		315.135			98.3		76.78				< 0.1 wt%		2999.24	9573.12	130.44						#N/A
183	DIY_71.1	d71-1	d71-1	Flooring	Senso Rustic Nutti, 6376275	PVC	DIY	Hornbach	Canton of Zurich, Switzerland	2021-04-30	yes	medium	no	wood	white wood - transparent	grey	black	3	2022-10-05	2021-08-03	2022-03-07	6	2022-05-13	2022-09-20	2022-04-01	#N/A	#N/A	#N/A	322.255	344.66	151.78	12.07								202931	1583.62	440.11	83.01
184	DIY_71.2	d71-2	d71-2	Flooring	Senso Rustic Nutti, 6376275	PVC	DIY	Hornbach	Canton of Zurich, Switzerland	2021-04-30	yes	medium	no	wood	white wood - transparent	grey	black	3	2022-10-05	2021-08-03	2022-03-07	6	2022-05-13	2022-09-20	2022-04-01	#N/A	#N/A	#N/A	538.597	246.66	185.18			143.81					< 0.1 wt%	140831	2242.63	681.64	46.96
185	DIY_72.1	d72-1	d72-1	Flooring	Vinyl 5.0 Wolfunga, Art. 6104123	PVC	DIY	Hornbach	Canton of Zurich, Switzerland	2021-04-30	yes	hard	unclear	grey	darkgrey - stone	grey	darkgrey	3	2022-10-05	2021-08-03	2022-03-01	11	2022-05-10	2022-09-20	#N/A	#N/A	#N/A	#N/A	162.65	473.29	107.7	12.82								278477	2253.55								0.423647
186	DIY_72.2	d72-2	d72-2	Flooring	Vinyl 5.0 Wolfunga, Art. 6104123	PVC	DIY	Hornbach	Canton of Zurich, Switzerland	2021-04-30	yes	hard	unclear	grey	darkgrey - stone	grey	darkgrey	3	2022-01-12	2021-08-03	2022-03-01	11	2022-05-24	2022-09-20	#N/A	#N/A	#N/A	#N/A	175.14	466.57	94.28									278616	2577.89
187	DIY_73.1	d73-1	d73-1	Flooring	Senso Natural Night Slate 0397, Art. 5835566	PVC	DIY	Hornbach	Canton of Zurich, Switzerland	2021-04-30	yes	medium	no	grey	grey stone - transparent	grey	black	3	2022-10-05	2021-08-03	2022-03-07	6	2022-05-13	2022-09-20	2022-04-01	#N/A	#N/A	#N/A	256.565	389.105	128.335	41.67								207484	1104.41	369.015	66.105
188	DIY_73.2	d73-2	d73-2	Flooring	Senso Natural Night Slate 0397, Art. 5835566	PVC	DIY	Hornbach	Canton of Zurich, Switzerland	2021-04-30	yes	medium	no	grey	grey stone - transparent	grey	black	3	2022-10-05	2021-08-03	2022-03-07	6	2022-05-13	2022-09-20	2022-04-01	#N/A	#N/A	#N/A	280.3	345.61	148.445	45.85			70.82				< 0.1 wt%	205834	1046.68	394.115	61.23
189	DIY_74.1	d74-1	d74-1	Flooring	Senso Classic Merbeau Exotic 0019, Art. 8215610	PVC	DIY	Hornbach	Canton of Zurich, Switzerland	2021-04-30	yes	medium	no	wood	wood - transparent	grey	black	3	2022-10-05	2021-08-03	2022-03-07	6	2022-05-13	2022-09-20	2022-04-01	#N/A	#N/A	#N/A	256.855	580.28	168.08	34.425								195296	891.255	237.505		69.08
190	DIY_74.2	d74-2	d74-2	Flooring	Senso Classic Merbeau Exotic 0019, Art. 8215610	PVC	DIY	Hornbach	Canton of Zurich, Switzerland	2021-04-30	yes	medium	no	wood	wood - transparent	grey	black	3	2022-10-05	2021-08-03	2022-03-07	6	2022-05-13	2022-09-20	2022-04-01	#N/A	#N/A	#N/A	280.45	381.267	149.28	35.88	39.21						< 0.1 wt%	152035	1199.19	237.7		72.37
191	DIY_75.1	d75-1	d75-1	Flooring	Senso Classic Noyer Natural 0018, 82114808	PVC	DIY	Hornbach	Canton of Zurich, Switzerland	2021-04-30	yes	medium	no	wood	wood - transparent	grey	black	3	2022-10-05	2021-08-03	2022-03-07	6	2022-05-13	2022-09-20	2022-04-01	#N/A	#N/A	#N/A	313.405		104.35	83.39	58.31						< 0.1 wt%	212425	1593.75	441.435	108.84
192	DIY_75.2	d75-2	d75-2	Flooring	Senso Classic Noyer Natural 0018, 82114808	PVC	DIY	Hornbach	Canton of Zurich, Switzerland	2021-04-30	yes	medium	no	wood	wood - transparent	grey	black	3	2022-10-05	2021-08-03	2022-03-07	6	2022-05-13	2022-09-20	2022-04-01	2022-05-01	#N/A	#N/A	284.015	315.165	141.935	30.485	40.31		78.69				< 0.1 wt%	207603	941.475	379.67	67.46
193	DIY_76.1	d76-1	d76-1	Flooring	Senso Rustic AS Cacao 0307, 8364234	PVC	DIY	Hornbach	Canton of Zurich, Switzerland	2021-04-30	yes	medium	no	wood	wood - transparent	grey	black	3	2022-10-05	2021-08-03	2022-03-07	6	2022-05-13	2022-09-20	2022-04-01	#N/A	#N/A	#N/A	289.615	408.9	178.685	89.94				11.59			< 0.1 wt%	208224	799.695	221.5	36.69
194	DIY_76.2	d76-2	d76-2	Flooring	Senso Rustic AS Cacao 0307, 8364234	PVC	DIY	Hornbach	Canton of Zurich, Switzerland	2021-04-30	yes	medium	no	wood	wood - transparent	grey	black	3	2022-10-05	2021-08-03	2022-03-07	6	2022-05-13	2022-09-20	2022-04-01	#N/A	#N/A	#N/A	326.575	308.99	163.795	91.15								206996	829.325	150.875				23.24
195	DIY_77.1	d77-1	d77-1	Flooring	Senso Rustic Kola 0309, 5601998	PVC	DIY	Hornbach	Canton of Zurich, Switzerland	2021-04-30	yes	medium	no	wood	white wood - transparent	grey	black	3	2022-10-05	2021-08-03	2022-03-07	6	2022-05-13	2022-09-20	2022-04-01	#N/A	#N/A	#N/A	336.05	321.38		10.9								383143	271.15	850.78	89.59
196	DIY_77.2	d77-2	d77-2	Flooring	Senso Rustic Kola 0309, 5601998	PVC	DIY	Hornbach	Canton of Zurich, Switzerland	2021-04-30	yes	medium	no	wood	white wood - transparent	grey	black	3	2022-10-05	2021-08-03	2022-03-07	6	2022-05-13	2022-09-20	2022-04-01	#N/A	#N/A	#N/A	278.11	467.07		20.29								203171	845.095	966.09	131.83
197	DIY_78.1	d78-1	d78-1	Flooring	Eiche Varian geschliffen, 10016418	wood	DIY	Hornbach	Canton of Zurich, Switzerland	2021-04-30	no	hard	unclear	wood	wood - transparent	grey + wood	cork	4	2022-10-05	2021-08-03	#N/A	#N/A	#N/A	#N/A	#N/A	#N/A	#N/A	#N/A	523.7	360.21	132.57									195780									#N/A
198	DIY_78.2	d78-2	d78-2	Flooring	Eiche Varian geschliffen, 10016418	wood	DIY	Hornbach	Canton of Zurich, Switzerland	2021-04-30	no	hard	unclear	wood	wood - transparent	grey + wood	cork	4	2022-10-05	2021-08-03	#N/A	#N/A	#N/A	#N/A	#N/A	#N/A	#N/A	#N/A	499.95	340.67	153.07									192943									#N/A
199	DIY_79.1	d79-1	d79-1	Flooring	Eiche natur Holzstruktur, 8687823	wood	DIY	Hornbach	Canton of Zurich, Switzerland	2021-04-30	no	hard	unclear	wood	wood - transparent	grey + wood	cork	4	2022-10-05	2021-08-03	#N/A	#N/A	#N/A	#N/A	#N/A	#N/A	#N/A	#N/A	244.83	457.81		21.51	51.63		37.24				< 0.1 wt%	109197	91.02								#N/A
200	DIY_79.2	d79-2	d79-2	Flooring	Eiche natur Holzstruktur, 8687823	wood	DIY	Hornbach	Canton of Zurich, Switzerland	2021-04-30	no	hard	unclear	wood	wood - transparent	grey + wood	cork	4	2022-10-05	2021-08-03	#N/A	#N/A	#N/A	#N/A	#N/A	#N/A	#N/A	#N/A	267.49	435.13		11.87								166127	54.18	70.98							#N/A
201	DIY_80.1	d80-1	d80-1	Flooring	Vinyl 5.0 Crater, Art. 6103560	PVC	DIY	Hornbach	Canton of Zurich, Switzerland	2021-04-30	yes	hard	unclear	grey	grey stone - transparent	grey	black	3	2022-10-05	2021-08-03	2022-03-03	3	2022-05-10	2022-09-20	#N/A	#N/A	#N/A	#N/A	153.43	440.247	112.803	13.03								348973	725.37	1650.63							0.467903
202	DIY_80.2	d80-2	d80-2	Flooring	Vinyl 5.0 Crater, Art. 6103560	PVC	DIY	Hornbach	Canton of Zurich, Switzerland	2021-04-30	yes	hard	unclear	grey	grey stone - transparent	grey	black	3	2022-01-12	2021-08-03	2022-03-01	11	2022-05-24	2022-09-20	2022-04-01	2022-05-01	2022-05-01	#N/A	100.81	431.415	80.1									343190	818.24	54.87
203	DIY_81.1	d81-1	d81-1	Flooring	Green vinyl designboden, Risseiche Natur, 6837310	other	DIY	Hornbach	Canton of Zurich, Switzerland	2021-04-30	no	hard	no	wood	wood	grey	black	3	00:00:00	2021-08-03	#N/A	#N/A	#N/A	#N/A	#N/A	#N/A	#N/A	#N/A	42.325			11.755	91.75		108.19				< 0.1 wt%		2989.02	6281.6	120.51						#N/A
204	DIY_81.2	d81-2	d81-2	Flooring	Green vinyl designboden, Risseiche Natur, 6837310	other	DIY	Hornbach	Canton of Zurich, Switzerland	2021-04-30	no	hard	no	wood	wood	grey	black	3	2022-01-12	2021-08-03	#N/A	#N/A	#N/A	#N/A	#N/A	#N/A	#N/A	#N/A	57.91			15.355	98.97		70.07				< 0.1 wt%		3212.43	6015.53	127.925						#N/A
[truncated: 88 more columns]

## Sheet: S2-Substances
Sheet S2: Substance standards employed in this study, including their suppliers, physico-chemical properties, and determined experimental properties
	Identifiers											Link to PlasticMAP (Wiesinger et al (2021) Deep dive into plastic monomers, additives and processing aids)		Phys-chem								Toxicity				Experimental					Ortho-phthalate quantification														Suspect screening
																															GC-MS							Linear regression (A=a0+a1*c)			Quadratic regression (A=a0+a1*c+a2*c2)								Linear regression (A=a0+a1*c)
sort	Abbr.	Substance name	IUPAC_name	CASRN	CASRN	SMILES	SMILES_QSAR_ready	SMILES_MS_ready	InChIkey	InChI_string	Group	PlasticMAP_id	alternative_id	Molecular_formula	MW [g/mol]	MW_isotope [g/mol]	logKow_OPERA	logKaw_OPERA	logKoa_OPERA	DT50_biodeg_OPERA	BCF_OPERA	GHS_EU_harmonized	GHS_EU_any	Other_hazards	manual_check	Workflow	Supplier_summary	Supplier	Product	Lot	RT_quant [min]	RT_window [min]	Internal_standard	Ion_quant [m/Z]	Ion_qual [m/Z]	Qual_ratio_quant-qual	Dyn_range [ug/mL]	a0	a1	R2	a0	a1	a2	R2	RT_suspect [min]	Ion_main	Dyn_range [ug/mL]	calibration_points_number	a0
13	DEHP	Di(2-ethylhexyl) phthalate	Bis(2-ethylhexyl) benzene-1,2-dicarboxylate	'117-81-7	117-81-7	CCCCC(CC)COC(=O)C1=C(C=CC=C1)C(=O)OCC(CC)CCCC	CCCCC(CC)COC(=O)C1=C(C=CC=C1)C(=O)OCC(CC)CCCC	CCCCC(CC)COC(=O)C1=C(C=CC=C1)C(=O)OCC(CC)CCCC	BJQHLKABXJIVAM-UHFFFAOYSA-N	InChI=1/C24H38O4/c1-5-9-13-19(7-3)17-27-23(25)21-15-11-12-16-22(21)24(26)28-18-20(8-4)14-10-6-2/h11-12,15-16,19-20H,5-10,13-14,17-18H2,1-4H3	Ortho-Phthalates	222		C24H38O4	390.564	390.277	7.52479	-4.16141	11.6862	4.81176	587.818	H360	H319, H351, H360, H400, H410, H411, H412	EDC	yes	q,s	CHEM Service: N11226-1G (Lot:6962500)	CHEM Service	N11226-1G	6962500	11.3916	11.20 → 11.90	DEHP-d4	149	167	29.4346	0.05 - 9.97	0.07	1.86	1	0.007	1.97	-0.011	1	25.3	149	0.05 – 1.00	2	73000
14	DNOP	Dioctyl phthalate	Dioctyl benzene-1,2-dicarboxylate	'117-84-0	117-84-0	CCCCCCCCOC(=O)C1=C(C=CC=C1)C(=O)OCCCCCCCC	CCCCCCCCOC(=O)C1=C(C=CC=C1)C(=O)OCCCCCCCC	CCCCCCCCOC(=O)C1=C(C=CC=C1)C(=O)OCCCCCCCC	MQIUGAXCHLFZKX-UHFFFAOYSA-N	InChI=1S/C24H38O4/c1-3-5-7-9-11-15-19-27-23(25)21-17-13-14-18-22(21)24(26)28-20-16-12-10-8-6-4-2/h13-14,17-18H,3-12,15-16,19-20H2,1-2H3	Ortho-Phthalates	366		C24H38O4	390.564	390.277	8.09715	-3.64265	11.7398	5.74934	124.532	no harmonized classification	H317, H319, H334, H361, H413		yes	q,s	Sigma-Aldrich: 88173 (Lot:BCBV7232)	Sigma-Aldrich	88173	BCBV7232	12.8773	11.90 → end	DEHP-d4	279.1	261.1	14.3064	0.06 - 10.48	-0.06	0.24	0.993	-0.006	0.16	0.008	1	27.1	149	0.05 – 1.00	2	-130000
16	DiDP	Diisodecyl phthalate	1,2-Benzenedicarboxylic acid, diisodecyl ester	68515-49-1	26761-40-0	C*.C*.CCCCCCCCCOC(=O)C1=C(C=CC=C1)C(=O)OCCCCCCCCC |c:16,18,t:14,lp:13:2,15:2,23:2,24:2,m:1:5.6.7.8.9.10.11.12,3:25.26.27.28.29.30.31.32|	CCCCCCCCCOC(=O)C1=C(C=CC=C1)C(=O)OCCCCCCCCC,"C*.C*.CCCCCCCCCOC(=O)C1=C(C=CC=C1)C(=O)OCCCCCCCCC |c:16,18,t:14,lp:13:2,15:2,23:2,24:2,m:1:5.6.7.8.9.10.11.12,3:25.26.27.28.29.30.31.32|"	#N/A	#N/A	#N/A	Ortho-Phthalates	340		C28H46O4	446.7	446.34	10.6	-0.92	11.52	#N/A	#N/A	no harmonized classification	H315, H319, H400, H410, H411		yes	q,s	Sigma-Aldrich: 80135 (Lot:BCCB0561)	Sigma-Aldrich	80135	BCCB0561	13.2-15.3	11.90 → end	DEHP-d4	307.2	289.2	3.23525	0.5 - 93.9	-0.79	0.37	0.992	-0.07	0.24	0.001	1	28.6	149	0.5 – 10.0	2	-670000
17	LGC	LGC phthalates mixture	#N/A	#N/A	#N/A	#N/A	#N/A	#N/A	#N/A	#N/A	Ortho-Phthalates	#N/A	#N/A	#N/A	#N/A	#N/A	#N/A	#N/A	#N/A	#N/A	#N/A	#N/A	#N/A		yes	q	LGC: DRE-A50000576DI (Lot: -)	LGC	DRE-A50000576DI	-	several	several	several	several	several	several	several	#N/A	#N/A	#N/A	#N/A	#N/A	#N/A	#N/A	#N/A	#N/A	#N/A	#N/A	#N/A
26	DINCH	1,2-Cyclohexane dicarboxylic acid diisononyl ester	Bis(7-methyloctyl) cyclohexane-1,2-dicarboxylate	'166412-78-8	166412-78-8	#N/A	#N/A	#N/A	#N/A	#N/A	Alternative plasticizers	238		C26H48O4	424.7	424.355	8.9	-1.1	10	#N/A	#N/A	no harmonized classification	no classification		yes	s	European Pharmacopoeia Reference Standard: Y0002022 (Lot:2)	European Pharmacopoeia Reference Standard	Y0002022	2	#N/A	#N/A	#N/A	#N/A	#N/A	#N/A	#N/A	#N/A	#N/A	#N/A	#N/A	#N/A	#N/A	#N/A	27.2	155.1	5 - 477	4	-970000
27	DEHT	Bis(2-ethylhexyl) terephthalate	Bis(2-ethylhexyl) benzene-1,4-dicarboxylate	'6422-86-2	6422-86-2	CCCCC(CC)COC(=O)C1=CC=C(C=C1)C(=O)OCC(CC)CCCC	CCCCC(CC)COC(=O)C1=CC=C(C=C1)C(=O)OCC(CC)CCCC	CCCCC(CC)COC(=O)C1=CC=C(C=C1)C(=O)OCC(CC)CCCC	RWPICVVBGZBXNA-UHFFFAOYSA-N	InChI=1/C24H38O4/c1-5-9-11-19(7-3)17-27-23(25)21-13-15-22(16-14-21)24(26)28-18-20(8-4)12-10-6-2/h13-16,19-20H,5-12,17-18H2,1-4H3	Alternative plasticizers	223		C24H38O4	390.564	390.277	7.5508	-4.1354	11.6862	5.75424	343.298	no harmonized classification	H361, H413		yes	s	Sigma-Aldrich: 49234-1mL (Lot:BCCD3728)	Sigma-Aldrich	49234-1mL	BCCD3728	#N/A	#N/A	#N/A	#N/A	#N/A	#N/A	#N/A	#N/A	#N/A	#N/A	#N/A	#N/A	#N/A	#N/A	27.1	70.1	0.4 - 4	3	-2300
32	TPhP	Triphenyl phosphate	Triphenyl phosphate	'115-86-6	115-86-6	O=P(OC1=CC=CC=C1)(OC1=CC=CC=C1)OC1=CC=CC=C1	O=P(OC1=CC=CC=C1)(OC1=CC=CC=C1)OC1=CC=CC=C1	O=P(OC1=CC=CC=C1)(OC1=CC=CC=C1)OC1=CC=CC=C1	XZZNDPSIHUTMOC-UHFFFAOYSA-N	InChI=1S/C18H15O4P/c19-23(20-16-10-4-1-5-11-16,21-17-12-6-2-7-13-17)22-18-14-8-3-9-15-18/h1-15H	Phosphate plasticiers / flame retardants	128		C18H15O4P	326.288	326.071	4.58923	-6.20847	10.7977	6.10807	189.984	no harmonized classification	H315, H317, H319, H332, H341, H351, H400, H410, H411, H413	EDC - under assessment	yes	s	Aldrich: 241288 (Lot:BCBM3828V)	Aldrich	241288	BCBM3828V	#N/A	#N/A	#N/A	#N/A	#N/A	#N/A	#N/A	#N/A	#N/A	#N/A	#N/A	#N/A	#N/A	#N/A	23.8	326.1	0.6 - 607	6	530000
33	TEHP	Tris(2-ethylhexyl) phosphate	Tris(2-ethylhexyl) phosphate	'78-42-2	78-42-2	CCCCC(CC)COP(=O)(OCC(CC)CCCC)OCC(CC)CCCC	CCCCC(CC)COP(=O)(OCC(CC)CCCC)OCC(CC)CCCC	CCCCC(CC)COP(=O)(OCC(CC)CCCC)OCC(CC)CCCC	GTVWRXDRKAHEAD-UHFFFAOYSA-N	InChI=1/C24H51O4P/c1-7-13-16-22(10-4)19-26-29(25,27-20-23(11-5)17-14-8-2)28-21-24(12-6)18-15-9-3/h22-24H,7-21H2,1-6H3	Phosphate plasticiers / flame retardants	1098		C24H51O4P	434.642	434.352	9.20331	-2.49049	11.6938	4.22722	50.1745	no harmonized classification	H315, H319, H335, H336, H413		yes	s	Sigma: 289922 (Lot:S44036V)	Sigma	289922	S44036V	#N/A	#N/A	#N/A	#N/A	#N/A	#N/A	#N/A	#N/A	#N/A	#N/A	#N/A	#N/A	#N/A	#N/A	24.7	99	0.5 - 482	6	700000
36	TMPP	Tri(3,4-dimethylphenyl)phosphate	Tris(3,4-dimethylphenyl) phosphate	3862-11-1	3862-11-1	CC1=CC=C(OP(=O)(OC2=CC(C)=C(C)C=C2)OC2=CC(C)=C(C)C=C2)C=C1C	CC1=CC=C(OP(=O)(OC2=CC(C)=C(C)C=C2)OC2=CC(C)=C(C)C=C2)C=C1C	CC1=CC=C(OP(=O)(OC2=CC(C)=C(C)C=C2)OC2=CC(C)=C(C)C=C2)C=C1C	BCTKCHOESSAGCN-UHFFFAOYSA-N	InChI=1S/C24H27O4P/c1-16-7-10-22(13-19(16)4)26-29(25,27-23-11-8-17(2)20(5)14-23)28-24-12-9-18(3)21(6)15-24/h7-15H,1-6H3	Phosphate plasticiers / flame retardants			C24H27O4P	410.45	410.165	2.92795	-8.75635	11.6843	4.22713	2358.01	no harmonized classification	H315, H319, H335, H413		yes	s	Aldrich: S365378 (Lot:-)	Aldrich	S365378	-	#N/A	#N/A	#N/A	#N/A	#N/A	#N/A	#N/A	#N/A	#N/A	#N/A	#N/A	#N/A	#N/A	#N/A	28.2	193.1	0.5 – 467	6	46000
38	TXP	Tri(2,4-dimethylphenyl)phosphate	Tris(2,4-dimethylphenyl) phosphate	3862-12-2	3862-12-2	CC1=CC(C)=C(OP(=O)(OC2=C(C)C=C(C)C=C2)OC2=C(C)C=C(C)C=C2)C=C1	CC1=CC(C)=C(OP(=O)(OC2=C(C)C=C(C)C=C2)OC2=C(C)C=C(C)C=C2)C=C1	CC1=CC(C)=C(OP(=O)(OC2=C(C)C=C(C)C=C2)OC2=C(C)C=C(C)C=C2)C=C1	KOWVWXQNQNCRRS-UHFFFAOYSA-N	InChI=1S/C24H27O4P/c1-16-7-10-22(19(4)13-16)26-29(25,27-23-11-8-17(2)14-20(23)5)28-24-12-9-18(3)15-21(24)6/h7-15H,1-6H3	Phosphate plasticiers / flame retardants			C24H27O4P	410.45	410.165	2.53504	-9.14926	11.6843	4.22723	2279.41	no harmonized classification	H315, H319, H335, H413		yes	s	Aldrich: S405752 (Lot:1636204)	Aldrich	S405752	1636204	#N/A	#N/A	#N/A	#N/A	#N/A	#N/A	#N/A	#N/A	#N/A	#N/A	#N/A	#N/A	#N/A	#N/A	29.9	410.2	1.0 - 519	5	230000
40	BDE47	2,2',4,4' - Tetrabromodiphenyl ether	1,1'-Oxybis(2,4-dibromobenzene)	'5436-43-1	5436-43-1	BrC1=CC(Br)=C(OC2=CC=C(Br)C=C2Br)C=C1	BrC1=CC(Br)=C(OC2=CC=C(Br)C=C2Br)C=C1	BrC1=CC(Br)=C(OC2=CC=C(Br)C=C2Br)C=C1	XYBSIYMGXVUVGY-UHFFFAOYSA-N	InChI=1S/C12H6Br4O/c13-7-1-3-11(9(15)5-7)17-12-4-2-8(14)6-10(12)16/h1-6H	Brominated flame retardants	9432		C12H6Br4O	485.795	481.715	6.8068	-3.722	10.5288	24.9935	1143000	no harmonized classification	no classification		yes	s	Wellington: TetraBDE / BDE-47 (Lot:BDE470409)	Wellington	TetraBDE / BDE-47	BDE470409	#N/A	#N/A	#N/A	#N/A	#N/A	#N/A	#N/A	#N/A	#N/A	#N/A	#N/A	#N/A	#N/A	#N/A	24.7	325.9	1.0 - 10	3	-54000
43	BDE183	2,2′,3,4,4′,5′,6-Heptabromdiphenylether	1,2,3,5-Tetrabromo-4-(2,4,5-tribromophenoxy)benzene	'207122-16-5	207122-16-5	BrC1=CC(Br)=C(OC2=C(Br)C=C(Br)C(Br)=C2Br)C=C1Br	BrC1=CC(Br)=C(OC2=C(Br)C=C(Br)C(Br)=C2Br)C=C1Br	BrC1=CC(Br)=C(OC2=C(Br)C=C(Br)C(Br)=C2Br)C=C1Br	ILPSCQCLBHQUEM-UHFFFAOYSA-N	InChI=1S/C12H3Br7O/c13-4-1-6(15)9(3-5(4)14)20-12-8(17)2-7(16)10(18)11(12)19/h1-3H	Brominated flame retardants	411		C12H3Br7O	722.483	715.447	8.26938	-3.41832	11.6877	75.8355	638518	no harmonized classification	no classification		yes	s	Wellington: HeptaBDE / BDE-183 (Lot:BDE1830611)	Wellington	HeptaBDE / BDE-183	BDE1830611	#N/A	#N/A	#N/A	#N/A	#N/A	#N/A	#N/A	#N/A	#N/A	#N/A	#N/A	#N/A	#N/A	#N/A	31.3	74	1.0 - 10	3	-100000
44	1035	Irganox 1035	Sulfanediyldi(ethane-2,1-diyl) bis[3-(3,5-di-tert-butyl-4-hydroxyphenyl)propanoate]	'41484-35-9	41484-35-9	CC(C)(C)C1=CC(CCC(=O)OCCSCCOC(=O)CCC2=CC(=C(O)C(=C2)C(C)(C)C)C(C)(C)C)=CC(=C1O)C(C)(C)C	CC(C)(C)C1=CC(CCC(=O)OCCSCCOC(=O)CCC2=CC(=C(O)C(=C2)C(C)(C)C)C(C)(C)C)=CC(=C1O)C(C)(C)C	CC(C)(C)C1=CC(CCC(=O)OCCSCCOC(=O)CCC2=CC(=C(O)C(=C2)C(C)(C)C)C(C)(C)C)=CC(=C1O)C(C)(C)C	VFBJXXJYHWLXRM-UHFFFAOYSA-N	InChI=1S/C38H58O6S/c1-35(2,3)27-21-25(22-28(33(27)41)36(4,5)6)13-15-31(39)43-17-19-45-20-18-44-32(40)16-14-26-23-29(37(7,8)9)34(42)30(24-26)38(10,11)12/h21-24,41-42H,13-20H2,1-12H3	Antioxidants	452		C38H58O6S	642.94	642.395	9.42399	-0.31112	9.73511	25.3875	109.784	no harmonized classification	H411, H412, H413		yes	s	Sigma-Aldrich: BL3H160C36E1 (Lot: -)	Sigma-Aldrich	BL3H160C36E1	-	#N/A	#N/A	#N/A	#N/A	#N/A	#N/A	#N/A	#N/A	#N/A	#N/A	#N/A	#N/A	#N/A	#N/A	29.2	57	16 – 796	3	120000
47	BPS	Bisphenol-S	4,4'-Sulfonyldiphenol	'80-09-1	80-09-1	OC1=CC=C(C=C1)S(=O)(=O)C1=CC=C(O)C=C1	OC1=CC=C(C=C1)S(=O)(=O)C1=CC=C(O)C=C1	OC1=CC=C(C=C1)S(=O)(=O)C1=CC=C(O)C=C1	VPWNQTHUCYMVMZ-UHFFFAOYSA-N	InChI=1S/C12H10O4S/c13-9-1-5-11(6-2-9)17(15,16)12-7-3-10(14)4-8-12/h1-8,13-14H	Bisphenols	499		C12H10O4S	250.27	250.03	-0.10338	-9.08663	8.98325	15.4138	3.1721	H360	H315, H319, H335, H360, H412		yes	s	CHEM Service: N-14105-100MG (Lot:7060500)	CHEM Service	N-14105-100MG	7060500	#N/A	#N/A	#N/A	#N/A	#N/A	#N/A	#N/A	#N/A	#N/A	#N/A	#N/A	#N/A	#N/A	#N/A	27.2	141	8 - 413	3	170000
1	DMP	Dimethyl phthalate	Dimethyl benzene-1,2-dicarboxylate	'131-11-3	131-11-3	COC(=O)C1=C(C=CC=C1)C(=O)OC	COC(=O)C1=C(C=CC=C1)C(=O)OC	COC(=O)C1=C(C=CC=C1)C(=O)OC	NIQCNGHVCWTJSM-UHFFFAOYSA-N	InChI=1S/C10H10O4/c1-13-9(11)7-5-3-4-6-8(7)10(12)14-2/h3-6H,1-2H3	Ortho-Phthalates	679		C10H10O4	194.186	194.058	1.58409	-4.13425	5.71834	3.81297	3.9853	no harmonized classification	H301, H302, H311, H312, H315, H319, H320, H331, H332, H335, H336, H361, H402, H412		no	q,s	Sigma-Aldrich: 41320 (Lot:BCBZ7340)	Sigma-Aldrich	41320	BCBZ7340	4.33123	3.5 → 5.0	DiBP-d4	163	194	5.74875	0.07 - 11.87	-0.06	1.09	1	-0.02	1.04	0.005	1	12.3	163.1	> 1	1	#N/A
2	DEP	Diethyl phthalate	Diethyl benzene-1,2-dicarboxylate	'84-66-2	84-66-2	CCOC(=O)C1=CC=CC=C1C(=O)OCC	CCOC(=O)C1=CC=CC=C1C(=O)OCC	CCOC(=O)C1=CC=CC=C1C(=O)OCC	FLKPEMZONWLCSK-UHFFFAOYSA-N	InChI=1S/C12H14O4/c1-3-15-11(13)9-7-5-6-8-10(9)12(14)16-4-2/h5-8H,3-4H2,1-2H3	Ortho-Phthalates	227		C12H14O4	222.24	222.089	2.44414	-4.30384	6.74798	5.14045	8.43858	no harmonized classification	H300, H301, H302, H310, H311, H312, H315, H317, H319, H320, H330, H331, H332, H335, H336, H361, H373, H410		no	q,s	Sigma-Aldrich: 53008 (Lot:BCBV6074)	Sigma-Aldrich	53008	BCBV6074	5.68022	5.00 → 6.50	DiBP-d4	149	177	22.2754	0.07 - 10.88	-0.09	1.21	1	-0.04	1.12	0.008	1	14.4	149	0.05 – 1.00	2	-65000
18	DiBP-d4	Deuterated(d4) diisobutyl phthalate	Bis(2-methylpropyl) (~2~H_4_)benzene-1,2-dicarboxylate	'358730-88-8	358730-88-8	[2H]C1=C([2H])C([2H])=C(C(=O)OCC(C)C)C(=C1[2H])C(=O)OCC(C)C	CC(C)COC(=O)C1=C(C=CC=C1)C(=O)OCC(C)C	CC(C)COC(=O)C1=C(C=CC=C1)C(=O)OCC(C)C	MGWAVDBGNNKXQV-KDWZCNHSSA-N	InChI=1S/C16H22O4/c1-11(2)9-19-15(17)13-7-5-6-8-14(13)16(18)20-10-12(3)4/h5-8,11-12H,9-10H2,1-4H3/i5D,6D,7D,8D	Ortho-Phthalates	#N/A	225	C16H18D4O4	282.372	282.177	4.1122	-4.09616	8.20836	4.30618	26.9701	H360	H301, H302, H304, H311, H312, H331, H332, H360, H400, H410, H412		yes	q	CHIRON: 3123.16-100-IO (Lot:8282)	CHIRON	3123.16-100-IO	8282	7.21	7.10 → 7.60	#N/A	153.1	227.1	5.99386	#N/A	#N/A	#N/A	#N/A	#N/A	#N/A	#N/A	#N/A	#N/A	#N/A	#N/A	#N/A	#N/A
19	DBP-d4	Deuterated(d4) di-n-butyl phthalate	Dibutyl (~2~H_4_)benzene-1,2-dicarboxylate	'93952-11-5	93952-11-5	[2H]C1=C([2H])C([2H])=C(C(=O)OCCCC)C(=C1[2H])C(=O)OCCCC	CCCCOC(=O)C1=CC=CC=C1C(=O)OCCCC	CCCCOC(=O)C1=CC=CC=C1C(=O)OCCCC	DOIRQSBPFJWKBE-ULDPCNCHSA-N	InChI=1S/C16H22O4/c1-3-5-11-19-15(17)13-9-7-8-10-14(13)16(18)20-12-6-4-2/h7-10H,3-6,11-12H2,1-2H3/i7D,8D,9D,10D	Ortho-Phthalates	4981	224	C16H18D4O4	282.372	282.177	4.60902	-4.23446	8.84348	4.32093	165.531	H360, H400	H350, H360, H361, H400, H410, H411, H412		yes	q	CHEM Service: N-FD68-C-0.25G (Lot:7108100)	CHEM Service	N-FD68-C-0.25G	7108100	7.7	7.60 → 7.90	#N/A	153.1	227.1	4.05801	#N/A	#N/A	#N/A	#N/A	#N/A	#N/A	#N/A	#N/A	#N/A	#N/A	#N/A	#N/A	#N/A
20	DiPP-d4	Deuterated(d4) diisopentyl phthalate	Bis(3-methylbutyl) (~2~H_4_)benzene-1,2-dicarboxylate	'1346597-80-5	1346597-80-5	[2H]C1=C([2H])C([2H])=C(C(=O)OCCC(C)C)C(=C1[2H])C(=O)OCCC(C)C	CC(C)CCOC(=O)C1=CC=CC=C1C(=O)OCCC(C)C	CC(C)CCOC(=O)C1=CC=CC=C1C(=O)OCCC(C)C	JANBFCARANRIKJ-KDWZCNHSSA-N	InChI=1S/C18H26O4/c1-13(2)9-11-21-17(19)15-7-5-6-8-16(15)18(20)22-12-10-14(3)4/h5-8,13-14H,9-12H2,1-4H3/i5D,6D,7D,8D	Ortho-Phthalates	#N/A	228	C18H22D4O4	310.426	310.208	4.56519	-4.09172	8.65691	4.77892	139.491	H360, H400	H317, H360, H361, H400		yes	q	CHEM Cruz: SC-498746 (Lot:B0818)	CHEM Cruz	SC-498746	B0818	8.21	8.25 → 8.5	#N/A	153.1	241.1	9.63819	#N/A	#N/A	#N/A	#N/A	#N/A	#N/A	#N/A	#N/A	#N/A	#N/A	#N/A	#N/A	#N/A
21	DPP-d4	Deuterated(d4) dipentyl phthalate	Dipentyl (~2~H_4_)benzene-1,2-dicarboxylate	'358730-89-9	358730-89-9	[2H]C1=C([2H])C([2H])=C(C(=O)OCCCCC)C(=C1[2H])C(=O)OCCCCC	CCCCCOC(=O)C1=C(C=CC=C1)C(=O)OCCCCC	CCCCCOC(=O)C1=C(C=CC=C1)C(=O)OCCCCC	IPKKHRVROFYTEK-CXRURWBMSA-N	InChI=1S/C18H26O4/c1-3-5-9-13-21-17(19)15-11-7-8-12-16(15)18(20)22-14-10-6-4-2/h7-8,11-12H,3-6,9-10,13-14H2,1-2H3/i7D,8D,11D,12D	Ortho-Phthalates	#N/A	3398	C18H22D4O4	310.426	310.208	5.61648	-3.78326	9.39974	4.77822	245.574	H360, H400	H360, H400		yes	q	CHIRON: 2893.18-100-IO (Lot:13203)	CHIRON	2893.18-100-IO	13203	8.63	8.5 → 8.7	#N/A	153.1	241.1	5.1784	#N/A	#N/A	#N/A	#N/A	#N/A	#N/A	#N/A	#N/A	#N/A	#N/A	#N/A	#N/A	#N/A
22	BBP-d4	Deuterated(d4) benzyl butyl phthalate	Benzyl butyl (~2~H_4_)benzene-1,2-dicarboxylate	'93951-88-3	93951-88-3	[2H]C1=C([2H])C([2H])=C(C(=O)OCC2=CC=CC=C2)C(=C1[2H])C(=O)OCCCC	CCCCOC(=O)C1=C(C=CC=C1)C(=O)OCC1=CC=CC=C1	CCCCOC(=O)C1=C(C=CC=C1)C(=O)OCC1=CC=CC=C1	IRIAEXORFWYRCZ-CXRURWBMSA-N	InChI=1S/C19H20O4/c1-2-3-13-22-18(20)16-11-7-8-12-17(16)19(21)23-14-15-9-5-4-6-10-15/h4-12H,2-3,13-14H2,1H3/i7D,8D,11D,12D	Ortho-Phthalates	#N/A	221	C19H16D4O4	316.389	316.161	4.81594	-5.01016	9.8261	3.35445	16.2523	H360, H400, H410	H301, H302, H311, H312, H331, H332, H360, H373, H400, H410		yes	q	CHEM Service: S-FD67S-1.2ML (Lot:7108200)	CHEM Service	S-FD67S-1.2ML	7108200	9.76	9.20 → 10.80	#N/A	210.1	242.1	13.5438	#N/A	#N/A	#N/A	#N/A	#N/A	#N/A	#N/A	#N/A	#N/A	#N/A	#N/A	#N/A	#N/A
23	DHP-d4	Deuterated(d4) dihexyl phthalate	Dihexyl (~2~H_4_)benzene-1,2-dicarboxylate	'1015854-55-3	1015854-55-3	[2H]C1=C([2H])C([2H])=C(C(=O)OCCCCCC)C(=C1[2H])C(=O)OCCCCCC	CCCCCCOC(=O)C1=C(C=CC=C1)C(=O)OCCCCCC	CCCCCCOC(=O)C1=C(C=CC=C1)C(=O)OCCCCCC	KCXZNSGUUQJJTR-LSQQNFJSSA-N	InChI=1S/C20H30O4/c1-3-5-7-11-15-23-19(21)17-13-9-10-14-18(17)20(22)24-16-12-8-6-4-2/h9-10,13-14H,3-8,11-12,15-16H2,1-2H3/i9D,10D,13D,14D	Ortho-Phthalates	#N/A	229	C20H26D4O4	338.48	338.24	6.81463	-2.89632	9.71095	4.78572	246.762	H360	H360		yes	q	CHIRON: 9367.20-100-IO (Lot:11572)	CHIRON	9367.20-100-IO	11572	9.77	9.20 → 10.80	#N/A	255.1	237.1	28.1649	#N/A	#N/A	#N/A	#N/A	#N/A	#N/A	#N/A	#N/A	#N/A	#N/A	#N/A	#N/A	#N/A
24	DEHP-d4	Deuterated(d4) di(2-ethylhexyl) phthalate	Bis(2-ethylhexyl) (~2~H_4_)benzene-1,2-dicarboxylate	'93951-87-2	93951-87-2	[2H]C1=C([2H])C([2H])=C(C(=O)OCC(CC)CCCC)C(=C1[2H])C(=O)OCC(CC)CCCC	CCCCC(CC)COC(=O)C1=C(C=CC=C1)C(=O)OCC(CC)CCCC	CCCCC(CC)COC(=O)C1=C(C=CC=C1)C(=O)OCC(CC)CCCC	BJQHLKABXJIVAM-SAQXESPHSA-N	InChI=1S/C24H38O4/c1-5-9-13-19(7-3)17-27-23(25)21-15-11-12-16-22(21)24(26)28-18-20(8-4)14-10-6-2/h11-12,15-16,19-20H,5-10,13-14,17-18H2,1-4H3/i11D,12D,15D,16D	Ortho-Phthalates	9846	222	C24H34D4O4	394.588	394.302	7.52479	-4.16141	11.6862	4.81176	587.818	H360	H319, H351, H360, H400, H410, H411, H412	EDC	yes	q	CHEM Service: N-FD66-C-0.25G (Lot:7109200)	CHEM Service	N-FD66-C-0.25G	7109200	11.13	11.20 → 11.90	#N/A	153.1	171.1	29.1359	#N/A	#N/A	#N/A	#N/A	#N/A	#N/A	#N/A	#N/A	#N/A	#N/A	#N/A	#N/A	#N/A
3	DAP	Diallyl phthalate	Diprop-2-en-1-yl benzene-1,2-dicarboxylate	'131-17-9	131-17-9	C=CCOC(=O)C1=C(C=CC=C1)C(=O)OCC=C	C=CCOC(=O)C1=C(C=CC=C1)C(=O)OCC=C	C=CCOC(=O)C1=C(C=CC=C1)C(=O)OCC=C	QUDWYFHPNIMBFC-UHFFFAOYSA-N	InChI=1S/C14H14O4/c1-3-9-17-13(15)11-7-5-6-8-12(11)14(16)18-10-4-2/h3-8H,1-2,9-10H2	Ortho-Phthalates	680		C14H14O4	246.262	246.089	3.22897	-4.21625	7.44522	4.3175	21.4599	H302, H312, H332, H400, H410	H301, H302, H311, H312, H317, H331, H332, H351, H400, H410, H413		no	q,s	Sigma-Aldrich: 36925 (Lot:BCBS8034V)	Sigma-Aldrich	36925	BCBS8034V	6.68277	6.50 → 7.10	DiBP-d4	149	189	27.1192	0.23 - 11.15	-0.12	0.46	1	-0.09	0.43	0.003	1	16.5	41.1	> 1	1	#N/A
4	DiBP	Diisobutyl phthalate	Bis(2-methylpropyl) benzene-1,2-dicarboxylate	'84-69-5	84-69-5	CC(C)COC(=O)C1=C(C=CC=C1)C(=O)OCC(C)C	CC(C)COC(=O)C1=C(C=CC=C1)C(=O)OCC(C)C	CC(C)COC(=O)C1=C(C=CC=C1)C(=O)OCC(C)C	MGWAVDBGNNKXQV-UHFFFAOYSA-N	InChI=1S/C16H22O4/c1-11(2)9-19-15(17)13-7-5-6-8-14(13)16(18)20-10-12(3)4/h5-8,11-12H,9-10H2,1-4H3	Ortho-Phthalates	225		C16H22O4	278.348	278.152	4.1122	-4.09616	8.20836	4.30618	26.9701	H360	H301, H302, H304, H311, H312, H331, H332, H360, H400, H410, H412		no	q,s	CHEM Service: N-11589-1G (Lot:7047300)	CHEM Service	N-11589-1G	7047300	7.34498	7.10 → 7.61	DiBP-d4	149.1	223.1	6.09437	0.05 - 9.96	0.07	1.69	1	0.004	1.8	-0.011	1	18	149	0.05 – 1.00	2	100000
5	DBP	Di-n-butyl phthalate	Dibutyl benzene-1,2-dicarboxylate	'84-74-2	84-74-2	CCCCOC(=O)C1=CC=CC=C1C(=O)OCCCC	CCCCOC(=O)C1=CC=CC=C1C(=O)OCCCC	CCCCOC(=O)C1=CC=CC=C1C(=O)OCCCC	DOIRQSBPFJWKBE-UHFFFAOYSA-N	InChI=1S/C16H22O4/c1-3-5-11-19-15(17)13-9-7-8-10-14(13)16(18)20-12-6-4-2/h7-10H,3-6,11-12H2,1-2H3	Ortho-Phthalates	224		C16H22O4	278.348	278.152	4.60902	-4.23446	8.84348	4.32093	165.531	H360, H400	H350, H360, H361, H400, H410, H411, H412		no	q,s	Sigma-Aldrich: 43540 (Lot:BCBV9941)	Sigma-Aldrich	43540	BCBV9941	7.8324	7.60 → 7.90	DBP-d4	149.1	223.1	4.11721	0.05 - 9.98	0.1	1.79	0.999	0.003	1.95	0.016	1	19.2	149	0.05 – 1.00	2	110000
6	DMEP	Bis(-2-methoxyethyl) phthalate	Bis(2-methoxyethyl) benzene-1,2-dicarboxylate	'117-82-8	117-82-8	COCCOC(=O)C1=C(C=CC=C1)C(=O)OCCOC	COCCOC(=O)C1=C(C=CC=C1)C(=O)OCCOC	COCCOC(=O)C1=C(C=CC=C1)C(=O)OCCOC	HSUIVCLOAAJSRE-UHFFFAOYSA-N	InChI=1S/C14H18O6/c1-17-7-9-19-13(15)11-5-3-4-6-12(11)14(16)20-10-8-18-2/h3-6H,7-10H2,1-2H3	Ortho-Phthalates	220		C14H18O6	282.292	282.11	1.34976	-6.66847	8.01823	3.81638	2.29544	H360	H360		no	q,s	CHEM Service: N-11304-500MG (Lot:6923600)	CHEM Service	N-11304-500MG	6923600	8.01835	7.9 → 8.25	DiPP-d4	59.1	149	23.0154	0.05 - 9.85	-0.1	0.65	0.997	-0.009	0.5	0.015	1	19.6	59.1	> 1	1	#N/A
7	DiPP	Diisopentyl phthalate	Bis(3-methylbutyl) benzene-1,2-dicarboxylate	'605-50-5	605-50-5	CC(C)CCOC(=O)C1=CC=CC=C1C(=O)OCCC(C)C	CC(C)CCOC(=O)C1=CC=CC=C1C(=O)OCCC(C)C	CC(C)CCOC(=O)C1=CC=CC=C1C(=O)OCCC(C)C	JANBFCARANRIKJ-UHFFFAOYSA-N	InChI=1S/C18H26O4/c1-13(2)9-11-21-17(19)15-7-5-6-8-16(15)18(20)22-12-10-14(3)4/h5-8,13-14H,9-12H2,1-4H3	Ortho-Phthalates	228		C18H26O4	306.402	306.183	4.56519	-4.09172	8.65691	4.77892	139.491	H360, H400	H317, H360, H361, H400		no	q,s	CHEM Service: N-11620-500mg (Lot:7060400)	CHEM Service	N-11620-500mg	7060400	8.37308	8.25 → 8.5	DiPP-d4	149	237.1	9.38086	0.06 - 12.04	0.01	1.66	0.999	-0.006	1.8	-0.011	1	20.4	149	0.05 – 1.00	2	99000
8	nPiPP	Isopentylpentyl phthalate	3-Methylbutyl pentyl (~2~H_4_)benzene-1,2-dicarboxylate	776297-69-9	776297-69-9	[2H]C1=C([2H])C([2H])=C(C(=O)OCCC(C)C)C(=C1[2H])C(=O)OCCCCC	CCCCCOC(=O)C1=CC=CC=C1C(=O)OCCC(C)C	CCCCCOC(=O)C1=CC=CC=C1C(=O)OCCC(C)C	MCXWUHMDAJQKBI-NECLWFIRSA-N	InChI=1S/C18H26O4/c1-4-5-8-12-21-17(19)15-9-6-7-10-16(15)18(20)22-13-11-14(2)3/h6-7,9-10,14H,4-5,8,11-13H2,1-3H3/i6D,7D,9D,10D	Ortho-Phthalates			C18H22D4O4	310.426	310.208	4.7764	-4.6163	9.3927	4.78087	171.345	H360, H400	H360, H400		no	q,s	CHEM Service: N13811-1G (Lot:6777200)	CHEM Service	N13811-1G	6777200	8.58467	8.5 → 8.7	DPP-d4	149	237.1	6.64751	0.07 - 12.12	0.06	1.44	0.999	-0.05	1.59	-0.012	1	20.9	149	0.05 – 1.00	2	-96000
9	DPP	Di-n-pentyl phthalate	Dipentyl benzene-1,2-dicarboxylate	'131-18-0	131-18-0	CCCCCOC(=O)C1=C(C=CC=C1)C(=O)OCCCCC	CCCCCOC(=O)C1=C(C=CC=C1)C(=O)OCCCCC	CCCCCOC(=O)C1=C(C=CC=C1)C(=O)OCCCCC	IPKKHRVROFYTEK-UHFFFAOYSA-N	InChI=1S/C18H26O4/c1-3-5-9-13-21-17(19)15-11-7-8-12-16(15)18(20)22-14-10-6-4-2/h7-8,11-12H,3-6,9-10,13-14H2,1-2H3	Ortho-Phthalates	3398		C18H26O4	306.402	306.183	5.61648	-3.78326	9.39974	4.77822	245.574	H360, H400	H360, H400		no	q,s	synthonix: P59310 (Lot:994)	synthonix	P59310	994	8.81087	8.7 → 9.20	DPP-d4	149.1	237.1	5.24673	0.05 - 10.31	0.06	1.75	1	-0.004	1.84	-0.009	1	21.3	149	0.05 – 1.00	2	130000
10	BBP	Benzyl butyl phthalate	Benzyl butyl benzene-1,2-dicarboxylate	'85-68-7	85-68-7	CCCCOC(=O)C1=C(C=CC=C1)C(=O)OCC1=CC=CC=C1	CCCCOC(=O)C1=C(C=CC=C1)C(=O)OCC1=CC=CC=C1	CCCCOC(=O)C1=C(C=CC=C1)C(=O)OCC1=CC=CC=C1	IRIAEXORFWYRCZ-UHFFFAOYSA-N	InChI=1S/C19H20O4/c1-2-3-13-22-18(20)16-11-7-8-12-17(16)19(21)23-14-15-9-5-4-6-10-15/h4-12H,2-3,13-14H2,1H3	Ortho-Phthalates	221		C19H20O4	312.365	312.136	4.81594	-5.01016	9.8261	3.35445	16.2523	H360, H400, H410	H301, H302, H311, H312, H331, H332, H360, H373, H400, H410		no	q,s	CHEM Service: N11360-1G (Lot:6894600)	CHEM Service	N11360-1G	6894600	10.0049	9.20 → 10.80	BBP-d4	206.1	238	14.9976	0.05 - 9.98	0.11	1.72	0.999	-0.005	1.91	-0.019	1	23.4	149	0.05 – 1.00	2	190000
11	DHP	Dihexyl phthalate	Dihexyl benzene-1,2-dicarboxylate	'84-75-3	84-75-3	CCCCCCOC(=O)C1=C(C=CC=C1)C(=O)OCCCCCC	CCCCCCOC(=O)C1=C(C=CC=C1)C(=O)OCCCCCC	CCCCCCOC(=O)C1=C(C=CC=C1)C(=O)OCCCCCC	KCXZNSGUUQJJTR-UHFFFAOYSA-N	InChI=1S/C20H30O4/c1-3-5-7-11-15-23-19(21)17-13-9-10-14-18(17)20(22)24-16-12-8-6-4-2/h9-10,13-14H,3-8,11-12,15-16H2,1-2H3	Ortho-Phthalates	229		C20H30O4	334.456	334.214	6.81463	-2.89632	9.71095	4.78572	246.762	H360	H360		no	q,s	CHEM Service: N-11596-1G (Lot:6748400)	CHEM Service	N-11596-1G	6748400	10.0049	9.20 → 10.80	DHP-d4	251.1	233.1	25.9762	0.06 - 11.64	0.1	1.64	0.999	-0.002	1.78	0.012	1	23.4	149	0.05 – 1.00	2	19000
12	DCHP	Dicyclohexyl phthalate	Dicyclohexyl benzene-1,2-dicarboxylate	'84-61-7	84-61-7	O=C(OC1CCCCC1)C1=C(C=CC=C1)C(=O)OC1CCCCC1	O=C(OC1CCCCC1)C1=C(C=CC=C1)C(=O)OC1CCCCC1	O=C(OC1CCCCC1)C1=C(C=CC=C1)C(=O)OC1CCCCC1	VOWAEIGWURALJQ-UHFFFAOYSA-N	InChI=1S/C20H26O4/c21-19(23-15-9-3-1-4-10-15)17-13-7-8-14-18(17)20(22)24-16-11-5-2-6-12-16/h7-8,13-16H,1-6,9-12H2	Ortho-Phthalates	339		C20H26O4	330.424	330.183	5.83395	-5.18635	11.0203	4.08475	164.037	H317, H360	H315, H317, H319, H320, H335, H336, H360, H361, H412		no	q,s	Aldrich: 306150 (Lot:09019JD)	Aldrich	306150	09019JD	11.1175	10.80 → 11.20	DEHP-d4	149	167	29.8735	0.06 - 9.96	-0.17	2.22	1	-0.08	2.08	0.015	1	24.9	149	0.05 – 1.00	2	-76000
15	DiNP	Diisononyl phthalate	1,2-Benzenedicarboxylic acid, diisononyl ester	68515-48-0	28553-12-0	C*.C*.CCCCCCCCOC(=O)C1=C(C=CC=C1)C(=O)OCCCCCCCC |c:15,17,t:13,lp:12:2,14:2,22:2,23:2,m:1:24.25.26.27.28.29.30,3:5.6.7.8.9.10.11|	CCCCCCCCOC(=O)C1=C(C=CC=C1)C(=O)OCCCCCCCC,"C*.C*.CCCCCCCCOC(=O)C1=C(C=CC=C1)C(=O)OCCCCCCCC |c:15,17,t:13,lp:12:2,14:2,22:2,23:2,m:1:24.25.26.27.28.29.30,3:5.6.7.8.9.10.11|"	#N/A	#N/A	#N/A	Ortho-Phthalates	427		C26H42O4	418.6	418.308	10.6	-0.43	11.03	#N/A	#N/A	no harmonized classification	H302, H312, H332, H361, H400		no	q,s	Aldrich: 376663 (Lot:STBH9661)	Aldrich	376663	STBH9661	12.5-14.3	11.90 → end	DEHP-d4	293.2	127.1	67.1197	0.7 - 103.4	-0.37	0.26	0.998	-0.11	0.22	0.0004	1	27.4	149	>10	1	#N/A
25	DEHA	Bis(2-ethylhexyl) adipate	Bis(2-ethylhexyl) hexanedioate	'103-23-1	103-23-1	CCCCC(CC)COC(=O)CCCCC(=O)OCC(CC)CCCC	CCCCC(CC)COC(=O)CCCCC(=O)OCC(CC)CCCC	CCCCC(CC)COC(=O)CCCCC(=O)OCC(CC)CCCC	SAOKZLXYCUGLFA-UHFFFAOYSA-N	InChI=1/C22H42O4/c1-5-9-13-19(7-3)17-25-21(23)15-11-12-16-22(24)26-18-20(8-4)14-10-6-2/h19-20H,5-18H2,1-4H3	Alternative plasticizers	350		C22H42O4	370.574	370.308	6.85125	-3.98295	10.8342	5.69219	233.853	no harmonized classification	no classification		no	s	Sigma-Aldrich: 442492 (Lot:LRAC6049)	Sigma-Aldrich	442492	LRAC6049	#N/A	#N/A	#N/A	#N/A	#N/A	#N/A	#N/A	#N/A	#N/A	#N/A	#N/A	#N/A	#N/A	#N/A	24	129.1	0.5 - 471	6	-140000
28	TBP	Tributylphosphate	Tributyl phosphate	'126-73-8	126-73-8	CCCCOP(=O)(OCCCC)OCCCC	CCCCOP(=O)(OCCCC)OCCCC	CCCCOP(=O)(OCCCC)OCCCC	STCOOQWBFONSKY-UHFFFAOYSA-N	InChI=1S/C12H27O4P/c1-4-7-10-14-17(13,15-11-8-5-2)16-12-9-6-3/h4-12H2,1-3H3	Phosphate plasticiers / flame retardants	230		C12H27O4P	266.318	266.165	3.99711	-3.87989	7.877	3.67991	29.5118	H302, H312, H315, H332, H351	H302, H312, H315, H319, H320, H332, H351, H373, H411, H412		no	s	Aldrich: 240494 (Lot:MKBL5358V)	Aldrich	240494	MKBL5358V	#N/A	#N/A	#N/A	#N/A	#N/A	#N/A	#N/A	#N/A	#N/A	#N/A	#N/A	#N/A	#N/A	#N/A	15.3	99	0.5 - 500	6	720000
29	TCEP	Tris-(2-chloroethyl) phosphate	Tris(2-chloroethyl) phosphate	'115-96-8	115-96-8	ClCCOP(=O)(OCCCl)OCCCl	ClCCOP(=O)(OCCCl)OCCCl	ClCCOP(=O)(OCCCl)OCCCl	HQUQLFOMPYWACS-UHFFFAOYSA-N	InChI=1S/C6H12Cl3O4P/c7-1-4-11-14(10,12-5-2-8)13-6-3-9/h1-6H2	Phosphate plasticiers / flame retardants	119		C6H12Cl3O4P	285.48	283.954	1.44108	-6.97284	8.41392	3.68021	1.28864	H302, H312, H332, H351, H360, H411	H301, H302, H311, H312, H331, H332, H340, H351, H360, H411		no	s	Aldrich: 119660 (Lot:U08057V)	Aldrich	119660	U08057V	#N/A	#N/A	#N/A	#N/A	#N/A	#N/A	#N/A	#N/A	#N/A	#N/A	#N/A	#N/A	#N/A	#N/A	16.8	63	1 - 805	6	280000
30	TCPP	Tris-(2-chloroisopropyl) phosphate	Tris(1-chloropropan-2-yl) phosphate	'13674-84-5	13674-84-5	CC(CCl)OP(=O)(OC(C)CCl)OC(C)CCl	CC(CCl)OP(=O)(OC(C)CCl)OC(C)CCl	CC(CCl)OP(=O)(OC(C)CCl)OC(C)CCl	KVMPUXDNESXNOH-UHFFFAOYSA-N	InChI=1/C9H18Cl3O4P/c1-7(4-10)14-17(13,15-8(2)5-11)16-9(3)6-12/h7-9H,4-6H2,1-3H3	Phosphate plasticiers / flame retardants	120		C9H18Cl3O4P	327.56	326.001	2.59155	-6.25561	8.84716	3.67982	7.93381	no harmonized classification	H302, H312, H315, H319, H320, H332, H412		no	s	Fluka: TCPP / 32952 (Lot:SZBC180XV)	Fluka	TCPP / 32952	SZBC180XV	#N/A	#N/A	#N/A	#N/A	#N/A	#N/A	#N/A	#N/A	#N/A	#N/A	#N/A	#N/A	#N/A	#N/A	17.2	99	0.4 - 44	4	23000
31	TDCPP	Tris(1,3-dichloro-2-propyl)phosphate	Tris(1,3-dichloropropan-2-yl) phosphate	'13674-87-8	13674-87-8	ClCC(CCl)OP(=O)(OC(CCl)CCl)OC(CCl)CCl	ClCC(CCl)OP(=O)(OC(CCl)CCl)OC(CCl)CCl	ClCC(CCl)OP(=O)(OC(CCl)CCl)OC(CCl)CCl	ASLWPAWFJZFCKF-UHFFFAOYSA-N	InChI=1S/C9H15Cl6O4P/c10-1-7(2-11)17-20(16,18-8(3-12)4-13)19-9(5-14)6-15/h7-9H,1-6H2	Phosphate plasticiers / flame retardants	122		C9H15Cl6O4P	430.89	427.884	3.65041	-6.61769	10.2681	4.076	12.0292	H351	H301, H302, H311, H312, H315, H331, H332, H351, H373, H410, H411		no	s	Aldrich: TDCPP (Lot:SZBE090XV)	Aldrich	TDCPP	SZBE090XV	#N/A	#N/A	#N/A	#N/A	#N/A	#N/A	#N/A	#N/A	#N/A	#N/A	#N/A	#N/A	#N/A	#N/A	23.1	75	0.5 - 460	6	90000
34	Octicizer	2-Ethylhexyl diphenyl phosphate	2-Ethylhexyl diphenyl phosphate	'1241-94-7	1241-94-7	CCCCC(CC)COP(=O)(OC1=CC=CC=C1)OC1=CC=CC=C1	CCCCC(CC)COP(=O)(OC1=CC=CC=C1)OC1=CC=CC=C1	CCCCC(CC)COP(=O)(OC1=CC=CC=C1)OC1=CC=CC=C1	CGSLYBDCEGBZCG-UHFFFAOYSA-N	InChI=1/C20H27O4P/c1-3-5-12-18(4-2)17-22-25(21,23-19-13-8-6-9-14-19)24-20-15-10-7-11-16-20/h6-11,13-16,18H,3-5,12,17H2,1-2H3	Phosphate plasticiers / flame retardants	377		C20H27O4P	362.406	362.165	5.72969	-5.99571	11.7254	4.22717	308.967	no harmonized classification	H302, H312, H332, H400, H410, H411		no	s	Sigma: 34064 (Lot:SZBE274XV)	Sigma	34064	SZBE274XV	#N/A	#N/A	#N/A	#N/A	#N/A	#N/A	#N/A	#N/A	#N/A	#N/A	#N/A	#N/A	#N/A	#N/A	24.1	251	0.6 - 6	3	-26000
35	TCP	Tricresyl phosphate	Tris(4-methylphenyl) phosphate	'1330-78-5	1330-78-5	CC1=CC=C(C=C1)OP(=O)(OC2=CC=C(C=C2)C)OC3=CC=C(C=C3)C	CC1=CC=C(C=C1)OP(=O)(OC2=CC=C(C=C2)C)OC3=CC=C(C=C3)C	CC1=CC=C(C=C1)OP(=O)(OC2=CC=C(C=C2)C)OC3=CC=C(C=C3)C	BOSMZFBHAYFUBJ-UHFFFAOYSA-N	InChI=1S/C21H21O4P/c1-16-4-10-19(11-5-16)23-26(22,24-20-12-6-17(2)7-13-20)25-21-14-8-18(3)9-15-21/h4-15H,1-3H3	Phosphate plasticiers / flame retardants	387		C21H21O4P	368.4	368.118	5.1	-6.9	12	#N/A	#N/A	no harmonized classification	H302, H312, H317, H319, H320, H332, H360, H361, H370, H371, H372, H373, H400, H410, H411		no	s	Aldrich: 268917 (Lot:30696EKV)	Aldrich	268917	30696EKV	#N/A	#N/A	#N/A	#N/A	#N/A	#N/A	#N/A	#N/A	#N/A	#N/A	#N/A	#N/A	#N/A	#N/A	26.5	368.2	0.7 - 730	6	-600000
37	TBPP	Tris(2,3-dibromopropyl) phophate	Tris(2,3-dibromopropyl) phosphate	'126-72-7	126-72-7	BrCC(Br)COP(=O)(OCC(Br)CBr)OCC(Br)CBr	BrCC(Br)COP(=O)(OCC(Br)CBr)OCC(Br)CBr	BrCC(Br)COP(=O)(OCC(Br)CBr)OCC(Br)CBr	PQYJRMFWJJONBO-UHFFFAOYSA-N	InChI=1/C9H15Br6O4P/c10-1-7(13)4-17-20(16,18-5-8(14)2-11)19-6-9(15)3-12/h7-9H,1-6H2	Phosphate plasticiers / flame retardants	8294		C9H15Br6O4P	697.613	691.581	4.2896	-7.3999	11.6895	4.22725	3.24739	no harmonized classification	H302, H312, H315, H332, H350, H400		no	s	Chem Service: N-13722-100MG (Lot:9772000)	Chem Service	N-13722-100MG	9772000	#N/A	#N/A	#N/A	#N/A	#N/A	#N/A	#N/A	#N/A	#N/A	#N/A	#N/A	#N/A	#N/A	#N/A	29.5	137	6 - 630	4	120000
39	TBPh	2,4,6-tribromophenol	2,4,6-Tribromophenol	'118-79-6	118-79-6	OC1=C(Br)C=C(Br)C=C1Br	OC1=C(Br)C=C(Br)C=C1Br	OC1=C(Br)C=C(Br)C=C1Br	BSWWXRFVMJHFBN-UHFFFAOYSA-N	InChI=1S/C6H3Br3O/c7-3-1-4(8)6(10)5(9)2-3/h1-2,10H	Brominated flame retardants	3827		C6H3Br3O	330.801	327.773	4.13057	-4.34583	8.4764	13.7536	513.486	no harmonized classification	H301, H302, H311, H312, H315, H317, H319, H320, H331, H332, H335, H336, H361, H371, H373, H400, H410, H411		no	s	Aldrich: 137715 (Lot:29699MJV)	Aldrich	137715	29699MJV	#N/A	#N/A	#N/A	#N/A	#N/A	#N/A	#N/A	#N/A	#N/A	#N/A	#N/A	#N/A	#N/A	#N/A	14.8	329.8	1 - 439	5	48000
41	TBBPA	3,3',5,5'-Tetrabromobisphénol A	4,4'-(Propane-2,2-diyl)bis(2,6-dibromophenol)	'79-94-7	79-94-7	CC(C)(C1=CC(Br)=C(O)C(Br)=C1)C1=CC(Br)=C(O)C(Br)=C1	CC(C)(C1=CC(Br)=C(O)C(Br)=C1)C1=CC(Br)=C(O)C(Br)=C1	CC(C)(C1=CC(Br)=C(O)C(Br)=C1)C1=CC(Br)=C(O)C(Br)=C1	VEORPZCZECFIRK-UHFFFAOYSA-N	InChI=1S/C15H12Br4O2/c1-15(2,7-3-9(16)13(20)10(17)4-7)8-5-11(18)14(21)12(19)6-8/h3-6,20-21H,1-2H3	Brominated flame retardants	113		C15H12Br4O2	543.875	539.757	6.66284	-2.67975	9.34259	64.4656	271.125	H400, H410	H351, H400, H410, H411		no	s	Wellington: TBBPA (Lot:TBBPA0114)	Wellington	TBBPA	TBBPA0114	#N/A	#N/A	#N/A	#N/A	#N/A	#N/A	#N/A	#N/A	#N/A	#N/A	#N/A	#N/A	#N/A	#N/A	29.3	528.7	1.0 - 10	3	-36000
42	gHBCD	γ-1,2,5,6,9,10 - Hexabromocyclododecane	(1R,2R,5R,6S,9S,10R)-1,2,5,6,9,10-Hexabromocyclododecane	'134237-52-8	134237-52-8	Br[C@H]1CC[C@H](Br)[C@H](Br)CC[C@@H](Br)[C@H](Br)CC[C@H]1Br	BrC1CCC(Br)C(Br)CCC(Br)C(Br)CCC1Br,Br[C@H]1CC[C@H](Br)[C@H](Br)CC[C@@H](Br)[C@H](Br)CC[C@H]1Br	BrC1CCC(Br)C(Br)CCC(Br)C(Br)CCC1Br,Br[C@H]1CC[C@H](Br)[C@H](Br)CC[C@@H](Br)[C@H](Br)CC[C@H]1Br	DEIGXXQKDWULML-MOCCIAMBSA-N	InChI=1/C12H18Br6/c13-7-1-2-8(14)10(16)5-6-12(18)11(17)4-3-9(7)15/h7-12H,1-6H2/t7-,8-,9-,10+,11-,12+/s2	Brominated flame retardants	3532		C12H18Br6	641.7	635.651	5.91694	-5.76446	11.6814	266.232	3715.8	H361, H362	H361, H362, H400, H410		no	s	Wellington: g-HBCD (Lot:gHBCD1119)	Wellington	g-HBCD	gHBCD1119	#N/A	#N/A	#N/A	#N/A	#N/A	#N/A	#N/A	#N/A	#N/A	#N/A	#N/A	#N/A	#N/A	#N/A	29.7	79	1.0 - 10	3	-130000
45	dToc	δ-Tocopherol	(2R)-2,8-Dimethyl-2-[(4R,8R)-4,8,12-trimethyltridecyl]-3,4-dihydro-2H-1-benzopyran-6-ol	'119-13-1	119-13-1	CC(C)CCC[C@@H](C)CCC[C@@H](C)CCC[C@]1(C)CCC2=C(O1)C(C)=CC(O)=C2	CC(C)CCCC(C)CCCC(C)CCCC1(C)CCC2=C(O1)C(C)=CC(O)=C2	CC(C)CCCC(C)CCCC(C)CCCC1(C)CCC2=C(O1)C(C)=CC(O)=C2,CC(C)CCC[C@@H](C)CCC[C@@H](C)CCC[C@]1(C)CCC2=C(O1)C(C)=CC(O)=C2	GZIFEOYASATJEH-VHFRWLAGSA-N	InChI=1S/C27H46O2/c1-20(2)10-7-11-21(3)12-8-13-22(4)14-9-16-27(6)17-15-24-19-25(28)18-23(5)26(24)29-27/h18-22,28H,7-17H2,1-6H3/t21-,22-,27-/m1/s1	Antioxidants	9881		C27H46O2	402.663	402.35	9.47587	-0.89763	10.3735	49.5984	141.191	no harmonized classification	H302, H312, H332		no	s	Sigma-Aldrich: 47784 (Lot: -)	Sigma-Aldrich	47784	-	#N/A	#N/A	#N/A	#N/A	#N/A	#N/A	#N/A	#N/A	#N/A	#N/A	#N/A	#N/A	#N/A	#N/A	28.7	137.1	5 - 500	4	-540000
46	BPA	Bisphenol-A	4,4'-(Propane-2,2-diyl)diphenol	'80-05-7	80-05-7	CC(C)(C1=CC=C(O)C=C1)C1=CC=C(O)C=C1	CC(C)(C1=CC=C(O)C=C1)C1=CC=C(O)C=C1	CC(C)(C1=CC=C(O)C=C1)C1=CC=C(O)C=C1	IISBACLAFKSPIT-UHFFFAOYSA-N	InChI=1S/C15H16O2/c1-15(2,11-3-7-13(16)8-4-11)12-5-9-14(17)10-6-12/h3-10,16-17H,1-2H3	Bisphenols	156		C15H16O2	228.291	228.115	3.32044	-5.05987	8.38031	15.145	43.6523	H317, H318, H335, H336, H360	H302, H304, H312, H317, H318, H332, H335, H336, H340, H350, H360, H361, H411, H412		no	s	CHEM Service: N-12907-100MG (Lot:6606700)	CHEM Service	N-12907-100MG	6606700	#N/A	#N/A	#N/A	#N/A	#N/A	#N/A	#N/A	#N/A	#N/A	#N/A	#N/A	#N/A	#N/A	#N/A	21.6	213.1	1 – 488	5	-300000
48	THF	Tetrahydrofuran	Oxolane	'109-99-9	109-99-9	C1CCOC1	C1CCOC1	C1CCOC1	WYURNTSHIVDZCO-UHFFFAOYSA-N	InChI=1S/C4H8O/c1-2-4-5-3-1/h1-4H2	Solvents	593		C4H8O	72.107	72.0575	0.466223	-2.40145	2.86767	6.19179	3.3034	H225, H319, H320, H335, H336, H351	H225, H300, H302, H310, H312, H314, H315, H318, H319, H320, H330, H332, H335, H336, H351		no	q,s	Honeywell: 34865-1L (Lot: L348M)	Honeywell	34865-1L	L348M	#N/A	#N/A	#N/A	#N/A	#N/A	#N/A	#N/A	#N/A	#N/A	#N/A	#N/A	#N/A	#N/A	#N/A	#N/A	#N/A	#N/A	#N/A	#N/A
49	ACN	Acetonitrile	Acetonitrile	75-05-8	75-05-8	CC#N	CC#N	CC#N	WEVYAHXRMPXWCK-UHFFFAOYSA-N	InChI=1S/C2H3N/c1-2-3/h1H3	Solvents	6887		C2H3N	41.053	41.0265	0.182358	-2.11286	2.29522	7.56753	2.47147	H225, H302, H312, H319, H320, H332	H225, H301, H302, H311, H312, H314, H317, H319, H320, H331, H332, H335, H336, H350, H411		no	q,s	Merck: 1155002500 (Lot: I640800 232)	Merck	1155002500	I640800 232	#N/A	#N/A	#N/A	#N/A	#N/A	#N/A	#N/A	#N/A	#N/A	#N/A	#N/A	#N/A	#N/A	#N/A	#N/A	#N/A	#N/A	#N/A	#N/A
50	MeOH	Methanol	Methanol	'67-56-1	67-56-1	CO	CO	CO	OKKJLVBELUTLKV-UHFFFAOYSA-N	InChI=1S/CH4O/c1-2/h2H,1H3	Solvents	964		CH4O	32.042	32.0262	-0.768744	-3.63147	2.86273	7.57468	1.5413	H225, H301, H311, H331, H370	H225, H300, H301, H302, H310, H311, H312, H314, H315, H318, H319, H320, H330, H331, H332, H335, H336, H351, H360, H361, H370, H372, H373, H400, H410		no	q,s	Merck: 34860 (Lot: -)	Merck	34860	-	#N/A	#N/A	#N/A	#N/A	#N/A	#N/A	#N/A	#N/A	#N/A	#N/A	#N/A	#N/A	#N/A	#N/A	#N/A	#N/A	#N/A	#N/A	#N/A
51	Tol	Toluene	Toluene	'108-88-3	108-88-3	CC1=CC=CC=C1	CC1=CC=CC=C1	CC1=CC=CC=C1	YXFVVABEGXRONW-UHFFFAOYSA-N	InChI=1S/C7H8/c1-7-5-3-2-4-6-7/h2-6H,1H3	Solvents	589		C7H8	92.141	92.0626	2.72879	-0.76563	3.49442	2.0148	8.33841	H225, H304, H315, H335, H336, H361, H373	H225, H302, H304, H312, H315, H317, H319, H320, H332, H335, H336, H360, H361, H370, H372, H373, H411, H412		no	q,s	Merck: 34866 (Lot: -)	Merck	34866	-	#N/A	#N/A	#N/A	#N/A	#N/A	#N/A	#N/A	#N/A	#N/A	#N/A	#N/A	#N/A	#N/A	#N/A	#N/A	#N/A	#N/A	#N/A	#N/A
52	n-Hex	n-Hexane	Hexane	110-54-3	110-54-3	CCCCCC	CCCCCC	CCCCCC	VLKZOEOYAKHREP-UHFFFAOYSA-N	InChI=1S/C6H14/c1-3-5-6-4-2/h3-6H2,1-2H3	Solvents	1337		C6H14	86.178	86.1096	3.90054	1.34041	2.56013	8.96342	124.937	H225, H304, H315, H335, H336, H361, H373, H411	H225, H301, H304, H311, H315, H319, H320, H331, H335, H336, H361, H371, H372, H373, H411, H413		no	q,s	Sigma-Aldrich: 139386 (Lot: -)	Sigma-Aldrich	139386	-	#N/A	#N/A	#N/A	#N/A	#N/A	#N/A	#N/A	#N/A	#N/A	#N/A	#N/A	#N/A	#N/A	#N/A	#N/A	#N/A	#N/A	#N/A	#N/A
[truncated: 4 more columns]

## Sheet: S3-XRF
Sheet S3: XRF - Elemental composition (using XRF) summary results for each sample and side
Sort	Measurment details																			Samples		Analytes
																						LOD:	11.325		66.765		23.595		249.795		24.015		18.495		13.2		7.275		9.345		6.18		4.29		6.975		5.055		11.865
Index	No	Datetime (instrument date was not updated)	Type	Duration	Units	Sigma Value	Sequence	Result	Flags	SAMPLE	SAMPLE2	LOCATION	INSPECTOR	MISC	NOTE	Alloy1	HEAT	LOT	BATCH	Sample_id	Side		Cr	Cr Error	Ba	Ba Error	Ti	Ti Error	Cl	Cl Error	Sb	Sb Error	Sn	Sn Error	Cd	Cd Error	Bal	Bal Error	Bi	Bi Error	Pb	Pb Error	Br	Br Error	Se	Se Error	As	As Error	Hg
1	43	2007-06-01 02:21:00	Plastics PVC	62.52	ppm	2	Final	i.O. : 1.00		Ger_n_001a	Ger_n_001up									g1	top		<LOD	34.86	<LOD	87.1	<LOD	50.1	273184	5132.44	<LOD	30.4	<LOD	22.33	<LOD	15.74	726201	4721.64	<LOD	15.84	<LOD	9.52	26.39	7.37	<LOD	12.39	<LOD	12.63	<LOD
2	44	2007-06-01 02:22:00	Plastics PVC	60.91	ppm	2	Final	i.O. : 1.00		Ger_n_001b	Ger_n_001down									g1	bottom		<LOD	43.93	<LOD	100.78	<LOD	69.73	249197	5155.58	<LOD	35.3	<LOD	25.78	<LOD	18.18	746921	4552.48	<LOD	18.16	<LOD	13.05	<LOD	10.62	<LOD	19.52	<LOD	15.06	<LOD
3	45	2007-06-01 02:26:00	Plastics PVC	61.94	ppm	2	Final	i.O. : 1.00	-3mm	Ger_n_001c	Ger_n_001side									g1	middle		<LOD	65.08	<LOD	223.94	2995.83	358.13	191241	10005.3	<LOD	96.34	<LOD	73.49	<LOD	39.14	805220	9421.43	<LOD	48.93	<LOD	38.17	<LOD	16.76	<LOD	35.84	<LOD	47.51	<LOD
4	46	2007-06-01 02:30:00	Plastics PVC	61.34	ppm	2	Final	i.O. : 1.00		Ger_n_002a	Ger_n_002down									g2	bottom		<LOD	38.96	390.87	94.17	4682.19	217.92	181521	3714.39	120.69	31.62	<LOD	32.79	<LOD	22.52	812620	3309.41	<LOD	19.34	<LOD	12.33	<LOD	9.64	<LOD	14.4	<LOD	14.79	<LOD
5	47	2007-06-01 02:31:00	Plastics PVC	61.58	ppm	2	Final	i.O. : 1.00		Ger_n_002b	Ger_n_002up									g2	top		<LOD	46	453.5	91.36	2330.21	186.25	279620	5904.72	367.51	35.16	52.95	23.12	<LOD	23.33	716442	5367.24	<LOD	22.42	<LOD	16.15	<LOD	11	<LOD	15.41	<LOD	18.52	<LOD
6	48	2007-06-01 02:33:00	Plastics PVC	61.72	ppm	2	Final	i.O. : 1.00		Ger_n_003a	Ger_n_003up									g3	top		<LOD	47	<LOD	107.09	<LOD	71.2	241226	5212.56	<LOD	36.47	<LOD	26.98	<LOD	18.88	758337	4452.9	<LOD	18.35	<LOD	13.86	<LOD	9.46	<LOD	13.44	<LOD	16.15	<LOD
7	49	2007-06-01 02:35:00	Plastics PVC	84.89	ppm	2	Final	i.O. : 1.00		Ger_n_003b	Ger_n_003down									g3	bottom		<LOD	35.63	<LOD	62.31	<LOD	47.35	268337	3901.24	<LOD	21.79	<LOD	15.95	<LOD	11.41	730939	3334.4	<LOD	10.57	<LOD	6.77	<LOD	5.99	<LOD	8.78	<LOD	8.63	<LOD
8	50	2007-06-01 02:37:00	Plastics PVC	61.92	ppm	2	Final	i.O. : 1.00	-3mm	Ger_n_003c	Ger_n_003side									g3	middle		<LOD	53.45	<LOD	183.75	3438.05	354.08	210559	9754.49	<LOD	75.32	<LOD	60.66	<LOD	33.93	785315	9244.44	<LOD	46.65	<LOD	22.79	<LOD	17.65	<LOD	34.11	<LOD	34.94	<LOD
9	51	2007-06-01 02:42:00	Plastics PVC	61.94	ppm	2	Final	i.O. : 1.00		Ger_n_004a	Ger_n_004up									g4	top		<LOD	33.77	<LOD	123.37	<LOD	47.85	200560	4050.79	4972.33	128.94	92.8	20.94	<LOD	19.46	793757	3752.87	<LOD	18.68	<LOD	11.68	<LOD	10.07	<LOD	13.39	<LOD	14.96	<LOD
10	52	2007-06-01 02:44:00	Plastics PVC	90.92	ppm	2	Final	i.O. : 1.00		Ger_n_004b	Ger_n_004down									g4	bottom		<LOD	42.25	<LOD	99.09	1197.24	128.7	271182	4550.6	8316.57	160.73	115.57	17.33	<LOD	16.02	718437	4023.47	<LOD	16.08	14.78	9.47	<LOD	8.89	<LOD	11.83	<LOD	17.87	<LOD
11	53	2007-06-01 02:48:00	Plastics PVC	61.49	ppm	2	Final	i.O. : 1.00		Ger_n_005a	Ger_n_005up									g5	top		<LOD	37.66	430.86	75.14	60.18	38.23	340033	6534.58	<LOD	38.26	<LOD	28.47	<LOD	19.97	659215	6122.55	<LOD	19.86	<LOD	12.36	<LOD	9.68	<LOD	13.81	<LOD	16.2	<LOD
12	54	2007-06-01 02:49:00	Plastics PVC	62.65	ppm	2	Final	Nicht eindeutig : 0.00	-3mm	Ger_n_005b	Ger_n_005down									g5	bottom		<LOD	62.03	534.33	204.42	862.35	172.95	272649	13530.7	<LOD	123.24	<LOD	97.62	<LOD	52.02	725587	12921.7	<LOD	53.06	<LOD	50.15	<LOD	22.99	<LOD	44.86	<LOD	59.24	<LOD
13	55	2007-06-01 00:19:00	Plastics PVC	126.19	ppm	2	Final	n.i.O. : *1.00		Ger_n_006	Ger_n_006up									g6	top		<LOD	28.99	463.51	56.82	3048.71	132.99	348874	4901.58	532.31	24.91	22.36	14.58	<LOD	15.08	641324	4728.64	<LOD	59.27	5329.31	133.9	35.1	8.19	<LOD	12.55	<LOD	163.4	<LOD
14	56	2007-06-01 00:21:00	Plastics PVC	123.08	ppm	2	Final	n.i.O. : *1.00		Ger_n_006b	Ger_n_006down									g6	bottom		<LOD	30.52	683.53	70.14	2120.69	117.55	255859	3913.61	1304.53	38.58	32.28	16.59	<LOD	16.76	737203	3670.53	<LOD	40.29	1891.79	72.43	16.29	6.55	<LOD	12.35	<LOD	105.38	<LOD
15	57	2007-06-01 00:25:00	Plastics PVC	123.52	ppm	2	Final	n.i.O. : *1.00	-3mm	Ger_n_006c	Ger_n_006up									g6	top		<LOD	39.23	478.22	113.25	4571.69	286.83	360515	11115.3	450.24	57	<LOD	56.68	<LOD	31.01	628383	11180	<LOD	130.02	5112.2	291.48	41.64	18.48	<LOD	33.58	<LOD	384.9	<LOD
16	58	2007-06-01 00:27:00	Plastics PVC	81.3	ppm	2	Final	i.O. : 1.00		Ger_n_007a	Ger_n_007up									g7	top		<LOD	61.24	136.52	52.34	973.66	174.71	250989	4722.88	<LOD	27.03	94.21	14.32	<LOD	13.86	747158	3307.5	<LOD	12.9	<LOD	9.81	<LOD	6.81	<LOD	9.94	<LOD	11.53	<LOD
17	59	2007-06-01 00:30:00	Plastics PVC	127.64	ppm	2	Final	i.O. : 1.00		Ger_n_007b	Ger_n_007down									g7	bottom		<LOD	30.72	85.1	55.16	803.22	81.05	210572	3196.07	37.47	18.91	284.13	17.41	<LOD	14.26	787587	2746.38	<LOD	12.2	<LOD	8.59	<LOD	6.93	<LOD	10.07	<LOD	10.42	<LOD
19	61	2007-06-01 00:42:00	Plastics Non PVC	121.9	ppm	2	Final	i.O. : 1.00		Ger_nonPVC_001	Ger_nonPVC_001									gn1	top		<LOD	18.44	346.62	157.9	1175.67	76.5	<LOD	1365.43	<LOD	61.75	<LOD	36.22	<LOD	21.81	996527	44.86	<LOD	9.16	<LOD	6.66	<LOD	4.57	<LOD	8.05	<LOD	5.11	<LOD
20	62	2007-06-01 00:44:00	Plastics Non PVC	63.09	ppm	2	Final	i.O. : 1.00		Ger_nonPVC_001b	Ger_nonPVC_001b									gn1	top		<LOD	232.11	<LOD	234.09	<LOD	1053.82	<LOD	13147.3	<LOD	61.61	<LOD	36.4	<LOD	21.71	988718	143.73	<LOD	9.26	<LOD	7.75	<LOD	5.09	<LOD	8.93	<LOD	5.73	<LOD
21	63	2007-06-01 00:47:00	Plastics PVC	63.77	ppm	2	Final	i.O. : 1.00		Ger_antiStat_001a	Ger_antiStat_001up									ga1	top		<LOD	288.64	98.87	45.35	6649.73	1839.05	262758	17554.7	32.04	16.01	217.65	14.66	<LOD	12.08	729302	3320.65	<LOD	12.41	<LOD	7.38	<LOD	5.94	<LOD	9.14	<LOD	9.81	<LOD
22	64	2007-06-01 00:49:00	Plastics PVC	61.88	ppm	2	Final	i.O. : 1.00	-3mm	Ger_antiStat_001b	Ger_antiStat_001up focus									ga1	top		<LOD	55.01	<LOD	198.03	3698.64	344.04	256200	10875.5	<LOD	86.43	254.62	54.92	<LOD	36.7	738174	10542.2	<LOD	36.85	<LOD	26.37	<LOD	19.74	<LOD	33.24	<LOD	34.99	<LOD
23	65	2007-06-01 00:51:00	Plastics PVC	61.23	ppm	2	Final	i.O. : 1.00	-3mm	Ger_antiStat_001c	Ger_antiStat_001down									ga1	bottom		<LOD	61.3	<LOD	204.21	6781.13	551.38	279252	12313.4	<LOD	88.81	<LOD	72.65	<LOD	38.33	713177	12087.1	<LOD	50.4	<LOD	29.72	<LOD	21.82	<LOD	35.15	<LOD	41.25	<LOD
25	67	2007-06-01 00:54:00	Plastics PVC	61.17	ppm	2	Final	i.O. : 1.00		Ger_antiStat_002a	Ger_antiStat_002a									ga2	top		<LOD	54.49	224.68	85.19	7693.74	388.21	222234	5063.76	<LOD	43.08	<LOD	31.54	<LOD	21.84	769017	4462.36	<LOD	22.13	<LOD	16.45	<LOD	10.53	<LOD	16	<LOD	18	<LOD
26	68	2007-06-01 00:56:00	Plastics PVC	61.17	ppm	2	Final	i.O. : 1.00		Ger_antiStat_002b	Ger_antiStat_002b									ga2	top		<LOD	55.55	239.86	92.58	7149.97	370.62	215482	5109.18	<LOD	46.3	<LOD	33.79	<LOD	24.03	776323	4564.56	<LOD	23.57	<LOD	16.38	<LOD	12.18	<LOD	17.51	<LOD	19.82	<LOD
27	69	2007-06-01 00:58:00	Plastics PVC	60.69	ppm	2	Final	i.O. : 1.00		Ger_antiRutsch_001a	Ger_antiRutsch_001up									gar1	top		<LOD	39.38	<LOD	84.57	<LOD	67.25	249176	4632.18	<LOD	29.04	<LOD	21.33	<LOD	15.09	750186	4100.32	<LOD	15.87	<LOD	12.03	16.33	6.17	<LOD	12.11	<LOD	13.96	<LOD
28	70	2007-06-01 01:00:00	Plastics PVC	60.46	ppm	2	Final	i.O. : 1.00		Ger_antiRutsch_001b	Ger_antiRutsch_001down									gar1	bottom		<LOD	45.34	<LOD	91.09	<LOD	68.75	286297	5795.18	<LOD	31.87	<LOD	23.55	<LOD	17.09	712568	5147.5	<LOD	15.43	<LOD	11.4	<LOD	9.03	<LOD	14.87	<LOD	13.78	<LOD
29	71	2007-06-01 01:02:00	Plastics PVC	61.84	ppm	2	Final	i.O. : 1.00		Ger_antiRutsch_002a	Ger_antiRutsch_002up									gb1	top		<LOD	41.27	132.57	67.11	2712.07	174.53	250390	4938.01	<LOD	34.37	<LOD	25.45	<LOD	17.65	745938	4473.17	<LOD	17.34	<LOD	10.06	<LOD	9.37	<LOD	14.67	<LOD	13.52	<LOD
30	72	2007-06-01 01:04:00	Plastics PVC	63.47	ppm	2	Final	i.O. : 1.00		Ger_antiRutsch_002b	Ger_antiRutsch_002down									gb1	bottom		<LOD	42.36	<LOD	98.26	3754.09	221.6	310451	6259.85	<LOD	34.55	<LOD	25.61	<LOD	18.19	684719	5834.02	<LOD	16.83	<LOD	12.3	<LOD	9.61	<LOD	14.89	<LOD	13.65	<LOD
31	92	2007-06-01 03:04:00	Plastics Non PVC	61.9	ppm	2	Final	i.O. : 1.00		DIY_19.1a	DIY_19.1down									d19-1	bottom		<LOD	49.63	<LOD	481.75	333.7	111.65	<LOD	3183.83	<LOD	127.03	<LOD	72.54	<LOD	44.5	999115	23.96	<LOD	16.17	<LOD	13.6	<LOD	13.37	<LOD	19.02	<LOD	11.47	<LOD
32	93	2007-06-01 03:05:00	Plastics Non PVC	61.78	ppm	2	Final	i.O. : 1.00		DIY_19.1b	DIY_19.1up									d19-1	top		217.1	32.97	<LOD	413.86	<LOD	86.01	<LOD	1644.56	<LOD	109.11	<LOD	63.35	<LOD	39.61	998257	45.3	<LOD	17.69	<LOD	11.97	<LOD	9.88	<LOD	16.96	<LOD	9.79	<LOD
33	94	2007-06-01 03:07:00	Plastics Non PVC	62.23	ppm	2	Final	i.O. : 1.00		DIY_19.2a	DIY_19.2down									d19-2	bottom		<LOD	47.05	<LOD	458.58	608.34	116.18	<LOD	2792.6	<LOD	121.99	<LOD	71.83	<LOD	43.25	997182	76.14	<LOD	20.12	<LOD	12.09	<LOD	11.82	<LOD	19.69	<LOD	9.86	<LOD
34	95	2007-06-01 03:08:00	Plastics Non PVC	60.49	ppm	2	Final	i.O. : 1.00		DIY_19.2b	DIY_19.2up									d19-2	top		226.04	33.77	<LOD	403.38	<LOD	86.98	<LOD	1679.37	<LOD	105.97	<LOD	61.66	<LOD	37.1	998942	27.3	<LOD	16.13	<LOD	12.52	<LOD	10.82	<LOD	18.1	<LOD	8.94	<LOD
37	98	2007-06-01 03:14:00	Plastics Non PVC	60.62	ppm	2	Final	i.O. : 1.00		DIY_26.1	DIY_26.1down									d26-1	bottom		<LOD	33.48	<LOD	377.67	128.08	84.92	<LOD	2929.52	<LOD	103.51	<LOD	60.43	<LOD	36.46	992413	166.38	<LOD	17.99	25.88	14.33	16.36	10.01	<LOD	33.24	<LOD	14.89	<LOD
38	99	2007-06-01 03:15:00	Plastics Non PVC	60.21	ppm	2	Final	i.O. : 1.00		DIY_26.1b	DIY_26.1up									d26-1	top		84.76	26.67	<LOD	318.17	4538.85	183.56	<LOD	772.4	<LOD	85.81	<LOD	49.88	<LOD	30.46	994111	120.8	<LOD	14.43	<LOD	14	40.1	7.62	<LOD	13.68	<LOD	9.87	<LOD
39	100	2007-06-01 03:18:00	Plastics PVC	61.55	ppm	2	Final	i.O. : 1.00		DIY_80.1a	DIY_80.1down									d80-1	bottom		<LOD	44.57	489.88	87.76	1364.61	129.56	411314	8635.22	<LOD	45.79	71.48	23.73	<LOD	23.72	585933	8252.26	<LOD	23.12	<LOD	18.92	13.03	7.94	<LOD	17.41	<LOD	23.49	<LOD
40	101	2007-06-01 03:19:00	Plastics PVC	61.03	ppm	2	Final	i.O. : 1.00		DIY_80.1b	DIY_80.1up				PVC FLOORING I THINK					d80-1	top		<LOD	39.55	335.38	80.87	<LOD	53.64	337339	6644.23	<LOD	41.43	121.02	22.52	<LOD	21.25	661849	6239.02	<LOD	21.23	<LOD	15.91	<LOD	10.46	<LOD	14.25	<LOD	19.43	<LOD
41	102	2007-06-01 03:21:00	Plastics PVC	61.51	ppm	2	Final	i.O. : 1.00	-3mm	DIY_80.1C	DIY_80.1side				PVC FLOORING I THINK					d80-1	middle		<LOD	65.9	495.48	194.79	1936.66	268.8	298266	14528.8	<LOD	118.87	145.91	67.92	<LOD	50.88	698125	14040.8	<LOD	63.39	<LOD	27.2	<LOD	24.73	<LOD	46.77	<LOD	42.8	<LOD
42	103	2007-06-01 03:24:00	Plastics Non PVC	61.07	ppm	2	Final	Nicht eindeutig : 0.00	-3mm	DIY_25.2a	DIY_25.2down				carpet					d25-2	bottom		<LOD	39.86	<LOD	786.96	549.65	117.95	<LOD	3584.39	<LOD	249.17	<LOD	166.29	<LOD	93.56	990684	488.88	<LOD	49.64	<LOD	52.21	<LOD	30.75	<LOD	88.28	<LOD	31.16	<LOD
44	105	2007-06-01 03:26:00	Plastics Non PVC	60.67	ppm	2	Final	i.O. : 1.00		DIY_25.2b	DIY_25.2up				carpet					d25-2	top		88.72	27.34	<LOD	358.29	3801.63	175.39	1761.63	708.39	<LOD	95.38	<LOD	54.88	<LOD	33.02	992878	159.14	<LOD	17.71	20.86	12.06	27.76	8.31	<LOD	15.24	<LOD	12.55	<LOD
45	106	2007-06-01 03:30:00	Plastics Non PVC	61.05	ppm	2	Final	i.O. : 1.00		DIY_24.1a	DIY_24.1up				carpet					d24-1	top		104.93	31.44	<LOD	333.97	6574.89	254.84	2984.87	725.59	116.42	60.8	<LOD	52.38	<LOD	32.33	989035	259.44	<LOD	16.79	<LOD	14.08	37	10.25	<LOD	19.92	<LOD	11.09	<LOD
46	107	2007-06-01 03:32:00	Plastics Non PVC	61.61	ppm	2	Final	Nicht eindeutig : 0.00	-3mm	DIY_24.1b	DIY_24.1down focus plastic spot				carpet					d24-1	bottom		<LOD	41.35	<LOD	899.18	<LOD	78.19	<LOD	4464.83	<LOD	293.24	<LOD	181.3	<LOD	104.2	994148	321.98	<LOD	44.73	<LOD	47.53	<LOD	29.2	<LOD	70.33	<LOD	32.35	<LOD
47	108	2007-06-01 03:36:00	Plastics Non PVC	118.07	ppm	2	Final	i.O. : 1.00	-3mm	DIY_24.1c	DIY_24.1down				carpet					d24-1	bottom		<LOD	59.62	<LOD	601.62	2947.72	274.53	3737.31	2118.35	<LOD	193.04	<LOD	120.26	<LOD	71.04	992473	367.09	<LOD	39.51	<LOD	24.95	25.49	15.61	<LOD	35.44	<LOD	18.35	<LOD
48	109	2007-06-01 03:49:00	Plastics Non PVC	60.58	ppm	2	Final	i.O. : 1.00	-3mm	DIY_22.2a	DIY_22.2up				carpet					d22-2	top		252.38	75.15	<LOD	719.52	6809.42	604.95	2857.38	1386.19	<LOD	238.64	<LOD	156.65	<LOD	89.37	988713	705.96	<LOD	37.32	<LOD	28.25	<LOD	33.75	<LOD	45.13	<LOD	17.75	<LOD
49	110	2007-06-01 03:52:00	Plastics Non PVC	122.04	ppm	2	Final	Nicht eindeutig : 0.00	-3mm	DIY_22.2b	DIY_22.2down plastic spot				carpet					d22-2	bottom		<LOD	28.2	<LOD	610.97	93.51	45.85	<LOD	3060.94	<LOD	198.86	<LOD	126.54	<LOD	71.36	993591	250.66	<LOD	35.51	<LOD	39.81	<LOD	18.79	<LOD	48.35	<LOD	25.78	<LOD
50	111	2007-06-01 03:54:00	Plastics Non PVC	60.78	ppm	2	Final	i.O. : 1.00	-3mm	DIY_23.2a	DIY_23.2down plastic spot				carpet					d23-2	bottom		<LOD	49.73	<LOD	840.39	180.05	92.02	<LOD	4762.39	<LOD	272.16	<LOD	175.38	<LOD	108.92	991206	505.37	<LOD	59.58	<LOD	42.79	<LOD	35.99	<LOD	82.2	<LOD	40.22	<LOD
51	112	2007-06-01 03:56:00	Plastics Non PVC	61.97	ppm	2	Final	i.O. : 1.00	-3mm	DIY_23.2b	DIY_23.2up				carpet					d23-2	top		173.54	69.46	<LOD	774.57	3487.38	394	<LOD	1508.8	<LOD	252.64	<LOD	162.84	<LOD	90.97	994448	368.56	<LOD	42.78	<LOD	27.28	<LOD	23.72	<LOD	54.92	<LOD	17.19	<LOD
52	113	2007-06-01 03:57:00	Plastics Non PVC	61	ppm	2	Final	i.O. : 1.00	-3mm	DIY_22.1a	DIY_22.1up				carpet					d22-1	top		142.85	74.17	<LOD	779.17	6741.34	633.27	<LOD	2111.31	<LOD	261.99	<LOD	168.46	<LOD	95.71	989911	677.35	<LOD	41.07	<LOD	50.88	<LOD	30.77	<LOD	57.12	<LOD	32.71	<LOD
53	114	2007-06-01 03:59:00	Plastics Non PVC	60.76	ppm	2	Final	i.O. : 1.00	-3mm	DIY_22.1b	DIY_22.1down				carpet					d22-1	bottom		<LOD	39.33	<LOD	824.69	120.25	69.92	<LOD	4184.69	<LOD	266.5	<LOD	171.44	<LOD	96.96	992136	412.19	<LOD	25.62	<LOD	39.69	<LOD	27.76	<LOD	71.7	<LOD	26.05	<LOD
54	115	2007-06-01 04:01:00	Plastics Non PVC	92.2	ppm	2	Final	i.O. : 1.00	-3mm	DIY_23.1a	DIY_23.1up				carpet					d23-1	top		109.05	53.7	<LOD	548.31	2536.95	281.52	2285.93	1307.36	<LOD	180.61	<LOD	118.48	<LOD	65.04	992705	318.21	<LOD	35.97	<LOD	30.3	<LOD	17.89	<LOD	43.39	<LOD	20.81	<LOD
55	116	2007-06-01 04:03:00	Plastics Non PVC	60.62	ppm	2	Final	i.O. : 1.00	-3mm	DIY_23.1b	DIY_23.1down				carpet					d23-1	bottom		<LOD	68.96	<LOD	816.83	1121.94	203.41	<LOD	3605.12	<LOD	267.99	<LOD	165.91	<LOD	95.04	994030	370.46	<LOD	40.46	<LOD	25.83	<LOD	31.16	<LOD	58.6	<LOD	21.81	<LOD
56	117	2007-06-01 04:06:00	Plastics Non PVC	91	ppm	2	Final	i.O. : 1.00	-3mm	DIY_24.2a	DIY_24.2up				carpet					d24-2	top		106.44	54.17	<LOD	490.17	7238.45	476.1	3199.03	1235.18	<LOD	162.82	<LOD	100	<LOD	59.95	988162	483.23	<LOD	28.35	<LOD	26.3	31.04	13.68	<LOD	33.87	<LOD	15.67	<LOD
57	118	2007-06-01 04:07:00	Plastics Non PVC	61.83	ppm	2	Final	i.O. : 1.00	-3mm	DIY_24.2b	DIY_24.2down				carpet					d24-2	bottom		3120.71	253.4	<LOD	699.04	2362.06	293.66	<LOD	3400.6	<LOD	225.81	<LOD	140.87	<LOD	88.47	991284	543.71	<LOD	55.13	<LOD	36.75	36.32	23.49	<LOD	51.07	<LOD	22.58	<LOD
58	119	2007-06-01 04:12:00	Plastics Non PVC	65.09	ppm	2	Final	i.O. : 1.00		DIY_25.1a	DIY_25.1down				carpet					d25-1	bottom		<LOD	34.18	<LOD	386.25	<LOD	116.32	<LOD	2981.32	<LOD	104.91	<LOD	62.91	<LOD	36.75	993974	131.61	<LOD	22	21.92	14.31	15.43	9.95	<LOD	31.33	<LOD	14.71	<LOD
59	120	2007-06-01 04:14:00	Plastics Non PVC	60.92	ppm	2	Final	i.O. : 1.00		DIY_25.1b	DIY_25.1up				carpet					d25-1	top		109.85	27.97	<LOD	341.68	3981.69	177.75	2697.94	713.39	<LOD	93.46	<LOD	54.38	<LOD	32.71	991814	176.03	<LOD	15.37	17.42	10.67	38.75	8.57	<LOD	15.47	<LOD	11.02	<LOD
60	121	2007-06-01 04:17:00	Plastics PVC	118.68	ppm	2	Final	i.O. : 1.00		DIY_20.1a	DIY_20.1up				pvc					d20-1	top		<LOD	35.14	<LOD	51.1	415.57	64.73	426380	6003.65	<LOD	18.88	<LOD	14.08	<LOD	10.14	571613	5680.04	<LOD	11.63	<LOD	8.53	<LOD	6.92	<LOD	11.78	<LOD	10.74	<LOD
61	122	2007-06-01 04:19:00	Plastics PVC	60.25	ppm	2	Final	i.O. : 1.00		DIY_20.1b	DIY_20.1down				pvc					d20-1	bottom		<LOD	47.33	<LOD	97.14	<LOD	79.84	216940	4973.69	<LOD	33.72	<LOD	24.1	<LOD	17.78	777851	4429.34	<LOD	18.22	<LOD	13.66	<LOD	12.74	<LOD	23.81	<LOD	16.04	<LOD
62	123	2007-06-01 04:21:00	Plastics PVC	62.12	ppm	2	Final	i.O. : 1.00		DIY_20.2a	DIY_20.2up				pvc					d20-2	top		<LOD	45.92	73.65	48.76	1333.09	130.74	420453	8233.29	<LOD	26.96	<LOD	20.47	<LOD	14.57	576218	7879.1	<LOD	15.65	<LOD	11.76	<LOD	10.11	<LOD	17.18	<LOD	15.12	<LOD
63	124	2007-06-01 04:23:00	Plastics PVC	64.67	ppm	2	Final	i.O. : 1.00		DIY_20.2b	DIY_20.2down				pvc					d20-2	bottom		<LOD	44.16	<LOD	89.79	<LOD	67.56	217323	4670.56	<LOD	30.83	<LOD	23.25	<LOD	16.67	777270	4164.46	<LOD	17.02	<LOD	11.7	<LOD	11.68	<LOD	22.56	<LOD	14.56	<LOD
64	125	2007-06-01 04:46:00	Plastics PVC	60.48	ppm	2	Final	i.O. : 1.00		DIY_21.2a	DIY_21.2down				pvc					d21-2	bottom		<LOD	52.55	<LOD	72.57	324.35	94.21	462037	9542.32	<LOD	26.68	<LOD	20.42	<LOD	14.19	535778	9130.68	<LOD	17	<LOD	13.39	<LOD	10.8	<LOD	17.69	<LOD	17.14	<LOD
65	126	2007-06-01 04:47:00	Plastics PVC	60.47	ppm	2	Final	i.O. : 1.00		DIY_21.2b	DIY_21.2up				pvc					d21-2	top		<LOD	47.84	<LOD	131.75	<LOD	71.87	223440	5151.09	<LOD	43.71	<LOD	28.34	<LOD	17.92	772486	4632.43	<LOD	18.31	<LOD	16.46	<LOD	14.71	<LOD	30.98	<LOD	13.18	<LOD
66	127	2007-06-01 04:49:00	Plastics PVC	59.91	ppm	2	Final	i.O. : 1.00		DIY_21.1a	DIY_21.1down				pvc					d21-1	bottom		<LOD	53.22	<LOD	71.54	673.38	115.61	454970	9272.56	<LOD	26.53	<LOD	19.3	<LOD	14.41	542456	8838.97	24.99	14.09	<LOD	10.28	<LOD	10.91	<LOD	17.47	<LOD	14.66	<LOD
67	128	2007-06-01 04:51:00	Plastics PVC	60.32	ppm	2	Final	i.O. : 1.00		DIY_21.1b	DIY_21.1up				pvc					d21-1	top		<LOD	47.03	<LOD	89.06	<LOD	77.71	224965	5050.42	<LOD	30.68	<LOD	22.27	<LOD	16.08	770728	4505.4	<LOD	17.3	<LOD	12.52	<LOD	12.09	<LOD	22.19	<LOD	15.73	<LOD
68	129	2007-06-01 04:53:00	Plastics Non PVC	66.3	ppm	2	Final	i.O. : 1.00		DIY_70.1a	DIY_70.1down				pvc floor					d70-1	bottom		79.42	13.59	330.79	187.25	245.38	40.23	<LOD	895.06	<LOD	74.33	<LOD	43.66	<LOD	26	994998	71.37	<LOD	10.5	<LOD	8.68	6.92	3.59	<LOD	8	<LOD	6.56	<LOD
69	130	2007-06-01 04:55:00	Plastics Non PVC	59.88	ppm	2	Final	i.O. : 1.00		DIY_70.1b	DIY_70.1up				pvc floor					d70-1	top		<LOD	26.12	<LOD	229.22	18076.3	337.21	<LOD	576.57	<LOD	62.54	<LOD	37.27	<LOD	22.56	978927	287.77	<LOD	11.34	<LOD	7.97	<LOD	5.78	<LOD	8.47	<LOD	6.56	<LOD
70	131	2007-06-01 04:57:00	Plastics PVC	60.35	ppm	2	Final	i.O. : 1.00		DIY_72.1a	DIY_72.1up				pvc floor					d72-1	top		<LOD	39	403.21	82.64	<LOD	58.24	287540	5737.43	<LOD	41.15	107.7	22.17	<LOD	21.23	711657	5290.71	<LOD	19.95	<LOD	13.81	12.82	7.19	<LOD	14.56	<LOD	16.19	<LOD
71	132	2007-06-01 04:58:00	Plastics PVC	61.7	ppm	2	Final	i.O. : 1.00		DIY_72.1b	DIY_72.1down				pvc floor					d72-1	bottom		<LOD	48.73	543.37	94.67	<LOD	99.73	269414	5932.73	<LOD	47.13	<LOD	34.95	<LOD	24.17	727684	5330.28	<LOD	23.92	<LOD	16.19	<LOD	10.98	<LOD	16.36	<LOD	19.79	<LOD
72	133	2007-06-01 05:00:00	Plastics PVC	61.38	ppm	2	Final	i.O. : 1.00		DIY_52.2a	DIY_52.2up				pvc floor					d52-2	top		<LOD	44.62	825.11	84.47	<LOD	119.55	334341	6667.94	<LOD	40.3	120.68	22.02	<LOD	21.04	664410	6249.11	<LOD	18.03	<LOD	14.22	<LOD	10.29	<LOD	15.28	<LOD	17.33	<LOD
73	134	2007-06-01 05:01:00	Plastics PVC	60.17	ppm	2	Final	i.O. : 1.00		DIY_52.2b	DIY_52.2down				pvc floor					d52-2	bottom		<LOD	52.3	789.38	90.68	1624.57	168.98	376207	7934.6	<LOD	44.17	<LOD	32.92	<LOD	22.9	619987	7517.22	<LOD	26.76	<LOD	14.48	<LOD	11.76	<LOD	16.4	<LOD	19.44	<LOD
74	135	2007-06-01 05:06:00	Plastics PVC	60.63	ppm	2	Final	i.O. : 1.00	-3mm	DIY_52.2c	DIY_52.2side				pvc floor					d52-2	middle		<LOD	59.18	1090.63	227.53	<LOD	149.93	215018	10333	<LOD	124.32	<LOD	96.53	<LOD	52.42	779282	9813.55	<LOD	55.32	<LOD	37.36	<LOD	24.49	<LOD	43.88	<LOD	50.13	<LOD
75	136	2007-06-01 05:08:00	Plastics Non PVC	60.34	ppm	2	Final	i.O. : 1.00		DIY_81.1a	DIY_81.1up				pvc floor					d81-1	top		<LOD	23.37	<LOD	252.09	12301.4	253.78	<LOD	442.98	<LOD	68.34	<LOD	40.05	<LOD	24.44	984976	211.04	<LOD	12.04	<LOD	8.85	9.95	4.23	<LOD	8.37	<LOD	7.1	<LOD
76	137	2007-06-01 05:09:00	Plastics Non PVC	61.55	ppm	2	Final	i.O. : 1.00		DIY_81.1b	DIY_81.1down				pvc floor					d81-1	bottom		91.75	14.19	<LOD	299.01	261.79	42.25	<LOD	916.65	<LOD	79.38	<LOD	46.77	<LOD	27.24	995108	74.35	<LOD	11.09	<LOD	7.42	13.56	4.22	<LOD	8.96	<LOD	6.3	<LOD
77	138	2007-06-01 05:11:00	Plastics PVC	61.78	ppm	2	Final	i.O. : 1.00		DIY_54.2a	DIY_54.2down				pvc floor					d54-2	bottom		<LOD	50.47	929.34	94.34	1520.59	161.98	381458	8175.9	<LOD	45.42	<LOD	34.14	<LOD	23.32	614307	7785.6	<LOD	23.21	<LOD	16.19	<LOD	11.77	<LOD	16.4	29.99	15.73	<LOD
78	139	2007-06-01 05:13:00	Plastics PVC	62.2	ppm	2	Final	i.O. : 1.00		DIY_54.2b	DIY_54.2up				pvc floor					d54-2	top		<LOD	45.52	956.16	92.45	<LOD	124.28	346434	7351.54	<LOD	43.24	138.66	24.03	<LOD	22.31	651765	6968.18	<LOD	23.71	<LOD	16.99	<LOD	11.37	<LOD	15.89	<LOD	21.13	<LOD
79	140	2007-06-01 05:16:00	Plastics Non PVC	60.41	ppm	2	Final	i.O. : 1.00		DIY_54.2c	DIY_54.2side				pvc floor					d54-2	middle		<LOD	59.35	1634.98	219.16	<LOD	214.06	148305	4238.62	<LOD	88.35	<LOD	55.23	<LOD	33.75	846199	3113.87	<LOD	24.93	<LOD	19.4	<LOD	13.94	<LOD	24.07	<LOD	16.37	<LOD
80	141	2007-06-01 05:17:00	Plastics PVC	60.75	ppm	2	Final	i.O. : 1.00		DIY_30.2a	DIY_30.2down				pvc floor					d30-2	bottom		<LOD	52.03	365.29	103.83	<LOD	94.34	232610	5549.46	<LOD	51.35	<LOD	37.18	<LOD	25.96	766110	4768.01	<LOD	24.86	<LOD	15.54	<LOD	12.21	<LOD	17.54	<LOD	20.76	<LOD
81	142	2007-06-01 05:19:00	Plastics PVC	60.74	ppm	2	Final	i.O. : 1.00		DIY_30.2b	DIY_30.2up				pvc floor					d30-2	top		<LOD	39.68	362.55	77.78	73.19	41.37	307526	6035.5	<LOD	39.33	<LOD	28.9	<LOD	20.34	691630	5603.59	<LOD	19.76	<LOD	13.81	<LOD	9.97	<LOD	14.69	<LOD	16.03	<LOD
82	144	2007-06-01 00:01:00	Plastics PVC	61.95	ppm	2	Final	i.O. : 1.00		DIY_80.2a	DIY_80.2down									d80-2	bottom		<LOD	46.91	464.99	95.99	<LOD	70.58	365576	8172.94	<LOD	49.39	53.41	25.21	<LOD	25.61	632899	7743.88	<LOD	27.51	<LOD	19.43	<LOD	13.06	<LOD	17.6	<LOD	24.2	<LOD
83	145	2007-06-01 00:04:00	Plastics PVC	61.76	ppm	2	Final	i.O. : 1.00		DIY_80.2b	DIY_80.2up									d80-2	top		<LOD	38.23	397.84	81.67	54.87	34.75	320805	6453.51	<LOD	41.72	106.79	22.3	<LOD	21.64	678480	6065.05	<LOD	20.79	<LOD	14.1	<LOD	10.09	<LOD	15.4	<LOD	16.88	<LOD
84	146	2007-06-01 00:06:00	Plastics Non PVC	60.63	ppm	2	Final	i.O. : 1.00		DIY_64.2a	DIY_64.2up									d64-2	top		<LOD	14.83	207.5	137.13	<LOD	23.01	4072.08	467.82	<LOD	53.95	<LOD	31.65	<LOD	18.78	995624	51.86	<LOD	7.41	<LOD	5.22	<LOD	3.36	<LOD	5.22	<LOD	3.82	<LOD
85	147	2007-06-01 00:07:00	Plastics PVC	62.78	ppm	2	Final	i.O. : 1.00		DIY_64.2b	DIY_64.2down									d64-2	bottom		<LOD	39.77	254.44	93.99	71.63	39.24	362230	7680.23	<LOD	49.15	145.75	26.78	<LOD	25.5	636754	7321.64	<LOD	25	<LOD	21.79	86.06	12.82	<LOD	16.42	<LOD	25.05	<LOD
86	148	2007-06-01 00:11:00	Plastics Non PVC	60.65	ppm	2	Final	i.O. : 1.00	-3mm	DIY_64.2c	DIY_64.2side									d64-2	middle		<LOD	18.7	<LOD	442.32	<LOD	31.66	<LOD	365.18	<LOD	138.98	<LOD	89.63	<LOD	50.44	999840	4.85	<LOD	18.74	<LOD	13.55	<LOD	7.65	<LOD	14.59	<LOD	8.36	<LOD
87	149	2007-06-01 00:15:00	Plastics Non PVC	60.21	ppm	2	Final	i.O. : 1.00		DIY_65.1a	DIY_65.1up									d65-1	top		<LOD	13.85	<LOD	186.35	1007.07	59.33	2502.3	391.18	<LOD	49.35	<LOD	29.05	<LOD	17.52	995044	58.13	<LOD	6.72	<LOD	4.34	<LOD	3.24	<LOD	5.2	<LOD	3.61	<LOD
88	150	2007-06-01 00:19:00	Plastics Non PVC	60.55	ppm	2	Final	i.O. : 1.00		DIY_65.1b	DIY_65.1down									d65-1	bottom		<LOD	18.35	<LOD	154.23	12198.4	211.31	<LOD	337.84	<LOD	42.16	<LOD	24.74	<LOD	15.03	987266	137.01	<LOD	7.38	<LOD	4.61	<LOD	3.26	<LOD	4.99	<LOD	3.47	<LOD
89	151	2007-06-01 00:21:00	Plastics PVC	62.17	ppm	2	Final	i.O. : 1.00		DIY_64.1a	DIY_64.1up									d64-1	top		<LOD	39.85	315.84	89.1	109.07	43.13	368084	7464.76	<LOD	46.7	147.05	25.35	<LOD	24.39	630773	7078.01	<LOD	25.91	<LOD	20.51	92.67	12.83	<LOD	16.73	<LOD	22.75	<LOD
90	152	2007-06-01 00:22:00	Plastics Non PVC	60.12	ppm	2	Final	i.O. : 1.00		DIY_64.1b	DIY_64.1down									d64-1	bottom		<LOD	14.34	<LOD	212.54	<LOD	26.68	3631.49	452.47	<LOD	55.55	<LOD	32.9	<LOD	19.53	996229	49.19	<LOD	7.69	<LOD	5.26	<LOD	3.51	<LOD	5.64	<LOD	4.19	<LOD
91	153	2007-06-01 00:24:00	Plastics PVC	60.92	ppm	2	Final	i.O. : 1.00		DIY_42.1a	DIY_42.1up									d42-1	top		<LOD	48.29	152.15	73.6	1333.03	133.33	426337	8833.16	<LOD	39.81	177.52	23.09	<LOD	20.8	571210	8430.52	<LOD	21.06	<LOD	14.15	<LOD	11.74	<LOD	16.99	<LOD	17.89	<LOD
92	154	2007-06-01 00:25:00	Plastics Non PVC	61.59	ppm	2	Final	i.O. : 1.00		DIY_42.1b	DIY_42.1down									d42-1	bottom		<LOD	43.33	743.9	276.51	<LOD	81.38	36350	1725.09	<LOD	109.08	116.83	45.06	<LOD	38.34	961642	750.94	<LOD	20.17	<LOD	17.06	<LOD	11.77	<LOD	19.22	<LOD	12.73	<LOD
93	155	2007-06-01 00:27:00	Plastics Non PVC	61.86	ppm	2	Final	i.O. : 1.00		DIY_79.2a	DIY_79.2down									d79-2	bottom		<LOD	13.55	<LOD	202.17	<LOD	23.11	2895.58	396.03	<LOD	53.05	<LOD	30.75	<LOD	18.48	996982	35.76	<LOD	7.37	<LOD	4.61	<LOD	3.01	<LOD	4.98	<LOD	3.7	<LOD
94	156	2007-06-01 00:29:00	Plastics PVC	60.31	ppm	2	Final	i.O. : 1.00		DIY_79.2b	DIY_79.2up									d79-2	top		<LOD	41.91	435.13	91.04	70.98	39.65	329358	6685.32	<LOD	46.7	<LOD	34.29	<LOD	23.87	669563	6249.67	<LOD	19.83	<LOD	13.9	11.87	7.77	<LOD	15.39	<LOD	18.23	<LOD
95	157	2007-06-01 00:30:00	Plastics PVC	60.47	ppm	2	Final	i.O. : 1.00		DIY_55.2a	DIY_55.2up									d55-2	top		<LOD	44.57	911.53	83.79	<LOD	119.37	337354	6672.37	<LOD	39.69	105.66	21.31	<LOD	20.76	661208	6267.03	<LOD	20.01	<LOD	17.29	<LOD	9.63	<LOD	14.81	<LOD	19.63	<LOD
96	158	2007-06-01 00:32:00	Plastics PVC	62	ppm	2	Final	i.O. : 1.00		DIY_55.2b	DIY_55.2down									d55-2	bottom		<LOD	49.34	786.58	89.76	1737.37	166.23	381510	7990.8	<LOD	43.64	<LOD	33.42	<LOD	22.88	614585	7599.95	<LOD	23.63	<LOD	15.99	<LOD	10.67	<LOD	16.59	<LOD	21.68	<LOD
97	159	2007-06-01 00:33:00	Plastics Non PVC	60.24	ppm	2	Final	i.O. : 1.00		DIY_49.1a	DIY_49.1up									d49-1	top		<LOD	16.92	<LOD	151.33	10099.9	184.75	<LOD	325.81	<LOD	40.89	<LOD	24.16	<LOD	14.64	989342	113.57	<LOD	6.27	<LOD	5.03	<LOD	2.91	<LOD	4.8	<LOD	3.55	<LOD
98	160	2007-06-01 00:35:00	Plastics Non PVC	60.91	ppm	2	Final	i.O. : 1.00		DIY_49.1b	DIY_49.1down									d49-1	bottom		<LOD	13.82	<LOD	183.31	2117.93	81.99	2913.32	391.74	<LOD	48.53	<LOD	28.79	<LOD	17.07	994776	60.56	<LOD	6.66	<LOD	4.81	<LOD	3.2	<LOD	5.08	<LOD	3.73	<LOD
99	161	2007-06-01 00:37:00	Plastics PVC	60.46	ppm	2	Final	i.O. : 1.00		DIY_37.1a	DIY_37.1up									d37-1	top		<LOD	52.39	645.93	101.62	4344.28	282.41	231075	5324.29	<LOD	48.77	<LOD	36.12	<LOD	24.61	763419	4671.26	<LOD	23.66	<LOD	14.87	<LOD	11.62	<LOD	15.79	<LOD	18.84	<LOD
100	162	2007-06-01 00:38:00	Plastics PVC	61.19	ppm	2	Final	i.O. : 1.00		DIY_37.1b	DIY_37.1down									d37-1	bottom		<LOD	40.14	372.37	78.45	59.39	36.62	330115	6573.44	<LOD	40.27	123.33	21.97	<LOD	20.7	669064	6165.78	<LOD	21.22	<LOD	13.02	<LOD	10.39	<LOD	14.98	<LOD	15.46	<LOD
101	163	2007-06-01 00:40:00	Plastics Non PVC	61.53	ppm	2	Final	i.O. : 1.00		DIY_49.2a	DIY_49.2up									d49-2	top		<LOD	17.51	<LOD	156.11	10207.8	189.32	463.37	241.11	<LOD	42.23	<LOD	24.95	<LOD	15.1	989098	118.26	<LOD	7.15	<LOD	4.2	<LOD	3.18	<LOD	4.82	<LOD	3.55	<LOD
102	164	2007-06-01 00:41:00	Plastics Non PVC	60.37	ppm	2	Final	i.O. : 1.00		DIY_49.2b	DIY_49.2down									d49-2	bottom		<LOD	13.98	<LOD	184.38	1875.02	79.1	2026.38	359.96	<LOD	48.99	<LOD	28.75	<LOD	17.18	995888	47.92	<LOD	7.21	<LOD	5.22	<LOD	3.37	<LOD	4.87	<LOD	3.63	<LOD
103	165	2007-06-01 00:43:00	Plastics Non PVC	60.82	ppm	2	Final	i.O. : 1.00		DIY_65.2a	DIY_65.2up									d65-2	top		<LOD	14.19	<LOD	172.37	1640.66	75.13	2477.18	388.46	<LOD	45.78	<LOD	27.13	<LOD	16.59	993920	68.94	<LOD	6.74	<LOD	4.56	<LOD	3.24	<LOD	5.1	<LOD	3.58	<LOD
104	166	2007-06-01 00:44:00	Plastics Non PVC	60.85	ppm	2	Final	i.O. : 1.00		DIY_65.2b	DIY_65.2down									d65-2	bottom		<LOD	18.48	<LOD	148.18	12738	215.29	528.49	246.55	<LOD	40.05	<LOD	23.59	<LOD	14.47	986412	142.57	<LOD	6.23	<LOD	4.82	<LOD	3.27	<LOD	5.21	<LOD	3.6	<LOD
105	167	2007-06-01 00:46:00	Plastics PVC	61.06	ppm	2	Final	i.O. : 1.00		DIY_54.1a	DIY_54.1down									d54-1	bottom		<LOD	50.15	920.17	92.66	1618.76	163.77	386202	8162.73	<LOD	44.36	<LOD	33.63	<LOD	23.06	609442	7792.59	<LOD	21.39	<LOD	21.07	<LOD	12.34	<LOD	17.6	<LOD	24.36	<LOD
106	168	2007-06-01 00:48:00	Plastics PVC	61.59	ppm	2	Final	i.O. : 1.00		DIY_54.1b	DIY_54.1up									d54-1	top		<LOD	42.31	901.83	86.29	<LOD	122.46	347861	6926.89	<LOD	40.66	117.41	22.2	<LOD	21.07	650558	6537	<LOD	21.97	<LOD	13.89	<LOD	10.12	<LOD	15.99	<LOD	18.65	<LOD
107	169	2007-06-01 00:49:00	Plastics Non PVC	60.59	ppm	2	Final	i.O. : 1.00		DIY_56.2a	DIY_56.2down									d56-2	bottom		202.69	15.92	<LOD	270.04	331.51	39.38	<LOD	548.99	<LOD	72.47	<LOD	42.38	<LOD	25.33	994393	79.08	<LOD	10.63	<LOD	6.31	<LOD	5.42	<LOD	8.1	<LOD	5.69	<LOD
108	170	2007-06-01 00:51:00	Plastics Non PVC	60.73	ppm	2	Final	i.O. : 1.00		DIY_56.2b	DIY_56.2up									d56-2	top		24.64	14.78	<LOD	236.48	10862.9	226.57	534.06	322.57	<LOD	63.25	<LOD	37.45	<LOD	22.38	985722	191.77	<LOD	11.96	<LOD	7.38	81.07	7.04	<LOD	8.3	<LOD	6.16	<LOD
109	171	2007-06-01 00:53:00	Plastics PVC	61.72	ppm	2	Final	i.O. : 1.00		DIY_29.1a	DIY_29.1down									d29-1	bottom		<LOD	51.71	390.57	103.79	<LOD	118.71	235264	5608.9	<LOD	51.06	<LOD	36.87	<LOD	25.8	763542	4847.96	<LOD	25.44	<LOD	19.84	<LOD	11.74	<LOD	16.15	<LOD	21.81	<LOD
110	172	2007-06-01 00:54:00	Plastics PVC	60.67	ppm	2	Final	i.O. : 1.00		DIY_29.1b	DIY_29.1up									d29-1	top		<LOD	41.47	373.05	79.12	<LOD	52.09	320685	6417.15	<LOD	40.44	<LOD	29.81	<LOD	20.99	678544	5991.34	<LOD	20.53	<LOD	13.55	<LOD	9.85	<LOD	16.9	<LOD	16.42	<LOD
111	173	2007-06-01 00:57:00	Plastics PVC	60.15	ppm	2	Final	i.O. : 1.00		DIY_61.2a	DIY_61.2up									d61-2	top		<LOD	45.18	349.94	81.5	<LOD	60.65	390663	8039.48	<LOD	42.48	140.02	23.54	<LOD	22.32	608473	7596.53	<LOD	23.73	<LOD	16.53	<LOD	11.08	<LOD	16.16	<LOD	19.98	<LOD
112	174	2007-06-01 00:58:00	Plastics PVC	60.33	ppm	2	Final	i.O. : 1.00		DIY_61.2b	DIY_61.2down									d61-2	bottom		<LOD	51.74	482.49	93.09	<LOD	88.31	394179	8812.26	<LOD	48.13	93.57	25.36	<LOD	25.14	604474	8302.37	<LOD	27.65	<LOD	18.33	<LOD	14.17	<LOD	18.27	<LOD	21.96	<LOD
113	175	2007-06-01 01:00:00	Plastics PVC	60.91	ppm	2	Final	i.O. : 1.00		DIY_59.2a	DIY_59.2down									d59-2	bottom		<LOD	48.65	430.59	92.29	<LOD	91.51	352664	7705.54	<LOD	46.94	51.36	24.15	<LOD	24.4	645890	7181.92	<LOD	24.55	<LOD	14.85	13.03	7.96	<LOD	17.5	<LOD	19.76	<LOD
114	176	2007-06-01 01:02:00	Plastics PVC	61.81	ppm	2	Final	i.O. : 1.00		DIY_59.2b	DIY_59.2up									d59-2	top		<LOD	42.77	490.85	82.89	<LOD	60.51	348085	7158.75	<LOD	42.37	167.08	23.82	<LOD	21.94	650705	6749.63	<LOD	20.43	<LOD	15.18	<LOD	11.82	<LOD	16.49	<LOD	18.79	<LOD
115	177	2007-06-01 01:03:00	Plastics PVC	59.35	ppm	2	Final	i.O. : 1.00		DIY_32.1a	DIY_32.1down									d32-1	bottom		<LOD	60.94	706.9	118.17	<LOD	139.92	222761	5746.71	<LOD	56.5	58.52	28.4	<LOD	28.77	775225	4824.64	<LOD	25.51	<LOD	21.47	<LOD	13.79	<LOD	18.89	<LOD	24.72	<LOD
116	178	2007-06-01 01:05:00	Plastics PVC	60.6	ppm	2	Final	i.O. : 1.00		DIY_32.1b	DIY_32.1up									d32-1	top		<LOD	37.5	376.1	92.03	<LOD	54.2	216533	4437.99	<LOD	44.68	144.73	24.39	<LOD	22.46	782415	4008.17	<LOD	20.24	<LOD	16.22	<LOD	10.36	<LOD	14.09	<LOD	19.85	<LOD
117	179	2007-06-01 01:06:00	Plastics Non PVC	60.45	ppm	2	Final	i.O. : 1.00		DIY_43.2a	DIY_43.2down									d43-2	bottom		<LOD	32.64	902.7	279.28	<LOD	67.9	17044.1	1187.19	<LOD	108.13	<LOD	64.4	<LOD	37.84	979986	376.07	<LOD	18.53	<LOD	15.46	15.96	6.52	<LOD	16.03	<LOD	11.37	<LOD
118	180	2007-06-01 01:08:00	Plastics PVC	60.77	ppm	2	Final	i.O. : 1.00		DIY_43.2b	DIY_43.2up									d43-2	top		<LOD	43.16	303.43	69.17	773.9	97.99	390335	7601.33	<LOD	36.63	<LOD	27.21	<LOD	19.23	607779	7190.94	<LOD	22.03	<LOD	13.08	<LOD	10.23	<LOD	14.53	<LOD	17.37	<LOD
119	181	2007-06-01 01:10:00	Plastics PVC	68.43	ppm	2	Final	i.O. : 1.00		DIY_31.1a	DIY_31.1up									d31-1	top		<LOD	40.76	405.67	77.8	<LOD	57.31	336254	6451.71	<LOD	39.13	177.47	22.5	<LOD	20.41	662491	6030.12	<LOD	19.58	<LOD	11.24	<LOD	10.61	<LOD	14.22	<LOD	15.83	<LOD
120	182	2007-06-01 01:12:00	Plastics PVC	60.45	ppm	2	Final	i.O. : 1.00		DIY_31.1b	DIY_31.1down									d31-1	bottom		<LOD	59.93	752.57	118.48	<LOD	173.06	219285	5653.85	<LOD	56.23	62.67	28.36	<LOD	27.82	778875	4755.18	<LOD	24.99	<LOD	19.46	<LOD	12.69	<LOD	17.94	<LOD	22.05	<LOD
121	183	2007-06-01 01:13:00	Plastics PVC	60.5	ppm	2	Final	i.O. : 1.00		DIY_51.1a	DIY_51.1up									d51-1	top		<LOD	40.87	371.91	82.5	<LOD	62.07	316049	6364.31	<LOD	42.1	136.52	23.04	<LOD	21.44	682908	5962.37	<LOD	21.98	<LOD	15.1	<LOD	10.31	<LOD	15.43	<LOD	17.27	<LOD
122	184	2007-06-01 01:15:00	Plastics Non PVC	60.62	ppm	2	Final	i.O. : 1.00		DIY_51.1b	DIY_51.1down									d51-1	bottom		53.21	23.31	1598.31	312.64	163.73	50.38	14286.9	1071.01	<LOD	117.23	<LOD	69.92	<LOD	40.54	983305	320.59	<LOD	17.5	<LOD	15.02	<LOD	9.66	<LOD	15.71	<LOD	11.66	<LOD
123	185	2007-06-01 01:17:00	Plastics PVC	60.38	ppm	2	Final	i.O. : 1.00		DIY_51.2a	DIY_51.2up									d51-2	top		<LOD	39.99	455.32	80.75	<LOD	57.55	319707	6386.88	<LOD	40.92	161.75	22.96	<LOD	21.18	679256	5959.71	<LOD	23.38	<LOD	13.23	<LOD	10.93	<LOD	15.21	<LOD	18.42	<LOD
124	186	2007-06-01 01:18:00	Plastics Non PVC	62.46	ppm	2	Final	i.O. : 1.00		DIY_51.2b	DIY_51.2down									d51-2	bottom		68.98	23.59	1243.25	326.4	118.56	46.08	14074.5	1064.57	<LOD	123.54	<LOD	73.52	<LOD	42.75	983744	332.67	<LOD	20.94	<LOD	13.68	<LOD	9.99	<LOD	16.71	<LOD	11.21	<LOD
125	187	2007-06-01 01:22:00	Plastics PVC	153.23	ppm	2	Final	i.O. : 1.00		DIY_32.2a	DIY_32.2down									d32-2	bottom		<LOD	40.98	580.57	67.16	<LOD	99.53	223784	3502.62	<LOD	32.1	32.68	16.08	<LOD	16.05	774370	2782.03	<LOD	15.88	<LOD	9.92	<LOD	7.53	<LOD	10.76	<LOD	12.6	<LOD
126	188	2007-06-01 01:23:00	Plastics PVC	60.77	ppm	2	Final	i.O. : 1.00		DIY_32.2b	DIY_32.2up									d32-2	top		<LOD	39.91	479.14	91.89	<LOD	48.92	223762	4646.59	<LOD	44.41	144.18	24.24	<LOD	22.2	775134	4215.08	<LOD	19.97	<LOD	14.52	<LOD	10.61	<LOD	15.04	<LOD	16.9	<LOD
127	189	2007-06-01 01:25:00	Plastics PVC	60.59	ppm	2	Final	i.O. : 1.00		DIY_52.1a	DIY_52.1down									d52-1	bottom		<LOD	50.03	860.77	90.66	1657.15	171.03	386541	8092.23	<LOD	44.22	<LOD	33.17	<LOD	22.52	609617	7686.34	<LOD	23.63	<LOD	17.79	<LOD	12.04	<LOD	17.13	<LOD	22.44	<LOD
128	190	2007-06-01 01:27:00	Plastics PVC	64.4	ppm	2	Final	i.O. : 1.00		DIY_52.1b	DIY_52.1up									d52-1	top		<LOD	42.57	810.1	84.43	<LOD	121.84	343556	6813.33	<LOD	40.3	130.15	22.21	<LOD	21.15	654839	6413.54	<LOD	22.08	<LOD	15.73	<LOD	10.65	<LOD	15.05	<LOD	19.5	<LOD
129	191	2007-06-01 01:29:00	Plastics PVC	61.17	ppm	2	Final	i.O. : 1.00		DIY_79.1a	DIY_79.1up									d79-1	top		<LOD	36.96	401.18	90.8	<LOD	55.87	323711	6501.78	<LOD	46.13	<LOD	33.42	<LOD	23.61	675523	6093.22	<LOD	21.21	<LOD	12.63	21.51	7.88	<LOD	15.42	<LOD	17.73	<LOD
130	192	2007-06-01 00:02:00	Plastics Non PVC	60.36	ppm	2	Final	i.O. : 1.00		DIY_79.1b	DIY_79.1down									d79-1	bottom		<LOD	14.13	<LOD	200.47	<LOD	23.88	3228.94	422.61	<LOD	52.56	<LOD	30.52	<LOD	18.41	996653	39.62	<LOD	7.6	<LOD	4.86	<LOD	3.39	<LOD	5.17	<LOD	3.45	<LOD
131	193	2007-06-01 00:05:00	Plastics Non PVC	60.62	ppm	2	Final	i.O. : 1.00		DIY_79.1c	DIY_79.1side									d79-1	middle		51.63	19.66	514.44	232.6	<LOD	47.21	651.31	411.64	<LOD	88.99	<LOD	52.27	<LOD	30.55	998559	25.87	<LOD	12.37	<LOD	8.59	<LOD	6.14	<LOD	10.39	<LOD	6.75	<LOD
132	194	2007-06-01 00:06:00	Plastics PVC	60.62	ppm	2	Final	i.O. : 1.00		DIY_38.1a	DIY_38.1up									d38-1	top		<LOD	51.54	496.89	100.89	<LOD	82	235857	5480.1	<LOD	49	<LOD	35.74	<LOD	24.39	763290	4697.88	<LOD	25.27	<LOD	12.32	<LOD	11.46	<LOD	16.27	<LOD	16.36	<LOD
133	195	2007-06-01 00:08:00	Plastics PVC	74.5	ppm	2	Final	i.O. : 1.00		DIY_38.1b	DIY_38.1down									d38-1	bottom		<LOD	40.19	335.02	71.21	<LOD	57.25	301905	5370.02	<LOD	36.07	80.81	18.97	<LOD	18.46	697289	4894.65	<LOD	18.69	<LOD	10.36	<LOD	9.02	<LOD	12.82	<LOD	13.81	<LOD
134	196	2007-06-01 00:10:00	Plastics PVC	62.07	ppm	2	Final	i.O. : 1.00		DIY_38.1c	DIY_38.1side?									d38-1	middle		<LOD	60.2	924.34	188.12	<LOD	122.78	181418	5077.22	<LOD	84.17	<LOD	51.72	<LOD	33.31	816787	4244.05	<LOD	24.55	<LOD	20.93	<LOD	17.19	<LOD	29.46	<LOD	17.71	<LOD
135	197	2007-06-01 00:12:00	Plastics Non PVC	60.02	ppm	2	Final	i.O. : 1.00		DIY_70.2a	DIY_70.2up									d70-2	top		<LOD	26.48	267.69	151.89	18916.1	350.49	<LOD	561.12	<LOD	62.21	<LOD	36.92	<LOD	22.84	978109	299.97	<LOD	11.45	<LOD	7.68	<LOD	6.15	<LOD	9.33	<LOD	6.77	<LOD
136	198	2007-06-01 00:13:00	Plastics Non PVC	60.06	ppm	2	Final	i.O. : 1.00		DIY_70.2b	DIY_70.2down									d70-2	bottom		98.3	14.2	362.58	195.38	230.17	39.74	<LOD	928.84	<LOD	76.86	<LOD	45.05	<LOD	27.01	995174	72.96	<LOD	11.07	<LOD	7.46	<LOD	5.96	<LOD	8.46	<LOD	5.93	<LOD
137	199	2007-06-01 00:15:00	Plastics PVC	60.12	ppm	2	Final	i.O. : 1.00		DIY_27.2a	DIY_27.2up									d27-2	top		<LOD	44.89	305.37	83.15	100.26	47.04	329491	6796.23	<LOD	42.69	135.9	23.47	<LOD	21.79	669472	6355.52	<LOD	22.22	<LOD	15.72	<LOD	11.03	<LOD	16.01	<LOD	18.88	<LOD
138	200	2007-06-01 00:16:00	Plastics PVC	62.13	ppm	2	Final	i.O. : 1.00		DIY_27.2b	DIY_27.2down									d27-2	bottom		<LOD	57.78	460.33	113.03	<LOD	131.87	229692	5827.34	<LOD	55.6	59.54	28.06	<LOD	27.62	768726	5054.67	<LOD	27.71	<LOD	19.72	<LOD	12.95	<LOD	18.9	<LOD	24.45	<LOD
139	201	2007-06-01 00:18:00	Plastics PVC	61.22	ppm	2	Final	i.O. : 1.00		DIY_33.1a	DIY_33.1down									d33-1	bottom		<LOD	60.11	637.17	121.84	<LOD	152.05	222638	5759.4	<LOD	58.36	<LOD	43.04	<LOD	29.38	775533	4887.74	<LOD	28.97	<LOD	23.55	<LOD	13.66	<LOD	19.26	<LOD	26.93	<LOD
140	202	2007-06-01 00:19:00	Plastics PVC	60.03	ppm	2	Final	i.O. : 1.00		DIY_33.1b	DIY_33.1up									d33-1	top		<LOD	41.21	408.4	88.23	<LOD	60.22	276057	5673.59	<LOD	43.65	181.75	24.79	<LOD	22.27	722886	5246.24	<LOD	21.79	<LOD	15.45	<LOD	10.37	<LOD	14.67	<LOD	17.85	<LOD
141	203	2007-06-01 00:21:00	Plastics PVC	60.73	ppm	2	Final	i.O. : 1.00		DIY_35.1a	DIY_35.1up									d35-1	top		<LOD	40.45	394.41	81.49	<LOD	56.1	329582	6633.78	<LOD	41.52	195.07	24.03	<LOD	21.32	669418	6225.23	<LOD	21.14	<LOD	16.28	<LOD	10.63	<LOD	15.38	<LOD	18.12	<LOD
142	204	2007-06-01 00:22:00	Plastics PVC	60.88	ppm	2	Final	i.O. : 1.00		DIY_35.1b	DIY_35.1down									d35-1	bottom		<LOD	58.84	717.03	117.75	<LOD	165.98	214476	5508.54	<LOD	55.71	67.12	28.26	<LOD	27.68	783620	4625.52	<LOD	26.28	<LOD	15.92	<LOD	12.63	<LOD	18.75	<LOD	20.63	<LOD
143	205	2007-06-01 00:25:00	Plastics Non PVC	62.75	ppm	2	Final	i.O. : 1.00		DIY_57.1a	DIY_57.1up									d57-1	top		<LOD	15.6	<LOD	165.26	7995.56	162.5	377.81	222.98	<LOD	44.54	<LOD	26.19	<LOD	16.05	991405	95.49	<LOD	7.46	<LOD	5.24	<LOD	3.18	<LOD	4.99	<LOD	3.88	<LOD
144	206	2007-06-01 00:26:00	Plastics Non PVC	61.86	ppm	2	Final	i.O. : 1.00		DIY_57.1b	DIY_57.1down									d57-1	bottom		<LOD	13.98	<LOD	173.54	1961.17	80.12	2896.54	399.29	<LOD	46.22	<LOD	26.87	<LOD	16.43	993529	72.8	<LOD	7.05	<LOD	4.78	<LOD	3.18	<LOD	4.81	<LOD	3.72	<LOD
145	207	2007-06-01 00:28:00	Plastics PVC	61.22	ppm	2	Final	i.O. : 1.00		DIY_48.2a	DIY_48.2up									d48-2	top		<LOD	43.34	851.79	84.16	<LOD	115.88	344955	6784.57	<LOD	40.11	107.85	21.67	<LOD	20.75	653562	6386.24	<LOD	22.23	<LOD	15.47	<LOD	10.3	<LOD	14.64	<LOD	18.89	<LOD
146	208	2007-06-01 00:29:00	Plastics PVC	60.64	ppm	2	Final	i.O. : 1.00		DIY_48.2b	DIY_48.2down									d48-2	bottom		<LOD	50.85	891.66	90.05	1772.82	172.56	382811	8001.33	<LOD	43.86	<LOD	32.71	<LOD	22.91	613021	7596.89	<LOD	26.15	<LOD	18.79	<LOD	11.51	<LOD	16.34	<LOD	21.55	<LOD
147	209	2007-06-01 00:30:00	Plastics PVC	60.46	ppm	2	Final	i.O. : 1.00		DIY_28.2a	DIY_28.2down									d28-2	bottom		<LOD	53.88	497.88	107.81	<LOD	98.85	234259	5690.28	<LOD	52.67	<LOD	38.37	<LOD	26.07	764281	4882.26	<LOD	28.12	<LOD	14.89	<LOD	12.77	<LOD	16.76	<LOD	18.05	<LOD
148	210	2007-06-01 00:32:00	Plastics PVC	60.12	ppm	2	Final	i.O. : 1.00		DIY_28.2b	DIY_28.2up									d28-2	top		<LOD	41.84	386.92	79.34	<LOD	60.72	314181	6257.6	<LOD	40.44	<LOD	29.86	<LOD	20.7	685037	5812.8	<LOD	21.97	<LOD	14.32	<LOD	10.39	<LOD	14.03	<LOD	17.64	<LOD
149	211	2007-06-01 00:33:00	Plastics Non PVC	60.17	ppm	2	Final	i.O. : 1.00		DIY_57.2a	DIY_57.2up									d57-2	top		<LOD	15.94	<LOD	159.22	8319.93	166.16	<LOD	326.53	<LOD	42.81	<LOD	25.13	<LOD	15.57	991044	95.33	<LOD	7.5	<LOD	5.21	<LOD	3.18	<LOD	4.92	<LOD	3.63	<LOD
150	212	2007-06-01 00:35:00	Plastics Non PVC	60.12	ppm	2	Final	i.O. : 1.00		DIY_57.2b	DIY_57.2down									d57-2	bottom		<LOD	14.29	<LOD	174.51	1697.89	75.73	2932.56	410.51	<LOD	46.38	<LOD	27.03	<LOD	16.74	993836	70.06	<LOD	6.28	<LOD	4.12	<LOD	3.19	<LOD	5.07	<LOD	3.37	<LOD
151	213	2007-06-01 00:36:00	Plastics Non PVC	60.27	ppm	2	Final	i.O. : 1.00		DIY_66.2a	DIY_66.2down									d66-2	bottom		80.48	14.19	<LOD	296.09	184.75	38.88	<LOD	951.05	<LOD	78.14	<LOD	45.68	<LOD	27.21	995651	64.77	<LOD	10.8	<LOD	8.04	6.07	3.71	<LOD	8.68	<LOD	6.57	<LOD
152	214	2007-06-01 00:38:00	Plastics Non PVC	60.17	ppm	2	Final	i.O. : 1.00		DIY_66.2b	DIY_66.2up									d66-2	top		<LOD	25.66	<LOD	230.44	16865	317.12	<LOD	515.46	<LOD	62.98	<LOD	37.7	<LOD	22.73	980041	271.72	<LOD	11.19	<LOD	8.78	6.68	3.68	<LOD	8.7	<LOD	6.98	<LOD
153	215	2007-06-01 00:39:00	Plastics Non PVC	60.79	ppm	2	Final	i.O. : 1.00		DIY_67.2a	DIY_67.2down									d67-2	bottom		126.31	15.18	<LOD	276.5	54.85	27.57	<LOD	877.44	<LOD	73.36	<LOD	43.07	<LOD	25.82	995342	67.39	<LOD	10.22	<LOD	6.09	<LOD	5.23	<LOD	8.63	<LOD	5.41	<LOD
154	216	2007-06-01 00:40:00	Plastics Non PVC	60.12	ppm	2	Final	i.O. : 1.00		DIY_67.2b	DIY_67.2up									d67-2	top		24.31	14.96	<LOD	228.51	10775.2	230.73	1486.55	402.73	<LOD	61.98	<LOD	36.49	<LOD	22.06	984811	205.52	<LOD	14.19	<LOD	8.07	175.01	9.84	<LOD	8.25	<LOD	5.92	<LOD
155	217	2007-06-01 00:42:00	Plastics Non PVC	60.78	ppm	2	Final	i.O. : 1.00		DIY_78.2a	DIY_78.2down									d78-2	bottom		<LOD	13.42	<LOD	205.46	<LOD	24.17	3879.64	475.61	<LOD	54.16	<LOD	31.95	<LOD	19.21	995946	48.48	<LOD	7.45	<LOD	5.35	<LOD	3.61	<LOD	5.06	<LOD	3.82	<LOD
156	218	2007-06-01 00:43:00	Plastics PVC	61.89	ppm	2	Final	i.O. : 1.00		DIY_78.2b	DIY_78.2up									d78-2	top		<LOD	42.46	340.67	87.68	<LOD	56.66	382007	7772.65	<LOD	45.66	153.07	25.13	<LOD	23.47	616753	7375.52	<LOD	23.88	<LOD	14.84	<LOD	11.21	<LOD	16.73	<LOD	18.58	<LOD
157	219	2007-06-01 00:45:00	Plastics PVC	60.62	ppm	2	Final	i.O. : 1.00		DIY_55.1a	DIY_55.1up									d55-1	top		<LOD	46	845.79	84.47	<LOD	129.09	348318	6927.09	<LOD	40.36	103.73	21.69	<LOD	20.76	650041	6507.75	<LOD	21.33	<LOD	16.74	<LOD	10.53	<LOD	14.63	<LOD	18.94	<LOD
158	220	2007-06-01 00:46:00	Plastics PVC	65.15	ppm	2	Final	i.O. : 1.00		DIY_55.1b	DIY_55.1down									d55-1	bottom		<LOD	51.18	810.09	92.4	1634.81	168.86	393651	8341.39	<LOD	45.22	<LOD	33.75	<LOD	23.33	602497	7963.1	<LOD	25.16	<LOD	16.81	<LOD	11.78	<LOD	17.1	<LOD	20.43	<LOD
159	221	2007-06-01 00:48:00	Plastics Non PVC	62.71	ppm	2	Final	i.O. : 1.00		DIY_68.1a	DIY_68.1down									d68-1	bottom		<LOD	17.75	<LOD	354.16	<LOD	32.06	<LOD	1485.21	<LOD	92.59	<LOD	54.21	<LOD	31.9	998108	32.31	<LOD	11.87	<LOD	7.77	7.64	3.89	<LOD	8.92	<LOD	6.08	<LOD
160	222	2007-06-01 00:50:00	Plastics Non PVC	62.22	ppm	2	Final	i.O. : 1.00		DIY_68.1b	DIY_68.1up									d68-1	top		<LOD	24.96	<LOD	232.92	18285.9	340.85	<LOD	538.05	<LOD	63.78	<LOD	38.39	<LOD	23.21	978725	302.51	<LOD	11.83	<LOD	7.25	<LOD	6.15	<LOD	9.01	7.55	4.53	<LOD
161	223	2007-06-01 00:51:00	Plastics PVC	61.92	ppm	2	Final	i.O. : 1.00		DIY_63.1a	DIY_63.1down									d63-1	bottom		<LOD	50.71	429.43	91.97	<LOD	86.22	398030	8736.24	<LOD	47.65	78.41	24.93	<LOD	24.68	600742	8258.94	<LOD	23.33	<LOD	19.02	<LOD	12.42	<LOD	17.88	<LOD	22.31	<LOD
162	224	2007-06-01 00:53:00	Plastics PVC	61.45	ppm	2	Final	i.O. : 1.00		DIY_63.1b	DIY_63.1up									d63-1	top		<LOD	45.13	394.13	88.71	<LOD	61.36	387119	8481.68	<LOD	45.66	151.46	25.63	<LOD	23.72	611975	8077.34	<LOD	24.39	<LOD	16.36	<LOD	11.96	<LOD	17.6	<LOD	21.34	<LOD
163	225	2007-06-01 00:54:00	Plastics PVC	61.88	ppm	2	Final	i.O. : 1.00	-3mm	DIY_63.1c	DIY_63.1side									d63-1	middle		<LOD	73.85	<LOD	554.58	1017.96	220.89	163777	9748.29	<LOD	206.55	<LOD	145.18	<LOD	81.99	833567	8854.11	<LOD	73.97	<LOD	12.02	<LOD	39.59	<LOD	60.08	81.42	33.81	<LOD
164	226	2007-06-01 00:56:00	Plastics Non PVC	62.06	ppm	2	Final	i.O. : 1.00	-3mm	DIY_56.1a	DIY_56.1up									d56-1	top		<LOD	28.3	<LOD	446.75	11390.1	411.57	722.36	411.33	<LOD	143.08	<LOD	94.56	<LOD	53.54	985005	444.05	<LOD	26.92	<LOD	11.09	71.32	14.36	<LOD	20.36	<LOD	9.94	<LOD
165	227	2007-06-01 00:58:00	Plastics Non PVC	63.87	ppm	2	Final	i.O. : 1.00	-3mm	DIY_56.1b	DIY_56.1down									d56-1	bottom		187.86	20.93	<LOD	512.82	390.51	56.95	<LOD	752.82	<LOD	163.11	<LOD	102.49	<LOD	59.11	993431	200.99	<LOD	22.28	<LOD	15.98	<LOD	13.32	<LOD	20.01	<LOD	12.25	<LOD
166	228	2007-06-01 00:59:00	Plastics PVC	61.81	ppm	2	Final	i.O. : 1.00	-3mm	DIY_46.1a	DIY_46.1up									d46-1	top		<LOD	62.44	396.46	170.62	<LOD	89.16	394696	17953.5	<LOD	108.83	<LOD	89.69	<LOD	48.09	603717	17446	<LOD	47.64	<LOD	39.4	<LOD	22.9	<LOD	41.45	<LOD	51.31	<LOD
167	229	2007-06-01 01:01:00	Plastics PVC	61.95	ppm	2	Final	i.O. : 1.00	-3mm	DIY_46.1b	DIY_46.1down									d46-1	bottom		<LOD	61.6	505.5	163.28	<LOD	75.51	356770	15628.8	<LOD	102.45	143.05	57.99	<LOD	43.94	642025	15104.7	<LOD	43.64	<LOD	33.43	56.3	24.07	<LOD	38.23	<LOD	46.95	<LOD
168	230	2007-06-01 01:03:00	Plastics PVC	60.33	ppm	2	Final	i.O. : 1.00	-3mm	DIY_39.1a	DIY_39.1down									d39-1	bottom		<LOD	67.08	720.77	324.56	521.83	147.11	216512	11255.3	<LOD	179.7	<LOD	122.62	<LOD	74.77	780327	10543.6	<LOD	60.17	<LOD	39.41	<LOD	31.76	<LOD	57.75	<LOD	35.45	<LOD
169	231	2007-06-01 01:04:00	Plastics PVC	60.18	ppm	2	Final	i.O. : 1.00	-3mm	DIY_39.1b	DIY_39.1up									d39-1	top		<LOD	59.88	356.64	153.84	<LOD	80.49	345452	15255.7	<LOD	97.49	227.12	59.31	<LOD	42.86	653713	14670.8	<LOD	54.42	<LOD	33.57	<LOD	19.09	<LOD	36.15	<LOD	41.35	<LOD
170	232	2007-06-01 01:06:00	Plastics PVC	60.77	ppm	2	Final	i.O. : 1.00	-3mm	DIY_41.1a	DIY_41.1up									d41-1	top		<LOD	58.14	503.81	158.79	<LOD	81.23	290985	12639.7	<LOD	96.55	167.32	55.96	<LOD	41.74	707969	12054.4	<LOD	37.73	<LOD	28.55	<LOD	22.96	<LOD	36.5	<LOD	39.06	<LOD
171	233	2007-06-01 01:08:00	Plastics PVC	62.08	ppm	2	Final	i.O. : 1.00	-3mm	DIY_41.1b	DIY_41.1down									d41-1	bottom		<LOD	55.18	503.38	198.02	121.65	79.96	226075	10569.9	<LOD	115.85	<LOD	90.71	<LOD	48.83	772578	9893.3	<LOD	47.12	<LOD	31.51	<LOD	23.27	<LOD	36.07	<LOD	43.31	<LOD
172	234	2007-06-01 01:09:00	Plastics PVC	66.09	ppm	2	Final	i.O. : 1.00	-3mm	DIY_75.1a	DIY_75.1up									d75-1	top		<LOD	59.12	<LOD	204.79	682.39	143.6	406718	17146.9	<LOD	90.23	104.35	51.5	<LOD	39.99	591730	16667.1	<LOD	49.61	<LOD	30.21	83.39	22.77	<LOD	34.99	<LOD	46.04	<LOD
173	235	2007-06-01 01:11:00	Plastics Non PVC	60.51	ppm	2	Final	i.O. : 1.00	-3mm	DIY_75.1b	DIY_75.1down									d75-1	bottom		58.31	37.15	<LOD	939.22	200.48	91.82	18132.3	2117.58	<LOD	299.79	<LOD	200.97	<LOD	107.23	979230	942.59	<LOD	46.68	<LOD	29.05	<LOD	24.97	<LOD	45.31	<LOD	19.62	<LOD
174	236	2007-06-01 01:13:00	Plastics Non PVC	59.99	ppm	2	Final	i.O. : 1.00	-3mm	DIY_81.2a	DIY_81.2up									d81-2	top		<LOD	28.74	<LOD	474.16	11730.9	436.56	<LOD	587.94	<LOD	150.87	<LOD	98.22	<LOD	56.31	985013	456.77	<LOD	29.82	<LOD	17.47	16.61	8.56	<LOD	20.45	<LOD	12.44	<LOD
175	237	2007-06-01 01:14:00	Plastics Non PVC	60.18	ppm	2	Final	i.O. : 1.00	-3mm	DIY_81.2b	DIY_81.2down									d81-2	bottom		98.97	18.39	<LOD	562.69	300.13	53.28	<LOD	1272.08	<LOD	177.85	<LOD	116.22	<LOD	65.29	993844	202.02	<LOD	26.78	<LOD	22.9	14.1	7.57	<LOD	22.28	<LOD	15.65	<LOD
176	238	2007-06-01 01:16:00	Plastics PVC	60.54	ppm	2	Final	i.O. : 1.00		DIY_53.2a	DIY_53.2down									d53-2	bottom		<LOD	53.5	960.43	92.09	1482.39	161.59	390506	8255.36	<LOD	44.39	39.4	22.48	<LOD	23.01	605253	7873.54	<LOD	22	<LOD	16.28	<LOD	12.21	<LOD	16.57	<LOD	21.44	<LOD
177	239	2007-06-01 01:17:00	Plastics PVC	60.37	ppm	2	Final	i.O. : 1.00		DIY_53.2b	DIY_53.2up									d53-2	top		<LOD	45.12	936.35	86	<LOD	122.88	348869	6946.52	<LOD	40.17	107.99	21.85	<LOD	21.06	649564	6524.32	<LOD	21.54	<LOD	17.81	<LOD	10.29	<LOD	16.07	<LOD	21.27	<LOD
178	240	2007-06-01 01:19:00	Plastics Non PVC	61.21	ppm	2	Final	i.O. : 1.00		DIY_68.2a	DIY_68.2down									d68-2	bottom		<LOD	17.92	<LOD	335.03	<LOD	36.34	<LOD	1458.87	<LOD	87.48	<LOD	51.85	<LOD	30.83	998143	30	<LOD	11.43	<LOD	7.88	<LOD	5.82	<LOD	8.5	<LOD	6.25	<LOD
179	241	2007-06-01 01:20:00	Plastics Non PVC	60.27	ppm	2	Final	i.O. : 1.00		DIY_68.2b	DIY_68.2up									d68-2	top		<LOD	26.78	308.01	149.86	18166.9	338.25	<LOD	547.2	<LOD	61.39	41.53	24.64	<LOD	22.13	978474	295.4	<LOD	12.22	<LOD	6.92	<LOD	6.1	<LOD	9.13	<LOD	6.31	<LOD
180	242	2007-06-01 01:22:00	Plastics Non PVC	61.77	ppm	2	Final	i.O. : 1.00		DIY_44.2a	DIY_44.2down									d44-2	bottom		<LOD	41.69	302.3	195.71	<LOD	79.89	77590.4	2234.92	<LOD	82.04	120.88	34.91	<LOD	30.26	920274	1421.69	<LOD	18.84	<LOD	16.28	<LOD	10.28	<LOD	17.19	<LOD	13.16	<LOD
181	243	2007-06-01 01:23:00	Plastics PVC	60.6	ppm	2	Final	i.O. : 1.00		DIY_44.2b	DIY_44.2up									d44-2	top		<LOD	46.33	170.06	67.93	<LOD	63.27	376590	7533.91	<LOD	36.42	179.63	21.38	<LOD	19.16	622504	7098.95	<LOD	18.54	<LOD	15.2	<LOD	10.19	<LOD	15	<LOD	19	<LOD
182	244	2007-06-01 01:25:00	Plastics PVC	60.53	ppm	2	Final	i.O. : 1.00		DIY_50.1a	DIY_50.1up									d50-1	top		<LOD	41.05	328.03	78.66	<LOD	52.61	326534	6430.57	<LOD	40.18	109.24	21.77	<LOD	21.25	672633	6000.52	<LOD	21.37	<LOD	13.8	<LOD	10.62	<LOD	14.59	<LOD	17.68	<LOD
183	245	2007-06-01 01:27:00	Plastics Non PVC	86.11	ppm	2	Final	i.O. : 1.00		DIY_50.1b	DIY_50.1down									d50-1	bottom		68.54	23.07	1529.06	236.78	84.97	41.03	11188.8	968.9	<LOD	88.14	<LOD	52.73	<LOD	30.13	986557	196.62	<LOD	13.74	<LOD	9.58	<LOD	6.76	<LOD	11.24	<LOD	7.88	<LOD
184	246	2007-06-01 01:29:00	Plastics PVC	61.8	ppm	2	Final	i.O. : 1.00		DIY_36.2a	DIY_36.2up									d36-2	top		<LOD	40.18	353.25	76.53	70.61	39.74	311855	6099.59	<LOD	39.05	<LOD	28.9	<LOD	20.12	687125	5691.85	<LOD	18.06	<LOD	16.37	<LOD	9.92	<LOD	14.66	<LOD	18.21	<LOD
185	247	2007-06-01 01:33:00	Plastics PVC	61.87	ppm	2	Final	i.O. : 1.00		DIY_36.2b	DIY_36.2down									d36-2	bottom		<LOD	54.25	437.45	110.31	<LOD	151.73	250425	6232.62	<LOD	54.8	<LOD	40.44	<LOD	27.82	748240	5528.29	<LOD	24.29	<LOD	14.15	<LOD	13.46	<LOD	18.22	<LOD	20.04	<LOD
186	248	2007-06-01 01:35:00	Plastics PVC	62.47	ppm	2	Final	i.O. : 1.00		DIY_46.2a	DIY_46.2up									d46-2	top		<LOD	39.34	376.73	84.05	<LOD	53.74	340720	7026.68	<LOD	43.25	117.5	23.36	<LOD	22.17	658461	6625.73	<LOD	21.56	<LOD	11.88	56.2	10.92	<LOD	15.73	<LOD	16.63	<LOD
187	249	2007-06-01 01:36:00	Plastics PVC	61.3	ppm	2	Final	i.O. : 1.00		DIY_46.2b	DIY_46.2down									d46-2	bottom		<LOD	43.13	460.38	86.7	<LOD	63.16	373899	7799.6	<LOD	44.62	65.35	23.08	<LOD	22.95	624825	7357.56	<LOD	22.55	<LOD	21.45	<LOD	11.78	<LOD	16.55	<LOD	23.43	<LOD
188	250	2007-06-01 01:37:00	Plastics PVC	61.55	ppm	2	Final	i.O. : 1.00		DIY_62.1a	DIY_62.1down									d62-1	bottom		<LOD	49.86	1181.97	103.57	<LOD	129.74	304047	6673.9	<LOD	47.08	<LOD	35.24	<LOD	23.73	693965	6087.26	<LOD	23.06	<LOD	17.8	<LOD	11.77	<LOD	16.54	<LOD	20.67	<LOD
189	251	2007-06-01 02:30:00	Plastics PVC	61.87	ppm	2	Final	i.O. : 1.00		DIY_62.1b	DIY_62.1up									d62-1	top		<LOD	50.63	1108.49	104.46	<LOD	133.04	303767	6729.69	<LOD	47.84	<LOD	35.92	<LOD	24.93	693988	6139.95	<LOD	24.46	<LOD	17.81	<LOD	12.06	<LOD	17.41	<LOD	21.62	<LOD
190	252	2007-06-01 02:32:00	Plastics PVC	60.86	ppm	2	Final	i.O. : 1.00		DIY_71.2a	DIY_71.2a									d71-2	top		<LOD	43.14	246.66	67.27	388.33	71.65	387932	7557.88	<LOD	35.81	185.18	21.02	<LOD	18.87	610740	7123.75	<LOD	20.28	<LOD	13.74	<LOD	10.25	<LOD	13.58	<LOD	17.56	<LOD
191	253	2007-06-01 02:34:00	Plastics Non PVC	61.93	ppm	2	Final	Nicht eindeutig : 0.00	-3mm	DIY_71.2b	DIY_71.2b									d71-2	top		<LOD	57.01	<LOD	595.61	1443.35	206.93	85738.5	4430.85	<LOD	201.64	<LOD	138.8	<LOD	77.81	907888	3770.23	<LOD	53.35	143.81	59.22	<LOD	25.21	<LOD	54.64	<LOD	65.18	<LOD
192	254	2007-06-01 02:36:00	Plastics Non PVC	61.54	ppm	2	Final	i.O. : 1.00	-3mm	DIY_71.2c	DIY_71.2c									d71-2	top		<LOD	59.08	<LOD	641.11	517.04	129.39	73471.7	4079.94	<LOD	213.89	<LOD	145.3	<LOD	82.31	922672	3212.05	<LOD	43.98	<LOD	18.54	<LOD	23.2	<LOD	42.38	<LOD	18.41	<LOD
193	255	2007-06-01 02:39:00	Plastics Non PVC	61.57	ppm	2	Final	i.O. : 1.00	-3mm	DIY_71.2d	DIY_71.2d									d71-2	top		<LOD	51.89	<LOD	898.26	377.84	98.33	16181.8	1976.13	<LOD	281.02	<LOD	190.25	<LOD	97.68	979798	916.32	<LOD	53.27	<LOD	18.34	<LOD	22.85	<LOD	42.59	<LOD	19.38	<LOD
194	256	2007-06-01 02:40:00	Plastics PVC	60.53	ppm	2	Final	i.O. : 1.00		DIY_39.1b	DIY_39.1up									d39-1	top		<LOD	42.43	419.62	80	<LOD	63.37	339321	6817.29	<LOD	40.78	139.18	22.54	<LOD	21.31	659735	6371.74	<LOD	21.19	<LOD	12.33	<LOD	10.19	<LOD	15.13	<LOD	15.85	<LOD
195	257	2007-06-01 02:42:00	Plastics PVC	60.56	ppm	2	Final	i.O. : 1.00		DIY_39.1a	DIY_39.1down									d39-1	bottom		<LOD	51.5	415.35	98.35	4262.24	274.37	228886	5197.53	<LOD	48.24	<LOD	35.58	<LOD	23.98	765694	4561.34	<LOD	21.16	<LOD	15.55	<LOD	11.65	<LOD	15.86	<LOD	20.42	<LOD
196	258	2007-06-01 02:43:00	Plastics PVC	61	ppm	2	Final	i.O. : 1.00		DIY_38.2a	DIY_38.2									d38-2	top		<LOD	48.83	476.15	97.07	<LOD	78.55	234449	5305.59	<LOD	47.11	<LOD	34.92	<LOD	24.09	764697	4541.99	<LOD	21.16	<LOD	13.57	<LOD	11.04	<LOD	15.15	<LOD	17.5	<LOD
197	259	2007-06-01 02:45:00	Plastics PVC	61.85	ppm	2	Final	i.O. : 1.00		DIY_74.2a	DIY_74.2up									d74-2	top		<LOD	40.54	210.93	67.76	404.9	67.83	378866	7233.64	72.37	24.83	189.32	21.16	<LOD	18.9	619655	6852.43	<LOD	19.88	<LOD	13.62	59.91	10	<LOD	14.34	<LOD	16.36	<LOD
198	260	2007-06-01 02:47:00	Plastics Non PVC	64.8	ppm	2	Final	i.O. : 1.00		DIY_74.2b	DIY_74.2down paper									d74-2	bottom		39.21	20.68	512.37	272.13	192.04	50.8	14296	1059.98	<LOD	106.91	134.86	43.93	<LOD	37.24	982792	316.54	<LOD	17.51	<LOD	13.71	11.85	6.25	<LOD	15.51	<LOD	10.04	<LOD
199	261	2007-06-01 02:49:00	Plastics Non PVC	60.49	ppm	2	Final	i.O. : 1.00		DIY_74.2c	DIY_74.2down no paper									d74-2	bottom		<LOD	41.74	420.5	217.24	116.16	74.62	62943.1	2044.73	<LOD	90.61	123.66	37.74	<LOD	32.4	934138	1171.91	<LOD	19.61	<LOD	14.83	<LOD	11.66	<LOD	18.37	<LOD	12.23	<LOD
200	262	2007-06-01 02:51:00	Plastics PVC	61.92	ppm	2	Final	i.O. : 1.00		DIY_42.2a	DIY_42.2up									d42-2	top		<LOD	46.93	163.12	71.31	1367.26	128.48	430128	8766.73	<LOD	38.43	172.04	22.39	<LOD	20.54	567416	8390.63	<LOD	20.76	<LOD	16.97	<LOD	11.34	<LOD	16.33	<LOD	19.81	<LOD
201	263	2007-06-01 02:53:00	Plastics Non PVC	61.5	ppm	2	Final	i.O. : 1.00		DIY_42.2b	DIY_42.2down									d42-2	bottom		64.2	29.54	519.15	283.66	<LOD	90.4	35278	1711.22	<LOD	112.37	85.87	45.97	<LOD	39.76	962868	721.02	<LOD	20.55	20.65	13.12	<LOD	11.71	<LOD	18.91	<LOD	14.57	<LOD
202	264	2007-06-01 02:54:00	Plastics PVC	61.62	ppm	2	Final	i.O. : 1.00		DIY_27.1a	DIY_27.1up									d27-1	top		<LOD	41.71	392.76	80.19	<LOD	59.1	324545	6611.31	<LOD	41.02	154.89	22.91	<LOD	21.12	674588	6199.32	<LOD	20.35	<LOD	12.91	<LOD	10.75	<LOD	15.94	<LOD	15.34	<LOD
203	265	2007-06-01 02:56:00	Plastics PVC	60.74	ppm	2	Final	i.O. : 1.00		DIY_27.1b	DIY_27.1down									d27-1	bottom		<LOD	56.63	454.71	109.49	<LOD	135.2	233681	5818.68	<LOD	53.77	<LOD	40.24	<LOD	27.09	764826	4991.25	<LOD	27.55	<LOD	20.87	<LOD	13.11	<LOD	17.7	<LOD	23.83	<LOD
204	266	2007-06-01 02:58:00	Plastics PVC	61.83	ppm	2	Final	i.O. : 1.00		DIY_73.2a	DIY_73.2up									d73-2	top		<LOD	41.81	133.3	67.41	642.68	83.18	392398	7559.36	<LOD	36.07	152.45	20.63	<LOD	19.09	605847	7174.85	<LOD	22.59	<LOD	15.65	81.69	11.33	<LOD	14.1	<LOD	17.15	<LOD
205	267	2007-06-01 02:59:00	Plastics Non PVC	67.29	ppm	2	Final	i.O. : 1.00		DIY_73.2b	DIY_73.2down									d73-2	bottom		<LOD	32.38	557.92	262.25	145.55	50.65	19269.4	1201.26	<LOD	102.75	144.44	42.85	<LOD	36.34	977642	398.44	<LOD	18.18	<LOD	12.89	10.01	6.32	<LOD	15.68	<LOD	9.6	<LOD
206	268	2007-06-01 03:01:00	Plastics PVC	62.18	ppm	2	Final	i.O. : 1.00		DIY_28.1a	DIY_28.1up									d28-1	top		<LOD	41.75	332.38	79.1	62.91	41.05	318736	6295.14	<LOD	40.03	<LOD	29.78	<LOD	20.64	680381	5860.37	<LOD	21.09	<LOD	14.18	<LOD	10.22	<LOD	15.08	<LOD	16.33	<LOD
207	269	2007-06-01 03:02:00	Plastics PVC	61.59	ppm	2	Final	i.O. : 1.00		DIY_28.1b	DIY_28.1down									d28-1	bottom		<LOD	50.48	422.46	104.07	<LOD	98.16	234912	5580.78	<LOD	51.38	<LOD	37.69	<LOD	26.02	763895	4815.82	<LOD	25.18	<LOD	16.32	<LOD	12.46	<LOD	15.81	<LOD	20.78	<LOD
208	270	2007-06-01 00:01:00	Plastics PVC	64.82	ppm	2	Final	i.O. : 1.00		DIY_8.2	DIY_8.2									d8-2	top		<LOD	49.63	<LOD	87.77	<LOD	68.9	413282	8706.29	<LOD	32.6	<LOD	24.36	<LOD	17.54	584622	8224.69	<LOD	19.92	<LOD	14.94	<LOD	12.85	<LOD	19.39	<LOD	17.64	<LOD
209	271	2007-06-01 00:04:00	Plastics PVC	61.84	ppm	2	Final	i.O. : 1.00		DIY_10.1	DIY_10.1									d10-1	top		<LOD	49.1	130.37	73.87	<LOD	63.19	394260	8586.42	<LOD	39.69	<LOD	29.63	<LOD	20.82	604154	8123.24	<LOD	21.41	<LOD	16.16	<LOD	12.41	<LOD	19.43	<LOD	19	<LOD
210	272	2007-06-01 00:05:00	Plastics PVC	61.92	ppm	2	Final	i.O. : 1.00		DIY_10.2	DIY_10.2									d10-2	top		<LOD	48.7	117.1	73.07	<LOD	66.92	390771	8465.7	<LOD	39.48	<LOD	29.67	<LOD	20.83	607508	8000.93	<LOD	23.16	<LOD	14.08	<LOD	12.48	<LOD	18.69	<LOD	20.42	<LOD
211	273	2007-06-01 00:07:00	Plastics PVC	60.69	ppm	2	Final	i.O. : 1.00	-3mm	DIY_6.1	DIY_6.1									d6-1	top		<LOD	77.9	<LOD	207.83	<LOD	91.25	383367	19437.9	<LOD	92.82	<LOD	73.78	<LOD	41.05	615588	18790.5	<LOD	35.64	<LOD	22.29	<LOD	26.72	<LOD	46.2	<LOD	34.06	<LOD
212	274	2007-06-01 00:09:00	Plastics PVC	64.81	ppm	2	Final	i.O. : 1.00		DIY_11.1	DIY_11.1									d11-1	top		<LOD	51.24	<LOD	77.74	2024.13	167.05	515059	10880.1	<LOD	29.41	<LOD	22.07	<LOD	16.04	481983	10501.1	27.03	15.74	<LOD	12.76	<LOD	11.34	<LOD	17.06	<LOD	16.77	<LOD
213	275	2007-06-01 00:11:00	Plastics PVC	61.86	ppm	2	Final	i.O. : 1.00		DIY_8.1	DIY_8.1									d8-1	top		<LOD	50.08	<LOD	86.93	<LOD	70.67	424048	8809.12	<LOD	32.08	<LOD	23.56	<LOD	17.32	573845	8341.99	<LOD	21.37	<LOD	14.88	<LOD	10.96	<LOD	18.57	<LOD	17.05	<LOD
214	276	2007-06-01 00:13:00	Plastics PVC	60.78	ppm	2	Final	i.O. : 1.00		DIY_11.2	DIY_11.2									d11-2	top		<LOD	51.29	<LOD	78.5	2078.59	170.5	519708	10908.2	<LOD	29.29	<LOD	21.94	<LOD	15.83	477150	10523.4	<LOD	20.07	<LOD	14.39	<LOD	11.42	<LOD	16.86	<LOD	15.91	<LOD
215	277	2007-06-01 00:17:00	Plastics PVC	60.76	ppm	2	Final	i.O. : 1.00		DIY_13.2	DIY_13.2									d13-2	top		107.57	39	<LOD	89.8	2000.8	171.6	410846	8720.71	179.59	25.03	61.63	17.65	<LOD	17.89	584672	8321.4	<LOD	21.81	<LOD	14.3	<LOD	11.05	<LOD	18.71	<LOD	17.25	<LOD
216	278	2007-06-01 00:20:00	Plastics PVC	65.94	ppm	2	Final	i.O. : 1.00		DIY_13.1	DIY_13.1									d13-1	top		124.93	37.16	<LOD	88.23	1939.31	161.55	405927	8433.43	177.9	24.63	45.33	16.99	<LOD	17.45	589689	8063.95	<LOD	19.93	<LOD	17.33	<LOD	11.2	<LOD	19.07	<LOD	20.97	<LOD
217	279	2007-06-01 00:21:00	Plastics PVC	61.76	ppm	2	Final	i.O. : 1.00		DIY_4.1	DIY_4.1									d4-1	top		<LOD	58.76	<LOD	108.28	24814	844.55	336392	7312.64	<LOD	39.36	<LOD	29.46	<LOD	20.68	637128	7435.6	<LOD	23.51	<LOD	16.86	<LOD	12.59	<LOD	18.7	<LOD	21.33	<LOD
218	280	2007-06-01 00:23:00	Plastics PVC	62.22	ppm	2	Final	i.O. : 1.00		DIY_4.2	DIY_4.2									d4-2	top		<LOD	60.78	121.89	77.81	24601.7	879.4	336072	7769.59	<LOD	42.2	<LOD	31.53	<LOD	22.69	637667	7973.63	<LOD	23.59	<LOD	19.81	<LOD	12.61	<LOD	20.99	<LOD	23.23	<LOD
219	281	2007-06-01 00:25:00	Plastics PVC	61.99	ppm	2	Final	i.O. : 1.00		DIY_9.2	DIY_9.2									d9-2	top		<LOD	55.81	109.86	65.44	27377.6	884.87	414052	8659.48	<LOD	36.49	<LOD	27.11	<LOD	19.9	557259	8932.59	<LOD	21.62	<LOD	14.89	<LOD	11.85	<LOD	17.65	<LOD	18.73	<LOD
220	282	2007-06-01 00:26:00	Plastics PVC	68.43	ppm	2	Final	i.O. : 1.00		DIY_9.1	DIY_9.1									d9-1	top		<LOD	56.21	<LOD	92.8	27757.6	856.74	417380	8209.68	<LOD	34.26	<LOD	25.44	<LOD	18.22	553352	8410.97	<LOD	20.92	<LOD	15.65	<LOD	10.9	<LOD	16.73	<LOD	17.25	<LOD
221	283	2007-06-01 00:28:00	Plastics PVC	63.62	ppm	2	Final	i.O. : 1.00		DIY_12.2	DIY_12.2									d12-2	top		<LOD	53.07	<LOD	75.66	<LOD	75.99	554594	11972.5	<LOD	28.63	1043.87	41.63	<LOD	16.8	444139	11556.5	<LOD	22.97	<LOD	14.6	<LOD	11.71	<LOD	16.33	<LOD	16.07	<LOD
222	284	2007-06-01 00:31:00	Plastics PVC	64.22	ppm	2	Final	i.O. : 1.00		DIY_12.1	DIY_12.1									d12-1	top		<LOD	53.38	<LOD	76.95	77.07	50.57	549477	11892.5	<LOD	28.92	1060.3	42.27	<LOD	16.66	449190	11495.4	<LOD	21.13	<LOD	12.79	<LOD	11.88	<LOD	15.7	<LOD	15.93	<LOD
223	285	2007-06-01 00:34:00	Plastics PVC	61.52	ppm	2	Final	i.O. : 1.00		DIY_7.2	DIY_7.2									d7-2	top		<LOD	53.91	<LOD	83.83	4281.52	259.02	473041	9896.1	<LOD	30.81	<LOD	23.41	<LOD	16.88	521346	9554.39	<LOD	21.55	<LOD	13.14	<LOD	11.56	<LOD	17.18	<LOD	16	<LOD
224	286	2007-06-01 00:36:00	Plastics PVC	73.26	ppm	2	Final	i.O. : 1.00		DIY_7.1	DIY_7.1									d7-1	top		<LOD	51.42	<LOD	74.89	4056.12	240.17	474467	8923.55	<LOD	28.07	<LOD	20.29	<LOD	15.28	520194	8538.92	<LOD	17.89	<LOD	14.42	<LOD	9.92	<LOD	14.68	<LOD	15.82	<LOD
225	287	2007-06-01 00:39:00	Plastics PVC	61.69	ppm	2	Final	i.O. : 1.00		DIY_1.1	DIY_1.1									d1-1	top		<LOD	60.61	<LOD	89.11	24189.3	836.01	372015	8010.24	<LOD	33.02	<LOD	25.03	<LOD	17.9	602471	8099.04	<LOD	18.31	<LOD	14	<LOD	12.01	<LOD	19.49	<LOD	18.95	<LOD
226	288	2007-06-01 00:40:00	Plastics PVC	74.09	ppm	2	Final	i.O. : 1.00		DIY_1.2	DIY_1.2									d1-2	top		<LOD	62.63	<LOD	77.58	24214.6	779.69	372377	7136.49	<LOD	28.61	<LOD	21.34	<LOD	15.57	601772	7041.85	<LOD	18.39	<LOD	14.55	<LOD	10.16	<LOD	15.91	<LOD	16.39	<LOD
227	289	2007-06-01 00:42:00	Plastics PVC	61.54	ppm	2	Final	i.O. : 1.00	-3mm	DIY_2.1	DIY_2.1									d2-1	top		<LOD	74.51	<LOD	220.93	<LOD	112.21	394706	20736	<LOD	98.28	<LOD	76.99	<LOD	44.34	603807	20142	<LOD	52.56	<LOD	44.19	<LOD	25.8	<LOD	46.93	<LOD	61.16	<LOD
228	290	2007-06-01 00:44:00	Plastics PVC	60.25	ppm	2	Final	i.O. : 1.00	-3mm	DIY_5.1	DIY_5.1									d5-1	top		<LOD	83.3	<LOD	204.15	25393.5	1793.68	341306	16684.6	<LOD	91.12	<LOD	73	<LOD	41.37	631766	17698.4	<LOD	61.38	<LOD	30.15	<LOD	23.59	<LOD	47.17	<LOD	49.96	<LOD
229	291	2007-06-01 00:46:00	Plastics PVC	61.75	ppm	2	Final	i.O. : 1.00	-3mm	DIY_5.2	DIY_5.2									d5-2	top		<LOD	80.56	<LOD	221.63	25295.4	1825.37	345685	17354.7	<LOD	99.6	<LOD	77.29	<LOD	44.71	627369	18448.3	<LOD	65.74	<LOD	38.11	<LOD	26.03	<LOD	47.27	<LOD	57.3	<LOD
230	292	2007-06-01 00:48:00	Plastics PVC	60.31	ppm	2	Final	i.O. : 1.00	-3mm	DIY_6.2	DIY_6.2									d6-2	top		<LOD	66.86	<LOD	197.99	<LOD	107.96	382768	18946	<LOD	87.98	<LOD	69.86	<LOD	40.24	616239	18310.6	<LOD	58.52	<LOD	28.57	<LOD	25.47	<LOD	44.21	<LOD	38.45	<LOD
231	293	2007-06-01 00:49:00	Plastics PVC	60.59	ppm	2	Final	i.O. : 1.00	-3mm	DIY_2.2	DIY_2.2									d2-2	top		<LOD	72.32	<LOD	215.56	<LOD	107.98	382302	19136.8	<LOD	94.82	<LOD	76.87	<LOD	42.62	616615	18503.3	<LOD	49.01	<LOD	43.22	<LOD	20.85	<LOD	42.91	<LOD	51.62	<LOD
232	294	2007-06-01 00:52:00	Plastics Non PVC	60.39	ppm	2	Final	i.O. : 1.00		DIY_18.2	DIY_18.2									d18-2	top		<LOD	18.21	<LOD	207.25	1747.57	85.27	976.78	343.19	<LOD	56.58	<LOD	33.56	<LOD	20.37	987484	157.48	<LOD	10.61	<LOD	8.41	6.23	3.64	<LOD	10.9	<LOD	6.61	<LOD
233	295	2007-06-01 00:54:00	Plastics Non PVC	61.29	ppm	2	Final	i.O. : 1.00		DIY_18.1	DIY_18.1									d18-1	top		<LOD	17.52	212.65	135.12	1783.9	85.79	1739.26	391.09	<LOD	55.09	<LOD	32.79	<LOD	19.83	986499	163.95	<LOD	10.47	10.14	6.22	6.71	3.67	<LOD	10.7	<LOD	6.72	<LOD
234	296	2007-06-01 00:56:00	Plastics Non PVC	60.68	ppm	2	Final	i.O. : 1.00		DIY_15.1a	DIY_15.1up									d15-1	top		<LOD	15.24	<LOD	205.35	485.29	43.02	405.24	241.27	<LOD	55.45	<LOD	32.65	<LOD	19.84	992097	94.02	<LOD	9.04	23.95	7.72	8.41	4.14	<LOD	24.02	<LOD	8.45	<LOD
235	297	2007-06-01 01:01:00	Plastics Non PVC	62.06	ppm	2	Final	i.O. : 1.00		DIY_15.1b	DIY_15.1down									d15-1	bottom		<LOD	13.23	<LOD	231.21	1212.01	61.53	1037.73	290.34	<LOD	61.02	<LOD	35.5	<LOD	21.52	993854	75.34	<LOD	9.37	35.85	7.97	<LOD	5.01	<LOD	8.73	<LOD	8.84	<LOD
236	298	2007-06-01 01:03:00	Plastics Non PVC	60.01	ppm	2	Final	i.O. : 1.00		DIY_15.1c	DIY_15.1down									d15-1	side		<LOD	15.76	<LOD	217.49	622.82	49.55	<LOD	313.75	<LOD	58.65	<LOD	33.94	<LOD	21.08	993260	81.14	12.75	6.86	25.23	7.8	7.38	4.14	<LOD	21.59	<LOD	8.61	<LOD
237	299	2007-06-01 01:04:00	Plastics Non PVC	59.86	ppm	2	Final	i.O. : 1.00		DIY_16.2a	DIY_16.2up									d16-2	top		<LOD	23.98	503.38	165.1	4859.45	164.16	1718.11	535.04	<LOD	67.56	<LOD	39.57	<LOD	24.52	978232	300.8	<LOD	11.04	12.48	7.54	<LOD	5.92	<LOD	9.04	<LOD	9.2	<LOD
238	300	2007-06-01 01:06:00	Plastics Non PVC	61.35	ppm	2	Final	i.O. : 1.00		DIY_16.2b	DIY_16.2down									d16-2	bottom		<LOD	22.83	334.92	200.36	4032.73	149.43	1760.98	523.4	<LOD	82.05	<LOD	47.19	<LOD	29.4	981558	307.48	<LOD	14.64	<LOD	12.8	<LOD	8.03	<LOD	12.08	<LOD	9.36	<LOD
239	301	2007-06-01 01:07:00	Plastics Non PVC	60.68	ppm	2	Final	i.O. : 1.00		DIY_15.2a	DIY_15.2down									d15-2	bottom		<LOD	14.75	<LOD	212.65	626.78	47.56	<LOD	331.42	<LOD	57.11	<LOD	33.05	<LOD	20.28	993174	81.7	<LOD	9.62	38.04	8.6	7.14	3.78	<LOD	18.27	<LOD	9	<LOD
240	302	2007-06-01 01:09:00	Plastics Non PVC	68.78	ppm	2	Final	i.O. : 1.00		DIY_15.2b	DIY_15.2up									d15-2	top		<LOD	13.2	291.84	145.91	1122.49	59.56	913.34	279.96	<LOD	57.66	<LOD	33.35	<LOD	20.33	993895	71.61	<LOD	8.87	34.96	7.53	5.57	3.12	<LOD	8.46	<LOD	8.49	<LOD
241	303	2007-06-01 01:10:00	Plastics Non PVC	64.89	ppm	2	Final	i.O. : 1.00		DIY_17.2a	DIY_17.2down									d17-2	bottom		<LOD	23.96	663.95	193.57	15851.3	325.18	1189.41	508.53	<LOD	76.53	<LOD	45.06	<LOD	27.12	979297	297.11	<LOD	12.87	12.23	7.92	<LOD	6.28	<LOD	9.76	<LOD	9.19	<LOD
242	304	2007-06-01 01:12:00	Plastics Non PVC	61.68	ppm	2	Final	i.O. : 1.00		DIY_17.2b	DIY_17.2up									d17-2	top		<LOD	25.12	895.23	202.25	16034	336.55	794	512.43	<LOD	79.59	<LOD	46.73	<LOD	28.2	979359	309.39	<LOD	12.97	<LOD	10.69	7.26	4.24	<LOD	10.52	<LOD	8.67	<LOD
243	305	2007-06-01 01:14:00	Plastics Non PVC	60.24	ppm	2	Final	i.O. : 1.00		DIY_14.1a	DIY_14.1down									d14-1	bottom		<LOD	18.59	939.92	220.76	1054.63	74.56	1841.76	593.8	<LOD	84.91	<LOD	49.1	<LOD	29.59	991133	131.81	<LOD	13.44	44.33	11.13	<LOD	5.98	<LOD	9.1	<LOD	12.43	<LOD
244	306	2007-06-01 01:16:00	Plastics Non PVC	60.42	ppm	2	Final	i.O. : 1.00		DIY_14.1b	DIY_14.1up									d14-1	top		<LOD	18.64	961.92	218.73	1029.18	74.48	1731.78	588.31	<LOD	84.89	<LOD	49.47	<LOD	29	991338	128.63	<LOD	13.66	37.87	10.52	<LOD	6.03	<LOD	9.5	<LOD	11.66	<LOD
245	307	2007-06-01 01:18:00	Plastics Non PVC	60.14	ppm	2	Final	i.O. : 1.00		DIY_16.1a	DIY_16.1down									d16-1	bottom		<LOD	23.5	480.65	166.54	4841.96	161.6	1530.34	513.45	<LOD	67.77	<LOD	39.89	<LOD	24.39	978688	293.33	<LOD	12.8	13.22	7.82	<LOD	6.44	<LOD	9.24	<LOD	8.61	<LOD
246	308	2007-06-01 01:20:00	Plastics Non PVC	60.74	ppm	2	Final	i.O. : 1.00		DIY_16.1b	DIY_16.1up									d16-1	top		<LOD	23.92	500.37	172.5	4786.5	163.34	1499.77	527.56	<LOD	70.84	<LOD	41.96	<LOD	25.51	978738	302.91	<LOD	12.16	20.02	8.83	<LOD	6.62	<LOD	9.73	<LOD	9.87	<LOD
247	309	2007-06-01 01:21:00	Plastics Non PVC	60.83	ppm	2	Final	i.O. : 1.00		DIY_17.1a	DIY_17.1down									d17-1	bottom		<LOD	24.31	822.86	200.17	15582.4	325.79	<LOD	737.48	<LOD	78.5	<LOD	45.63	<LOD	27.83	979782	293.57	<LOD	13.35	<LOD	10.85	<LOD	6.64	<LOD	10.32	<LOD	8.49	<LOD
248	310	2007-06-01 01:23:00	Plastics Non PVC	60.57	ppm	2	Final	i.O. : 1.00		DIY_17.1b	DIY_17.1up									d17-1	top		<LOD	25.39	1040.63	205.17	15838.7	338.03	856.74	519.61	<LOD	80.38	<LOD	46.88	<LOD	28.33	979315	309.31	<LOD	14.74	<LOD	11.33	7.13	4.5	<LOD	10.34	<LOD	8.85	<LOD
249	311	2007-06-01 01:24:00	Plastics Non PVC	60.12	ppm	2	Final	i.O. : 1.00		DIY_14.2a	DIY_14.2down									d14-2	bottom		<LOD	18.32	1060.52	218.52	1133.08	77.96	1470.32	580.27	<LOD	84	<LOD	48.93	<LOD	29.22	991306	130.34	<LOD	11.95	38.36	10.58	<LOD	6.46	<LOD	9.5	<LOD	11.76	<LOD
250	312	2007-06-01 01:26:00	Plastics Non PVC	60.13	ppm	2	Final	i.O. : 1.00		DIY_14.2b	DIY_14.2up									d14-2	top		<LOD	18.71	875.53	217.14	1102.69	76.5	1285.59	577.75	<LOD	84.14	<LOD	48.85	<LOD	29.13	991642	124.69	<LOD	12.44	43.17	10.78	<LOD	6.1	<LOD	9.13	<LOD	11.43	<LOD
251	313	2007-06-01 01:27:00	Plastics PVC	60.13	ppm	2	Final	i.O. : 1.00	-3mm	DIY_3.1	DIY_3.1									d3-1	top		<LOD	79.87	<LOD	216.22	25227.4	1813.05	340623	16946.7	<LOD	96.87	<LOD	77.41	<LOD	42.83	632303	17981.7	<LOD	60.86	<LOD	23.37	<LOD	30.09	<LOD	47.34	<LOD	44.7	<LOD
252	314	2007-06-01 01:29:00	Plastics PVC	60.98	ppm	2	Final	i.O. : 1.00	-3mm	DIY_3.2	DIY_3.2									d3-2	top		<LOD	81.35	<LOD	222.68	25664.2	1840.94	336917	16813.5	<LOD	98.2	<LOD	79.45	<LOD	43.47	635733	17886	<LOD	47.16	<LOD	31.02	<LOD	29.63	<LOD	44.44	<LOD	44.27	<LOD
253	315	2007-06-01 00:02:00	Plastics PVC	61.32	ppm	2	Final	i.O. : 1.00		DIY_30.1a	DIY_30.1down				pvc floor					d30-1	bottom		<LOD	53.15	413.85	106.64	<LOD	110.7	234145	5661.3	<LOD	52.57	<LOD	38.31	<LOD	26.58	764456	4846.06	<LOD	26.23	<LOD	17.27	<LOD	11.59	<LOD	16.29	<LOD	21.5	<LOD
254	316	2007-06-01 00:04:00	Plastics PVC	60.77	ppm	2	Final	i.O. : 1.00		DIY_30.1b	DIY_30.1up				pvc floor					d30-1	top		<LOD	41.12	392.68	79.59	<LOD	54.64	312872	6254.73	<LOD	40.39	<LOD	29.86	<LOD	20.65	686454	5826.35	<LOD	19.66	<LOD	11.97	<LOD	10.71	<LOD	15.26	<LOD	14.91	<LOD
255	317	2007-06-01 00:05:00	Plastics Non PVC	61.85	ppm	2	Final	i.O. : 1.00		DIY_66.1a	DIY_66.1down				pvc floor					d66-1	bottom		70.18	13.68	<LOD	300.5	187.21	38.29	<LOD	951.5	<LOD	79.7	<LOD	46.86	<LOD	27.64	995826	62.9	<LOD	10.35	<LOD	7.18	7.67	3.87	<LOD	8.57	<LOD	5.92	<LOD
256	318	2007-06-01 00:07:00	Plastics Non PVC	60.44	ppm	2	Final	i.O. : 1.00		DIY_66.1b	DIY_66.1up				pvc floor					d66-1	top		<LOD	25.39	294.74	153.04	16392.1	313.14	<LOD	536.85	<LOD	62.31	<LOD	37.19	<LOD	22.4	980431	268.34	14.05	8.35	<LOD	6.82	5.91	3.69	<LOD	8.74	<LOD	6.05	<LOD
257	319	2007-06-01 00:08:00	Plastics PVC	61.84	ppm	2	Final	i.O. : 1.00		DIY_78.1a	DIY_78.1up				pvc floor					d78-1	bottom		<LOD	42.58	360.21	87.99	<LOD	60.81	387069	7924.47	<LOD	46.33	132.57	24.94	<LOD	24.35	611797	7519.72	<LOD	24.47	<LOD	15.87	<LOD	12	<LOD	16.83	<LOD	17.94	<LOD
258	320	2007-06-01 00:10:00	Plastics Non PVC	63.27	ppm	2	Final	i.O. : 1.00		DIY_78.1b	DIY_78.1down				pvc floor					d78-1	top		<LOD	13.55	<LOD	210.38	<LOD	23.61	4491.6	487.49	<LOD	55.36	<LOD	32.71	<LOD	19.41	995412	56.78	<LOD	7.38	<LOD	4.92	<LOD	3.52	<LOD	5.17	<LOD	3.89	<LOD
259	321	2007-06-01 00:11:00	Plastics PVC	61.68	ppm	2	Final	i.O. : 1.00		DIY_48.1a	DIY_48.1up				pvc floor					d48-1	bottom		<LOD	42.54	788	84.33	<LOD	120.79	345914	6845.33	<LOD	40.51	97.66	21.72	<LOD	21.01	652670	6453.2	<LOD	19.94	<LOD	13.83	<LOD	10.59	<LOD	15.26	<LOD	18.38	<LOD
260	322	2007-06-01 00:13:00	Plastics PVC	61.74	ppm	2	Final	i.O. : 1.00		DIY_48.1b	DIY_48.1down				pvc floor					d48-1	top		<LOD	48.37	732.19	89.84	1633.2	163.56	377420	7900.83	<LOD	44.26	<LOD	33.42	<LOD	23.07	618871	7513.25	<LOD	22.08	<LOD	15.33	<LOD	10.96	<LOD	16.06	<LOD	21.4	<LOD
261	323	2007-06-01 00:14:00	Plastics PVC	60.3	ppm	2	Final	i.O. : 1.00		DIY_90.1a	DIY_90.1down				pvc floor					d90-1	bottom		<LOD	61.28	454.2	114.08	<LOD	133.97	228924	5821.09	<LOD	55.57	<LOD	41.15	<LOD	27.96	769192	4882.34	33.34	20.34	<LOD	17.09	<LOD	14.06	<LOD	18.88	<LOD	21.45	<LOD
262	324	2007-06-01 00:15:00	Plastics PVC	60	ppm	2	Final	i.O. : 1.00		DIY_90.1b	DIY_90.1up				pvc floor					d90-1	top		<LOD	44.02	394.11	85	<LOD	62.08	318276	6669.89	<LOD	43.13	185.38	24.67	<LOD	22.15	680672	6230.83	<LOD	22.83	<LOD	17.05	<LOD	11.05	<LOD	15.55	<LOD	19.35	<LOD
263	325	2007-06-01 00:17:00	Plastics Non PVC	61.65	ppm	2	Final	i.O. : 1.00		DIY_67.1a	DIY_67.1up				pvc floor					d67-1	bottom		<LOD	20.97	<LOD	254.41	11356.7	243.02	1696.54	403.69	<LOD	68.95	<LOD	40.64	<LOD	24.13	984201	228.76	<LOD	15.59	<LOD	7.45	185.39	11.05	<LOD	8.97	<LOD	6.61	<LOD
264	326	2007-06-01 00:18:00	Plastics Non PVC	61.75	ppm	2	Final	i.O. : 1.00		DIY_67.1b	DIY_67.1down				pvc floor					d67-1	top		112.91	14.39	<LOD	278.79	72.93	28.72	<LOD	839.34	<LOD	74.45	<LOD	43.72	<LOD	25.59	995428	65.45	<LOD	10.46	<LOD	7.16	<LOD	5.39	<LOD	8.53	<LOD	6.02	<LOD
265	327	2007-06-01 00:20:00	Plastics PVC	60.95	ppm	2	Final	i.O. : 1.00		DIY_60.2a	DIY_60.2down				pvc floor					d60-2	bottom		<LOD	52.27	424.49	99.08	<LOD	98.34	264606	6090.15	<LOD	49.3	<LOD	36.53	<LOD	25.05	733842	5391.76	<LOD	22.64	<LOD	17.61	<LOD	12.8	<LOD	16.35	<LOD	21.02	<LOD
266	328	2007-06-01 00:21:00	Plastics PVC	61.58	ppm	2	Final	i.O. : 1.00		DIY_60.2b	DIY_60.2up				pvc floor					d60-2	top		<LOD	45.45	528.34	81.14	91.99	48.7	415804	8521.46	<LOD	41.77	<LOD	31.49	<LOD	21.62	583099	8100.95	<LOD	22.72	<LOD	14.65	<LOD	11.72	<LOD	16.48	<LOD	17.55	<LOD
267	329	2007-06-01 00:23:00	Plastics Non PVC	60.05	ppm	2	Final	i.O. : 1.00		DIY_74.1a	DIY_74.1down				pvc floor					d74-1	bottom		<LOD	32.3	995.47	271.99	132.89	49.9	15219.7	1118.52	<LOD	105.9	180.24	44.09	<LOD	37.08	981363	344.59	<LOD	15.55	<LOD	10.86	10.68	6.28	<LOD	15.69	<LOD	9.25	<LOD
268	330	2007-06-01 00:24:00	Plastics PVC	61.62	ppm	2	Final	i.O. : 1.00		DIY_74.1b	DIY_74.1up				pvc floor					d74-1	top		<LOD	41.11	165.09	66.78	342.12	64.22	375372	7156.55	69.08	24.63	155.92	20.32	<LOD	18.77	623268	6759.41	<LOD	21.95	<LOD	14.44	58.17	9.49	<LOD	13.81	<LOD	18.17	<LOD
269	331	2007-06-01 00:26:00	Plastics PVC	60.25	ppm	2	Final	i.O. : 1.00		DIY_33.2a	DIY_33.2up				pvc floor					d33-2	bottom		<LOD	41.2	393.84	85.72	<LOD	59.49	267955	5453.67	<LOD	42.83	182.81	24.21	<LOD	21.86	731164	4991.93	<LOD	20.47	<LOD	15.52	<LOD	10.32	<LOD	14.88	<LOD	18.07	<LOD
270	332	2007-06-01 00:27:00	Plastics PVC	60.56	ppm	2	Final	i.O. : 1.00		DIY_33.2b	DIY_33.2down				pvc floor					d33-2	top		<LOD	56.4	731.16	118.98	<LOD	138.03	218656	5615.88	<LOD	56.33	<LOD	41.92	<LOD	27.7	779366	4740.68	<LOD	27.64	<LOD	21.96	<LOD	13.78	<LOD	19.02	<LOD	24.76	<LOD
271	333	2007-06-01 00:28:00	Plastics PVC	61.91	ppm	2	Final	i.O. : 1.00		DIY_50.2a	DIY_50.2up				pvc floor					d50-2	bottom		<LOD	40.99	358.44	82.13	<LOD	54.48	325902	6542.52	<LOD	41.65	123.29	22.83	<LOD	21.47	673273	6135.23	<LOD	22.32	<LOD	14.68	<LOD	10.78	<LOD	15.33	<LOD	17.79	<LOD
272	334	2007-06-01 00:30:00	Plastics Non PVC	60.31	ppm	2	Final	i.O. : 1.00		DIY_50.2b	DIY_50.2down				pvc floor					d50-2	top		71.73	24.48	1564.57	320.61	<LOD	61.54	11868.2	1042.22	<LOD	120.08	<LOD	72.37	<LOD	41.42	985959	275.25	<LOD	16.86	<LOD	13.2	<LOD	9.44	<LOD	15.73	<LOD	9.63	<LOD
273	335	2007-06-01 00:31:00	Plastics PVC	60.25	ppm	2	Final	i.O. : 1.00		DIY_61.1a	DIY_61.1down				pvc floor					d61-1	bottom		<LOD	51.15	408.24	90.34	<LOD	78.3	389612	8560.45	<LOD	47.16	75.75	24.57	<LOD	24.62	609260	8070.23	<LOD	25.97	<LOD	20.61	11.92	7.74	<LOD	18.19	<LOD	23.29	<LOD
274	336	2007-06-01 00:33:00	Plastics PVC	60.22	ppm	2	Final	i.O. : 1.00		DIY_61.1b	DIY_61.1up				pvc floor					d61-1	top		<LOD	43.19	320.81	80.27	<LOD	64.4	383794	7846.9	<LOD	41.78	132.06	23.11	<LOD	21.98	615278	7419.31	<LOD	22.26	<LOD	18.03	11.19	7.22	<LOD	16.64	<LOD	19.99	<LOD
275	337	2007-06-01 00:34:00	Plastics PVC	60.35	ppm	2	Final	i.O. : 1.00		DIY_34.2a	DIY_34.2down				pvc floor					d34-2	bottom		<LOD	58.37	368.48	112.47	<LOD	144.23	215115	5470.66	<LOD	54.91	<LOD	40.74	<LOD	27.09	782744	4581.77	<LOD	23.07	<LOD	21.09	<LOD	12.75	<LOD	17.34	<LOD	23.22	<LOD
276	338	2007-06-01 00:35:00	Plastics PVC	60.43	ppm	2	Final	i.O. : 1.00		DIY_34.2b	DIY_34.2up				pvc floor					d34-2	top		<LOD	44.01	310.74	81.53	<LOD	67.4	353061	7292.77	<LOD	41.99	185.55	24.24	<LOD	22.09	646038	6861.41	<LOD	21.74	<LOD	17.44	<LOD	11.35	<LOD	16.49	<LOD	19.52	<LOD
277	339	2007-06-01 00:37:00	Plastics PVC	61.28	ppm	2	Final	i.O. : 1.00		DIY_35.2a	DIY_35.2down				pvc floor					d35-2	bottom		<LOD	58.86	645.19	117.63	<LOD	165.68	219843	5664.32	<LOD	56.34	59.92	28.54	<LOD	28.69	778433	4770.52	<LOD	23.53	<LOD	19.29	<LOD	13.17	<LOD	19.46	<LOD	24.28	<LOD
278	340	2007-06-01 00:38:00	Plastics PVC	61.61	ppm	2	Final	i.O. : 1.00		DIY_35.2b	DIY_35.2up				pvc floor					d35-2	top		<LOD	40.18	415.68	81.99	66.97	39.55	334993	6797.18	<LOD	41.75	188.16	24	<LOD	21.87	663911	6393.95	<LOD	19.09	<LOD	14.97	<LOD	10.49	<LOD	16.44	<LOD	18.55	<LOD
279	341	2007-06-01 00:40:00	Plastics PVC	60.07	ppm	2	Final	i.O. : 1.00		DIY_45.2a	DIY_45.2up				pvc floor					d45-2	bottom		<LOD	44.27	400.48	87.23	<LOD	62.67	328221	6849.38	<LOD	44.69	194.74	25.39	<LOD	22.87	670927	6388.07	<LOD	22.81	<LOD	12.5	<LOD	11.54	<LOD	16.3	<LOD	18.51	<LOD
280	342	2007-06-01 00:41:00	Plastics PVC	61.65	ppm	2	Final	i.O. : 1.00		DIY_45.2b	DIY_45.2down				pvc floor					d45-2	top		<LOD	47.36	450.14	90.72	260.81	73.48	390987	8495.83	<LOD	47.2	90.01	24.77	<LOD	24.63	607726	8049.25	<LOD	23.38	<LOD	15	<LOD	13.01	<LOD	17.02	<LOD	21.55	<LOD
281	343	2007-06-01 00:42:00	Plastics Non PVC	60.53	ppm	2	Final	i.O. : 1.00		DIY_77.2a	DIY_77.2down				pvc floor					d77-2	bottom		<LOD	32.37	607.32	286.79	<LOD	66.46	15046.7	1151.92	<LOD	111.81	<LOD	66.99	<LOD	38.81	982378	328.02	<LOD	18.4	<LOD	13.25	20.29	7.42	<LOD	15.7	<LOD	11.64	<LOD
282	344	2007-06-01 00:44:00	Plastics PVC	60.26	ppm	2	Final	i.O. : 1.00		DIY_77.2b	DIY_77.2up				pvc floor					d77-2	top		<LOD	44.54	326.82	68.38	966.09	109.91	391294	7533.06	<LOD	36.01	<LOD	26.58	<LOD	18.99	606608	7115.72	<LOD	19.49	<LOD	15.52	<LOD	11.05	<LOD	14.37	<LOD	18.47	<LOD
283	345	2007-06-01 00:45:00	Plastics PVC	61.57	ppm	2	Final	i.O. : 1.00		DIY_60.1a	DIY_60.1down				pvc floor					d60-1	bottom		<LOD	50.53	510.47	100.34	<LOD	94.66	267875	6175.32	<LOD	49.74	<LOD	37.2	<LOD	25.22	730505	5503.85	<LOD	21.31	<LOD	14.35	22.34	9.06	<LOD	16.96	<LOD	18.09	<LOD
284	346	2007-06-01 00:47:00	Plastics PVC	61.94	ppm	2	Final	i.O. : 1.00		DIY_60.1b	DIY_60.1up				pvc floor					d60-1	top		<LOD	44.05	540.34	80.17	<LOD	68.22	411021	8344.94	<LOD	40.94	<LOD	30.91	<LOD	21.6	587993	7935.05	<LOD	22.48	<LOD	16.86	<LOD	10.87	<LOD	16.03	<LOD	18.45	<LOD
285	347	2007-06-01 00:48:00	Plastics PVC	61.72	ppm	2	Final	i.O. : 1.00		DIY_75.2a	DIY_75.2up				pvc floor					d75-2	bottom		<LOD	43.88	150.3	73.57	647.67	91.36	400233	8266.46	<LOD	39.26	164.35	22.65	<LOD	20.8	597925	7881.6	<LOD	25.1	<LOD	16.5	50.9	10.66	<LOD	15.33	<LOD	19.2	<LOD
286	348	2007-06-01 00:50:00	Plastics Non PVC	60.35	ppm	2	Final	i.O. : 1.00		DIY_75.2b	DIY_75.2down				pvc floor					d75-2	top		40.31	21.87	480.03	285.15	111.67	48.89	14973.2	1137.83	<LOD	111.84	119.52	45.91	<LOD	38.53	982316	339.03	<LOD	16.65	<LOD	11.75	10.07	6.5	<LOD	16.06	<LOD	9.61	<LOD
287	349	2007-06-01 00:52:00	Plastics PVC	60.71	ppm	2	Final	i.O. : 1.00		DIY_31.2a	DIY_31.2down				pvc floor					d31-2	bottom		<LOD	58.79	606.3	117.35	<LOD	180.59	219940	5636.05	<LOD	55.75	<LOD	41.99	<LOD	27.92	777923	4749.22	<LOD	26.06	<LOD	18.77	<LOD	13.01	<LOD	17.99	<LOD	24.19	<LOD
288	350	2007-06-01 00:53:00	Plastics PVC	60.62	ppm	2	Final	i.O. : 1.00		DIY_31.2b	DIY_31.2up				pvc floor					d31-2	top		<LOD	43.14	433.16	81.42	<LOD	60.19	342793	6938.75	<LOD	41.09	193.09	23.96	<LOD	21.38	656151	6510.26	<LOD	20.43	<LOD	13.09	<LOD	11.65	<LOD	16.39	<LOD	17.98	<LOD
289	351	2007-06-01 00:54:00	Plastics PVC	60.4	ppm	2	Final	i.O. : 1.00		DIY_76.2a	DIY_76.2up				pvc floor					d76-2	bottom		<LOD	43.19	163.18	66.43	101.24	47.08	398309	7645.58	<LOD	35.44	172.67	20.76	<LOD	18.97	600642	7214.47	<LOD	20.61	<LOD	15.27	91.15	11.33	<LOD	14.35	<LOD	17.5	<LOD
290	352	2007-06-01 00:56:00	Plastics Non PVC	60.29	ppm	2	Final	i.O. : 1.00		DIY_76.2b	DIY_76.2down				pvc floor					d76-2	top		<LOD	32.47	454.8	279.69	200.51	54.42	15682.4	1146.43	<LOD	110.24	154.92	45.77	<LOD	37.76	981493	349.44	23.24	12.94	<LOD	12.82	<LOD	10.14	<LOD	22.11	<LOD	10.2	<LOD
291	353	2007-06-01 00:58:00	Plastics PVC	61.26	ppm	2	Final	i.O. : 1.00		DIY_45.1a	DIY_45.1down				pvc floor					d45-1	bottom		<LOD	49.93	411.89	92.68	253.51	76.75	408691	9009.75	<LOD	48.15	98.93	25.63	<LOD	24.88	589843	8547.03	<LOD	25.33	<LOD	16.43	<LOD	13.19	<LOD	17.93	<LOD	20.34	<LOD
292	354	2007-06-01 01:03:00	Plastics PVC	62	ppm	2	Final	i.O. : 1.00		DIY_45.1b	DIY_45.1up				pvc floor					d45-1	top		<LOD	40.88	384.36	88.03	<LOD	56.58	315073	6670.43	<LOD	44.96	160.22	25.01	<LOD	22.83	684078	6287.5	<LOD	22.88	<LOD	17.18	<LOD	11.37	<LOD	16.32	<LOD	19.4	<LOD
293	355	2007-06-01 01:05:00	Plastics Non PVC	62.01	ppm	2	Final	i.O. : 1.00		DIY_73.1a	DIY_73.1down				pvc floor					d73-1	bottom		<LOD	32.34	657.18	291.51	165.55	51.48	18452.2	1211.24	<LOD	113.9	106.73	46.74	<LOD	39.59	978274	422.76	<LOD	19.37	<LOD	10.88	13.46	6.75	<LOD	17.5	<LOD	10.15	<LOD
294	356	2007-06-01 01:08:00	Plastics PVC	60.89	ppm	2	Final	i.O. : 1.00		DIY_73.1b	DIY_73.1up				pvc floor					d73-1	top		<LOD	41.51	121.03	67.77	572.48	81.95	396515	7647.58	<LOD	36.37	149.94	20.7	<LOD	19.52	601865	7238.19	<LOD	22.04	<LOD	13.67	69.88	11.16	<LOD	14.09	<LOD	16.98	<LOD
295	357	2007-06-01 01:10:00	Plastics PVC	60.26	ppm	2	Final	i.O. : 1.00		DIY_53.1a	DIY_53.1up				pvc floor					d53-1	bottom		<LOD	47.07	1024.57	86.81	<LOD	125.43	360901	7218.71	<LOD	40.3	111.43	21.91	<LOD	21.02	637519	6786.7	<LOD	20.71	<LOD	19.13	<LOD	10.28	<LOD	15.6	<LOD	22.17	<LOD
296	358	2007-06-01 01:12:00	Plastics PVC	63.28	ppm	2	Final	i.O. : 1.00		DIY_53.1b	DIY_53.1down				pvc floor					d53-1	top		<LOD	49.65	898.92	95.17	1715.97	166.21	390820	8508.3	<LOD	46.26	<LOD	34.4	<LOD	24.46	604836	8145.37	<LOD	24.84	<LOD	19.69	<LOD	11.8	<LOD	17.95	<LOD	23.29	<LOD
297	359	2007-06-01 01:13:00	Plastics PVC	60.49	ppm	2	Final	i.O. : 1.00		DIY_72.2a	DIY_72.2down				pvc floor					d72-2	bottom		<LOD	52.92	559.65	97.93	<LOD	101.52	271119	6066.8	<LOD	48.38	<LOD	35.71	<LOD	24.2	725589	5433.52	<LOD	22.93	<LOD	15.79	<LOD	11.84	<LOD	17.1	<LOD	19.48	<LOD
298	360	2007-06-01 01:15:00	Plastics PVC	100	ppm	2	Final	i.O. : 1.00		DIY_72.2b	DIY_72.2up				pvc floor					d72-2	top		<LOD	35.24	373.49	58.23	<LOD	50.53	286113	4240.79	<LOD	29.3	94.28	15.52	<LOD	14.96	713008	3766.26	<LOD	14.95	<LOD	11.09	<LOD	8.26	<LOD	10.18	<LOD	12.6	<LOD
299	361	2007-06-01 01:17:00	Plastics PVC	60.36	ppm	2	Final	i.O. : 1.00		DIY_44.1a	DIY_44.1up				pvc floor					d44-1	bottom		<LOD	42.61	122.36	67.47	<LOD	63.82	363365	7197.84	<LOD	36.14	180.14	21.22	<LOD	18.96	635627	6760.36	<LOD	20.23	<LOD	14.65	<LOD	9.94	<LOD	15.07	<LOD	17.88	<LOD
300	362	2007-06-01 01:19:00	Plastics Non PVC	60.48	ppm	2	Final	i.O. : 1.00		DIY_44.1b	DIY_44.1down				pvc floor					d44-1	top		<LOD	43.24	410.32	200.02	<LOD	81.62	73942.8	2226.14	<LOD	82.88	133.66	35.54	<LOD	30.87	923734	1354.77	<LOD	17	<LOD	12.64	<LOD	11.21	<LOD	17.83	<LOD	11.93	<LOD
301	363	2007-06-01 01:20:00	Plastics Non PVC	60.17	ppm	2	Final	i.O. : 1.00		DIY_47.1a	DIY_47.1down				pvc floor					d47-1	bottom		<LOD	13.41	<LOD	190.36	<LOD	24.87	1513.29	323.04	<LOD	50.2	<LOD	29.83	<LOD	17.73	998331	20.15	<LOD	6.7	<LOD	4.61	<LOD	2.97	<LOD	4.8	<LOD	3.47	<LOD
302	364	2007-06-01 01:21:00	Plastics PVC	60.49	ppm	2	Final	i.O. : 1.00		DIY_47.1b	DIY_47.1up				pvc floor					d47-1	top		<LOD	34.92	177.84	81.98	77.08	38.1	262711	5014.93	<LOD	41.82	103.84	22.07	<LOD	21.59	736595	4583.28	<LOD	18.79	<LOD	14.7	<LOD	9.17	<LOD	12.78	<LOD	16.47	<LOD
303	365	2007-06-01 01:23:00	Plastics Non PVC	60.54	ppm	2	Final	i.O. : 1.00		DIY_71.1a	DIY_71.1down				pvc floor					d71-1	bottom		<LOD	33.17	457.89	274.35	328.97	62.92	14765.9	1130.02	<LOD	107.6	122.12	44.34	<LOD	37.45	982163	335.18	<LOD	17.47	<LOD	11.71	<LOD	9.73	<LOD	16.46	<LOD	9.37	<LOD
304	366	2007-06-01 01:24:00	Plastics PVC	64.58	ppm	2	Final	i.O. : 1.00		DIY_71.1b	DIY_71.1up				pvc floor					d71-1	top		<LOD	42.91	231.43	66.39	551.25	81.33	391096	7522.54	<LOD	35.48	181.44	20.76	<LOD	18.64	607361	7120.05	<LOD	19.18	<LOD	15.3	12.07	6.98	<LOD	14.62	<LOD	17.64	<LOD
305	367	2007-06-01 01:26:00	Plastics PVC	60.59	ppm	2	Final	i.O. : 1.00		DIY_40.2a	DIY_40.2down				pvc floor					d40-2	bottom		<LOD	60.04	565.57	110.66	<LOD	140.9	219009	5515.3	<LOD	53.24	55.76	26.9	<LOD	27.04	778966	4593.25	<LOD	24.54	<LOD	17.72	<LOD	13.13	<LOD	18.87	<LOD	20.95	<LOD
306	368	2007-06-01 01:27:00	Plastics PVC	61.2	ppm	2	Final	i.O. : 1.00		DIY_40.2b	DIY_40.2up				pvc floor					d40-2	top		<LOD	43.62	433.46	82.98	77.67	46.9	315152	6488.07	<LOD	41.88	183.29	24.03	<LOD	21.64	683827	6065.05	<LOD	21.53	<LOD	15.41	<LOD	10.76	<LOD	16.44	<LOD	18.24	<LOD
307	369	2007-06-01 01:29:00	Plastics Non PVC	63.57	ppm	2	Final	i.O. : 1.00		DIY_58.1a	DIY_58.1down				pvc floor					d58-1	bottom		111.33	14.19	<LOD	286.79	141.89	32.15	<LOD	790.89	<LOD	76.24	<LOD	45.15	<LOD	26.92	994771	76.37	<LOD	11.63	<LOD	6.19	<LOD	5.86	<LOD	8.66	6.17	3.86	<LOD
308	370	2007-06-01 01:30:00	Plastics Non PVC	61.81	ppm	2	Final	i.O. : 1.00		DIY_58.1b	DIY_58.1up				pvc floor					d58-1	top		<LOD	21.83	<LOD	241.86	11394.3	238.1	1397.64	401.65	<LOD	65.89	<LOD	39.07	<LOD	23.7	984552	213.38	<LOD	11.84	<LOD	7.59	101.04	7.85	<LOD	8.75	<LOD	6.21	<LOD
309	371	2007-06-01 01:31:00	Plastics Non PVC	60.3	ppm	2	Final	i.O. : 1.00		DIY_69.1a	DIY_69.1down				pvc floor					d69-1	bottom		84.06	13.98	<LOD	289.84	52.79	28.75	<LOD	882.94	<LOD	76.31	<LOD	45.51	<LOD	27.02	995513	65.6	<LOD	10.02	<LOD	6.97	<LOD	5.47	<LOD	8.92	<LOD	6.03	<LOD
310	372	2007-06-01 01:33:00	Plastics Non PVC	60.5	ppm	2	Final	i.O. : 1.00		DIY_69.1b	DIY_69.1up				pvc floor					d69-1	top		<LOD	21.94	<LOD	242.04	10633.5	230.44	2260.83	438.83	<LOD	65.94	<LOD	39.16	<LOD	23.27	984114	218.51	<LOD	14.05	<LOD	6.24	184.08	10.37	<LOD	8.78	<LOD	5.66	<LOD
311	373	2007-06-01 01:34:00	Plastics PVC	61.91	ppm	2	Final	i.O. : 1.00		DIY_23.2a	DIY_23.1down				pvc floor					d23-2	bottom		<LOD	54.6	464.74	104.48	<LOD	118.05	236569	5647.44	<LOD	51.05	<LOD	37.98	<LOD	25.63	762248	4865.85	<LOD	22.94	<LOD	18.15	<LOD	12	<LOD	15.78	<LOD	21.32	<LOD
312	374	2007-06-01 01:35:00	Plastics PVC	65.47	ppm	2	Final	i.O. : 1.00		DIY_23.2b	DIY_23.1up				pvc floor					d23-2	top		<LOD	40.23	272.15	76.64	<LOD	53.02	318055	6173.76	<LOD	39.13	<LOD	29.28	<LOD	20.23	681108	5746.44	<LOD	20.95	<LOD	13.19	<LOD	10.32	<LOD	13.94	<LOD	15.66	<LOD
313	375	2007-06-01 01:37:00	Plastics Non PVC	61.04	ppm	2	Final	i.O. : 1.00		DIY_47.2a	DIY_47.2down				pvc floor					d47-2	bottom		<LOD	13.7	<LOD	195.97	<LOD	20.65	814.21	267.5	<LOD	51.43	<LOD	30.44	<LOD	17.96	999154	10.21	<LOD	6.38	<LOD	4.74	<LOD	2.86	<LOD	4.65	<LOD	3.39	<LOD
314	376	2007-06-01 01:38:00	Plastics PVC	62.27	ppm	2	Final	i.O. : 1.00		DIY_47.2b	DIY_47.2up				pvc floor					d47-2	top		<LOD	33.18	137.62	84.3	<LOD	46.79	251818	4912.33	<LOD	42.65	109.45	22.7	<LOD	22.16	747405	4517.44	<LOD	18.39	<LOD	12.18	<LOD	9.69	<LOD	13.61	<LOD	15.92	<LOD
315	377	2007-06-01 01:40:00	Plastics PVC	60.46	ppm	2	Final	i.O. : 1.00		DIY_41.2a	DIY_41.2down				pvc floor					d41-2	bottom		<LOD	48.47	442.82	97.69	<LOD	94.48	224356	5138.29	<LOD	47.21	<LOD	35.09	<LOD	24.21	774773	4338.7	<LOD	22.29	<LOD	18.53	<LOD	11.09	<LOD	15.58	<LOD	20.49	<LOD
316	378	2007-06-01 01:41:00	Plastics PVC	60.29	ppm	2	Final	i.O. : 1.00		DIY_41.2b	DIY_41.2up				pvc floor					d41-2	top		<LOD	41.17	395.42	82.86	<LOD	59.62	279090	5636.33	<LOD	41.64	119.76	22.43	<LOD	20.92	720076	5185.21	<LOD	21.35	<LOD	16.28	<LOD	10.26	<LOD	14.4	<LOD	19.1	<LOD
317	379	2007-06-01 01:42:00	Plastics PVC	60.78	ppm	2	Final	i.O. : 1.00		DIY_39.1a	DIY_39.1down				pvc floor					d39-1	bottom		<LOD	52.47	412.29	99.35	4323.28	281.06	230417	5273.46	<LOD	48.71	<LOD	36.05	<LOD	24.69	764311	4619	<LOD	24.26	<LOD	16.78	<LOD	11.59	<LOD	16.89	<LOD	21.93	<LOD
318	380	2007-06-01 01:44:00	Plastics PVC	60.97	ppm	2	Final	i.O. : 1.00		DIY_39.1b	DIY_39.1up				pvc floor					d39-1	top		<LOD	39.27	375.52	77.02	<LOD	53.05	326215	6419.56	<LOD	39.3	126.02	21.55	<LOD	20.29	672885	6005.61	<LOD	19.5	<LOD	15.89	<LOD	9.97	<LOD	14.5	<LOD	17.52	<LOD
319	381	2007-06-01 01:45:00	Plastics PVC	59.6	ppm	2	Final	i.O. : 1.00		DIY_59.1a	DIY_59.1down				pvc floor					d59-1	bottom		<LOD	50.9	410.06	90.63	<LOD	81.49	357170	7796.42	<LOD	46.51	50.59	23.82	<LOD	24.06	641707	7259.73	<LOD	23.11	<LOD	18.12	<LOD	11.92	<LOD	17.41	<LOD	21.04	<LOD
320	382	2007-06-01	Plastics PVC	61.7	ppm	2	Final	i.O. : 1.00		DIY_59.1b	DIY_59.1up									d59-1	top		<LOD	41.89	360.04	82.6	<LOD	57.51	350967	7192.12	<LOD	42.45	164.48	23.98	<LOD	22.19	647741	6798.19	<LOD	22.78	<LOD	16.04	<LOD	11.2	<LOD	16.69	<LOD	18.04	<LOD
321	383	2007-06-01 00:02:00	Plastics PVC	60.48	ppm	2	Final	i.O. : 1.00		DIY_37.2a	DIY_37.2up									d37-2	bottom		<LOD	39.82	360.65	78.08	<LOD	60.26	334912	6617.07	<LOD	39.79	143.53	22.2	<LOD	20.62	664177	6196.18	<LOD	19.4	<LOD	11.93	<LOD	10.4	<LOD	14.48	<LOD	15.68	<LOD
322	384	2007-06-01 00:03:00	Plastics PVC	62.34	ppm	2	Final	i.O. : 1.00		DIY_37.2b	DIY_37.2down									d37-2	top		<LOD	48.36	485.59	97.16	4404.92	269.42	229724	5121.38	<LOD	47.24	<LOD	35.03	<LOD	23.94	764977	4520.3	<LOD	23.06	<LOD	15.13	<LOD	11	<LOD	15.9	<LOD	19.02	<LOD
323	385	2007-06-01 00:05:00	Plastics PVC	60.15	ppm	2	Final	i.O. : 1.00		DIY_62.2a	DIY_62.2down									d62-2	bottom		<LOD	52.03	1162.74	103.53	<LOD	134.54	302145	6681.67	<LOD	46.84	<LOD	35.13	<LOD	24.39	696062	6072.96	<LOD	24.28	<LOD	15.93	<LOD	11.71	<LOD	17.37	<LOD	19.23	<LOD
324	386	2007-06-01 00:06:00	Plastics PVC	61.02	ppm	2	Final	i.O. : 1.00		DIY_62.2b	DIY_62.2up				pvc floor					d62-2	top		<LOD	45.33	931.99	86.86	<LOD	118.4	363757	7259.34	<LOD	40.78	164.16	23.15	<LOD	21.24	634529	6863.2	<LOD	21.78	<LOD	13.01	<LOD	10.74	<LOD	15.3	<LOD	16.65	<LOD
325	387	2007-06-01 00:08:00	Plastics PVC	60.58	ppm	2	Final	i.O. : 1.00		DIY_76.1a	DIY_76.1up				pvc floor					d76-1	bottom		<LOD	42.1	197.52	66.61	185.94	53.42	400170	7715.09	<LOD	35.69	180.49	20.9	<LOD	18.8	598592	7286.79	<LOD	21.31	<LOD	15.08	89.94	11.05	<LOD	14.78	<LOD	17.02	<LOD
326	388	2007-06-01 00:09:00	Plastics Non PVC	61.27	ppm	2	Final	i.O. : 1.00		DIY_76.1b	DIY_76.1down				pvc floor					d76-1	top		<LOD	32.45	620.28	275.83	257.06	58.2	16277.3	1168.78	<LOD	107.68	176.88	45.5	<LOD	37.45	980809	355.24	<LOD	16.28	<LOD	10.42	<LOD	10.47	<LOD	16.23	11.59	6.64	<LOD
327	389	2007-06-01 00:11:00	Plastics Non PVC	61.9	ppm	2	Final	i.O. : 1.00		DIY_69.2a	DIY_69.2down				pvc floor					d69-2	bottom		71.2	13.3	<LOD	289.72	53.32	28.65	<LOD	880.89	<LOD	76.62	<LOD	44.74	<LOD	26.61	995278	68.39	<LOD	10.39	<LOD	5.48	<LOD	5.2	<LOD	8.31	6.75	3.66	<LOD
328	390	2007-06-01 00:12:00	Plastics Non PVC	60.72	ppm	2	Final	i.O. : 1.00		DIY_69.2b	DIY_69.2up				pvc floor					d69-2	top		<LOD	22.18	<LOD	238.7	10516.2	228.79	2526.96	451	<LOD	64.83	<LOD	38.28	<LOD	23.05	984323	212.35	<LOD	13.57	<LOD	7.09	173.84	10.06	<LOD	9.04	<LOD	5.74	<LOD
329	391	2007-06-01 00:14:00	Plastics PVC	60.48	ppm	2	Final	i.O. : 1.00		DIY_63.2a	DIY_63.2down				pvc floor					d63-2	bottom		<LOD	51.1	441.97	92.09	<LOD	86.09	390792	8651.3	<LOD	47.79	77.21	24.93	<LOD	24.93	607906	8164.37	<LOD	27.9	<LOD	20.92	<LOD	12.82	<LOD	18.03	<LOD	25.63	<LOD
330	392	2007-06-01 00:15:00	Plastics PVC	61.97	ppm	2	Final	i.O. : 1.00		DIY_63.2b	DIY_63.2up				pvc floor					d63-2	top		<LOD	43.76	377.72	80.6	<LOD	59.4	386736	7892.83	<LOD	41.71	138.89	23.19	<LOD	22.11	612394	7476.29	<LOD	21.68	<LOD	15.92	<LOD	10.89	<LOD	15.62	<LOD	19.2	<LOD
331	393	2007-06-01 00:17:00	Plastics PVC	59.82	ppm	2	Final	i.O. : 1.00		DIY_36.1a	DIY_36.1down				pvc floor					d36-1	bottom		<LOD	54.57	317.49	100.45	166.77	103.26	244858	5766.7	<LOD	49.9	<LOD	36.82	<LOD	25.4	753980	4974.64	<LOD	24.68	<LOD	17.63	<LOD	11.76	<LOD	16.3	<LOD	19.99	<LOD
332	394	2007-06-01 00:18:00	Plastics PVC	60.8	ppm	2	Final	i.O. : 1.00		DIY_36.1b	DIY_36.1up				pvc floor					d36-1	top		<LOD	40.01	433.98	78.98	57.79	37.32	312399	6200.81	<LOD	39.92	<LOD	29.03	<LOD	20.76	686792	5791.19	<LOD	21.48	<LOD	13.54	<LOD	9.93	<LOD	14.89	<LOD	16.11	<LOD
333	395	2007-06-01 00:20:00	Plastics PVC	60.31	ppm	2	Final	i.O. : 1.00		DIY_93.1a	DIY_93.1a				pvc floor					d93-1	top		<LOD	42.92	219.22	68.69	914.07	104.26	394008	7640.35	<LOD	36.45	<LOD	27.09	<LOD	19.14	603953	7231.51	<LOD	18.1	<LOD	15.99	11.15	7.05	<LOD	14.57	<LOD	19.01	<LOD
334	396	2007-06-01 00:21:00	Plastics PVC	60.88	ppm	2	Final	i.O. : 1.00		DIY_77.1	DIY_77.1				pvc floor					d77-1	top		<LOD	41.52	321.38	67.03	850.78	94.87	383143	7254.31	<LOD	35.05	<LOD	26.29	<LOD	18.4	614835	6869.32	<LOD	19.58	<LOD	13.63	10.9	7.23	<LOD	13.85	<LOD	17.07	<LOD
335	397	2007-06-01 00:23:00	Plastics Non PVC	61.59	ppm	2	Final	i.O. : 1.00		DIY_58.2a	DIY_58.2down				pvc floor					d58-2	bottom		105.97	14.02	<LOD	277.27	182.67	34.94	1114.53	553.31	<LOD	73.38	<LOD	43.24	<LOD	25.77	994050	85.23	<LOD	10.54	<LOD	7.8	11.24	3.73	<LOD	8.69	<LOD	6.11	<LOD
336	398	2007-06-01 00:24:00	Plastics Non PVC	60.4	ppm	2	Final	i.O. : 1.00		DIY_58.2b	DIY_58.2up				pvc floor					d58-2	top		<LOD	22.81	<LOD	238.01	11444.8	241.59	1144.76	395.86	<LOD	64.35	<LOD	38.29	<LOD	22.99	984603	211.83	<LOD	12.39	<LOD	6.8	65.08	6.76	<LOD	8.31	<LOD	6.09	<LOD
337	1	2007-06-01 00:19:00	Plastics Non PVC	64.04	ppm		Final	n.i.O. : *1.00	Th.Cor. 12.00mm	crm_NITON										CRM_Niton	top		985.45	26.92	<LOD	218.15	<LOD	19.44	<LOD	237.05	<LOD	57.5	<LOD	33.28	183.41	16.6	996356	43.47	<LOD	23.49	971.27	33.57	451.99	17.67	<LOD	9.42	<LOD	31.88	912.77
338	2	2007-06-01 00:18:00	Plastics Non PVC	62.57	ppm		Final	n.i.O. : *1.00		crm_NITON_2										CRM_Niton	top		963.43	26.75	<LOD	175.09	<LOD	19.94	<LOD	259.48	<LOD	47.96	<LOD	27.62	141.57	14.16	996488	42.08	<LOD	23.64	978.6	34.31	462.98	18.02	<LOD	9.46	<LOD	32.55	910.23
339	3	2007-06-01 00:24:00	Plastics Non PVC	122.94	ppm		Final	Nicht eindeutig : 0.00		crm_ERM-EC681m										CRM_EC681	top		46.87	7.55	120.32	72.05	<LOD	15.73	526.55	166.53	110.05	20.17	89.69	12.33	138.44	8.8	995847	32.5	<LOD	15.74	63.98	6.91	1508.47	18.18	<LOD	7.19	20.57	4.79	<LOD
340	4	2007-06-01 00:32:00	Plastics PVC	62.08	ppm		Final	i.O. : 1.00		g8-bottom										g8	bottom		<LOD	40.32	<LOD	92.87	5650.75	265.62	295328	5756.02	<LOD	32.58	<LOD	23.9	<LOD	17.14	698581	5376.14	<LOD	18.52	<LOD	12.5	<LOD	9.43	<LOD	12.56	<LOD	15.17	<LOD
341	5	2007-06-01 00:33:00	Plastics PVC	62.06	ppm		Final	i.O. : 1.00		g8-top										g8	top		35.67	23.73	93.43	60.38	161.28	49.2	235502	4453.85	<LOD	31.17	<LOD	23.06	<LOD	15.95	763805	4021.68	<LOD	17.65	<LOD	9.32	<LOD	7.77	<LOD	11.42	<LOD	12.71	<LOD
342	6	2007-06-01 00:35:00	Plastics PVC	61.71	ppm		Final	i.O. : 1.00		g9-bottom										g9	bottom		<LOD	48.43	126.43	79.23	4094.13	262.34	245483	5429.64	<LOD	40.64	<LOD	29.67	<LOD	21	749692	4824.44	<LOD	19.74	<LOD	13.04	<LOD	10.3	<LOD	14.62	<LOD	16.17	<LOD
343	7	2007-06-01 00:36:00	Plastics PVC	64.01	ppm		Final	i.O. : 1.00		g9-top										g9	top		<LOD	46.89	140.85	79.65	3907.24	240.36	217547	4696.69	<LOD	40.13	<LOD	29.68	<LOD	20.49	777855	4093.37	<LOD	19.51	<LOD	14.03	<LOD	9.93	<LOD	14.89	<LOD	16.47	<LOD
344	8	2007-06-01 00:38:00	Plastics PVC	63.32	ppm		Final	i.O. : 1.00		g10-bottom										g10	bottom		<LOD	38.29	<LOD	91.25	<LOD	50.01	302338	5918.92	<LOD	32.13	<LOD	23.97	<LOD	17.1	696406	5429.31	<LOD	19.2	17.97	11.18	<LOD	9.38	<LOD	14.71	<LOD	18.11	<LOD
345	9	2007-06-01 00:40:00	Plastics PVC	62.25	ppm		Final	i.O. : 1.00		g10-top										g10	top		<LOD	41.43	<LOD	80.91	30974.6	746.34	227975	3872.63	<LOD	28.57	<LOD	21.32	<LOD	14.92	740174	4032.73	<LOD	14.97	<LOD	10.3	<LOD	8.12	<LOD	11.98	<LOD	11.35	<LOD
346	10	2007-06-01 00:42:00	Plastics PVC	133.75	ppm		Final	i.O. : 1.00		g11-bottom										g11	bottom		<LOD	36.18	144.83	44.51	24275.1	506.89	270365	3586.65	<LOD	23.36	<LOD	17.29	<LOD	12.21	703900	3515.92	<LOD	12.49	<LOD	9.1	<LOD	6.56	<LOD	10.26	<LOD	10.24	<LOD
347	11	2007-06-01 00:44:00	Plastics PVC	62.18	ppm		Final	i.O. : 1.00		g11-top										g11	top		<LOD	51.05	158.18	68.2	25583.5	770.81	271635	5357.65	<LOD	36.22	<LOD	26.66	<LOD	19.01	701208	5390.52	<LOD	20.19	<LOD	13.7	<LOD	9.9	<LOD	15.07	<LOD	16.96	<LOD
348	12	2007-06-01 00:46:00	Plastics PVC	62.12	ppm		Final	i.O. : 1.00		g12-bottom										g12	bottom		<LOD	45.58	295.17	73.81	2204.15	172.51	187847	3956.23	<LOD	36.32	<LOD	27.03	<LOD	19.19	798905	3538.21	<LOD	18.76	<LOD	14.34	<LOD	14.35	<LOD	29.81	<LOD	16.62	<LOD
349	13	2007-06-01 00:48:00	Plastics PVC	64.19	ppm		Final	i.O. : 1.00		g12-top										g12	top		<LOD	39.63	315.97	62.43	1414.7	122.24	257007	4911.05	<LOD	31.65	<LOD	23.59	<LOD	16.19	732006	4644.91	<LOD	16.73	17.91	11.7	17.11	9.18	<LOD	27.56	<LOD	18.68	<LOD
350	14	2007-06-01 00:50:00	Plastics PVC	62.56	ppm		Final	i.O. : 1.00		g13-bottom										g13	bottom		<LOD	48.53	<LOD	80.36	<LOD	108.46	326506	6880.76	<LOD	28.75	111.82	16.98	<LOD	15.61	672883	6282.33	<LOD	19.37	<LOD	12.52	<LOD	10.25	<LOD	14.2	<LOD	14.91	<LOD
351	15	2007-06-01 00:57:00	Plastics PVC	62.61	ppm		Final	i.O. : 1.00		g13-top										g13	top		<LOD	46.26	<LOD	68.81	<LOD	60.73	450436	8744.34	<LOD	25.81	119.64	15.62	<LOD	14.02	547984	8320.09	<LOD	17.22	<LOD	10.04	<LOD	10.26	<LOD	16.98	<LOD	14.63	<LOD
352	16	2007-06-01 00:59:00	Plastics PVC	63.33	ppm		Final	i.O. : 1.00		g14-bottom										g14	bottom		<LOD	46.41	<LOD	104.91	<LOD	66.93	278131	5898.61	<LOD	36.32	<LOD	26.97	<LOD	19.03	721475	5254.78	<LOD	20.09	<LOD	15.54	<LOD	10.24	<LOD	14.02	<LOD	17.51	<LOD
353	17	2007-06-01 01:00:00	Plastics PVC	67.66	ppm		Final	i.O. : 1.00		g14-top										g14	top		<LOD	36.11	<LOD	76.87	<LOD	52.38	272179	4632.1	<LOD	26.86	<LOD	19.75	<LOD	14.15	727429	4152.62	<LOD	13.84	<LOD	11.61	<LOD	7.63	<LOD	11.14	<LOD	13.17	<LOD
354	18	2007-06-01 01:02:00	Plastics PVC	63.7	ppm		Final	i.O. : 1.00		g15-bottom										g15	bottom		<LOD	70.57	138.22	52.2	17741.2	708.42	428022	10075.4	<LOD	27.87	<LOD	21.83	<LOD	15.54	551893	10156.7	<LOD	18.72	<LOD	16.1	<LOD	14.01	<LOD	23.28	<LOD	19.1	<LOD
355	19	2007-06-01 01:05:00	Plastics PVC	62.02	ppm		Final	i.O. : 1.00		g15-top										g15	top		<LOD	95.56	133.96	47.25	82942.2	2382.4	414670	9063.19	<LOD	25.46	<LOD	19.59	<LOD	14.36	499257	10743.2	<LOD	22.05	<LOD	16.77	<LOD	13.75	<LOD	22.41	<LOD	20.15	<LOD
357	21	2007-06-01 01:44:00	Plastics PVC	66.24	ppm		Final	i.O. : 1.00		g16-bottom										g16	bottom		<LOD	46.56	<LOD	182.7	8516.38	383.75	208771	4796.1	10573.8	299.66	5538.81	166.54	<LOD	29.03	763502	4864.49	28.42	18.47	<LOD	20.11	<LOD	13.09	<LOD	22.36	<LOD	25.71	<LOD
358	22	2007-06-01 01:45:00	Plastics PVC	61.74	ppm		Final	i.O. : 1.00		g16-top										g16	top		<LOD	51.4	<LOD	199.28	9028.61	415.86	218316	5267.47	11045.8	332.5	5802.52	184.65	<LOD	31.28	752437	5438.33	<LOD	26.54	<LOD	24.78	<LOD	15.26	<LOD	24.17	<LOD	27.44	<LOD
359	23	2007-06-01 01:47:00	Plastics Non PVC	61.46	ppm		Final	i.O. : 1.00		g16-top-2										g16	top		<LOD	44.71	<LOD	470.97	9484.54	404.79	89871.1	2572.59	25302.5	719.83	10981.7	326.73	<LOD	45.2	857710	3143.39	<LOD	28.91	<LOD	29.87	<LOD	18.64	<LOD	40.73	<LOD	23.37	<LOD
360	24	2007-06-01 01:55:00	Plastics PVC	63.41	ppm		Final	i.O. : 1.00		g17-bottom										g17	bottom		<LOD	41.49	<LOD	104.38	<LOD	66.51	251561	5244.64	<LOD	35.86	<LOD	26.56	<LOD	18.61	744495	4713.14	<LOD	17.35	<LOD	10.57	<LOD	11.37	<LOD	20.21	<LOD	14.61	<LOD
361	25	2007-06-01 01:56:00	Plastics PVC	65.11	ppm		Final	i.O. : 1.00		g17-top										g17	top		<LOD	34.24	<LOD	81.99	<LOD	46.08	261114	4579.69	<LOD	28.23	<LOD	20.91	<LOD	14.96	738315	4122.54	<LOD	15.95	<LOD	11.21	28.09	6.48	<LOD	10.84	<LOD	13.08	<LOD
362	26	2007-06-01 01:58:00	Plastics PVC	65.3	ppm		Final	i.O. : 1.00		g18-bottom										g18	bottom		<LOD	44.22	<LOD	102.4	4760.36	255.05	275608	5615.64	<LOD	36.31	132.1	20.12	<LOD	18.64	718834	5157.55	<LOD	18.78	<LOD	13.91	<LOD	9.96	<LOD	14.07	<LOD	16.58	<LOD
363	27	2007-06-01 01:59:00	Plastics PVC	63.06	ppm		Final	i.O. : 1.00		g18-top										g18	top		<LOD	43.33	<LOD	111.61	4501.06	239.17	236791	4957.22	40.43	25.96	400.07	26.99	<LOD	19.73	757594	4528.6	<LOD	17.85	<LOD	14.75	<LOD	9.59	<LOD	14.13	<LOD	17.56	<LOD
364	28	2007-06-01 02:02:00	Plastics PVC	90.73	ppm		Final	i.O. : 1.00		g19-bottom										g19	bottom		<LOD	46.23	737.56	62.83	2045.11	177.36	322562	5148.66	<LOD	30.53	23.09	15.24	<LOD	15.6	674064	4513.34	<LOD	15.77	<LOD	10.75	<LOD	7.69	<LOD	10.97	<LOD	12.8	<LOD
365	29	2007-06-01 02:03:00	Plastics PVC	62.74	ppm		Final	i.O. : 1.00		g19-top										g19	top		<LOD	38.29	498.62	77.13	<LOD	53.04	369959	7352.2	<LOD	39.27	86.91	20.84	<LOD	20.41	629252	6960.99	<LOD	19.95	<LOD	14.8	<LOD	9.99	<LOD	14.65	<LOD	16.62	<LOD
366	30	2007-06-01 02:06:00	Plastics PVC	61.84	ppm		Final	i.O. : 1.00		g20-bottom										g20	bottom		<LOD	48.98	514.1	110.57	<LOD	113.78	253095	6140.93	<LOD	54.18	<LOD	40.22	<LOD	27.21	745688	5475.32	<LOD	29.41	<LOD	19.2	<LOD	12.55	<LOD	18.19	<LOD	22.82	<LOD
367	31	2007-06-01 02:08:00	Plastics PVC	74.57	ppm		Final	i.O. : 1.00		g20-top										g20	top		<LOD	51.07	483.79	89.9	<LOD	106.03	257451	5360.44	<LOD	44.5	<LOD	33.05	<LOD	22.32	740904	4588.52	<LOD	21.89	<LOD	14.13	<LOD	10.15	<LOD	15.17	<LOD	18.9	<LOD
368	32	2007-06-01 02:10:00	Plastics PVC	61.65	ppm		Final	i.O. : 1.00		g20-top-2										g20	top		<LOD	36.26	385.93	80.99	<LOD	47.8	264802	5145.65	46.38	27.3	240.41	23.98	<LOD	20.43	734229	4745.4	<LOD	17.5	<LOD	13.33	<LOD	9.53	<LOD	14.36	<LOD	17.34	<LOD
369	33	2007-06-01 02:11:00	Plastics PVC	61.81	ppm		Final	n.i.O. : *1.00		g21-bottom										g21	bottom		112.87	37.45	894.26	101.78	3068.97	213.82	295749	6463.43	53.86	33.14	134.55	26.73	<LOD	25.1	693107	6155.09	<LOD	101.69	6546.31	238.36	42.98	14.05	<LOD	22.73	<LOD	276.5	<LOD
370	34	2007-06-01 02:13:00	Plastics PVC	62.28	ppm		Final	n.i.O. : *1.00		g21-bottom-check										g21	bottom		118.47	36.59	851.59	99.42	3050.45	208.32	293902	6279.26	<LOD	48.34	122.95	25.95	<LOD	24.87	694603	5982	<LOD	100.16	6713.79	236.79	52.56	13.56	<LOD	21.64	<LOD	272.24	<LOD
371	35	2007-06-01 02:15:00	Plastics Non PVC	63.7	ppm		Final	n.i.O. : *1.00		g21-top										g21	top		456.88	37.53	1080.34	196.06	1332.36	117.1	128365	3022.55	216.6	60.32	54.57	36.25	<LOD	33.58	857335	2700.61	<LOD	117.17	10857.6	332.48	78.46	16.41	<LOD	28.98	<LOD	227.12	<LOD
372	36	2007-06-01 02:17:00	Plastics PVC	66.78	ppm		Final	i.O. : 1.00		g22-bottom										g22	bottom		<LOD	35.8	<LOD	85.4	387.88	64.9	313768	5613.9	<LOD	30.5	<LOD	22.09	<LOD	16.25	684274	5200.15	<LOD	16.02	<LOD	10.14	<LOD	8.64	<LOD	14.36	<LOD	13.08	<LOD
373	37	2007-06-01 02:18:00	Plastics PVC	66.14	ppm		Final	i.O. : 1.00		g22-top										g22	top		<LOD	33.76	<LOD	94.69	2562.97	138.15	226206	3960.82	<LOD	32.58	<LOD	23.24	<LOD	16.44	770575	3586.49	17.32	10.79	<LOD	9.53	<LOD	7.71	<LOD	10.4	<LOD	11.17	<LOD
374	38	2007-06-01 02:20:00	Plastics PVC	63.24	ppm		Final	i.O. : 1.00		g23-bottom										g23	bottom		<LOD	50.19	557.47	102.92	<LOD	97.59	279772	6484.13	<LOD	50.87	47.11	25.74	<LOD	26.06	717931	5908.01	<LOD	27.13	<LOD	18.6	<LOD	12.5	<LOD	17.93	<LOD	22.68	<LOD
375	39	2007-06-01 02:21:00	Plastics PVC	61.65	ppm		Final	i.O. : 1.00		g23-top										g23	top		<LOD	44.85	466.77	79.51	80.74	45.68	376372	7569.2	<LOD	40.53	330.94	26.31	<LOD	21.22	622644	7141.71	<LOD	23.08	<LOD	11.95	<LOD	10.82	<LOD	15.31	<LOD	16.57	<LOD
376	40	2007-06-01 02:23:00	Plastics PVC	79.02	ppm		Final	i.O. : 1.00		g24-bottom										g24	bottom		<LOD	45.6	360.46	73.93	2892.87	198.81	278548	5104.32	119.57	26.08	37.78	18.77	<LOD	18.96	717486	4487.32	<LOD	17.72	<LOD	11.51	<LOD	9	<LOD	12.94	<LOD	14.18	<LOD
377	41	2007-06-01 02:24:00	Plastics PVC	1.27	ppm		Final	No Search : *99.90		g24-top										g24	bottom		<LOD	2598.46	<LOD	6000	23582.7	13974.8	<LOD	1.33222e+06	<LOD	6000	<LOD	6000	<LOD	6000	<LOD	6000	<LOD	6000	<LOD	6000	<LOD	6000	<LOD	6000	<LOD	6000	<LOD
378	42	2007-06-01 00:01:00	Plastics PVC	67.22	ppm		Final	i.O. : 1.00		g24-top-2										g24	top		<LOD	33	267.84	70.53	4464.62	192.18	241499	4268.28	170.45	25.57	<LOD	26.35	<LOD	17.92	752737	3952.54	<LOD	14.91	<LOD	11.78	<LOD	8.85	<LOD	13.08	<LOD	13.49	<LOD
379	43	2007-06-01 00:03:00	Plastics Non PVC	61.93	ppm		Final	n.i.O. : *1.00		crm-NITON-3										CRM_Niton	top		980.38	26.37	<LOD	166.72	<LOD	20.55	<LOD	230.37	<LOD	45.6	<LOD	26.11	144.01	13.54	996511	40.05	<LOD	22.23	964.71	32.16	468.69	17.04	<LOD	9.18	<LOD	30.77	901.59
380	44	2007-06-01 00:05:00	Plastics PVC	67.68	ppm		Final	i.O. : 1.00		g25-bottom										g25	bottom		<LOD	43.86	120.89	67.19	<LOD	92.07	323782	6204.46	<LOD	35.41	43.48	18.11	<LOD	18.54	675406	5655.65	<LOD	16.71	<LOD	15.04	15.47	6.79	<LOD	13.04	<LOD	17.54	<LOD
381	45	2007-06-01 00:06:00	Plastics PVC	70.11	ppm		Final	i.O. : 1.00		g25-top										g25	top		<LOD	39.22	91.81	56.55	<LOD	51.91	370703	6316.94	<LOD	30.17	69.34	16.06	<LOD	15.95	628675	5863.43	<LOD	16.5	<LOD	10.73	<LOD	8.09	<LOD	11.37	<LOD	13.54	<LOD
382	46	2007-06-01 00:08:00	Plastics PVC	64.04	ppm		Final	i.O. : 1.00		g26-bottom										g26	bottom		<LOD	37.87	<LOD	72.77	<LOD	50.95	327096	6095.41	<LOD	26.25	<LOD	19.5	<LOD	14.08	670918	5648.53	<LOD	14.33	<LOD	12.11	<LOD	8.57	<LOD	15.22	<LOD	14.72	<LOD
383	47	2007-06-01 00:09:00	Plastics PVC	68.51	ppm		Final	i.O. : 1.00		g26-top										g26	top		<LOD	35.28	<LOD	66.64	1618.43	109.79	248859	4153.39	<LOD	23.17	<LOD	16.9	<LOD	12.44	748659	3737.69	<LOD	13.77	<LOD	10.78	<LOD	7.36	<LOD	10.83	<LOD	12.18	<LOD
384	48	2007-06-01 00:11:00	Plastics PVC	75.48	ppm		Final	i.O. : 1.00		g27-bottom										g27	bottom		<LOD	35.27	274.52	61.57	1264.66	109.49	209063	3522.9	<LOD	30.48	<LOD	22.54	<LOD	15.4	786598	2980.51	19.91	10.97	<LOD	10.22	<LOD	7.2	<LOD	10.54	<LOD	12.49	<LOD
385	49	2007-06-01 00:13:00	Plastics PVC	71.46	ppm		Final	i.O. : 1.00		g27-top										g27	top		<LOD	35.37	231.58	65.58	<LOD	45.05	273272	4746.13	<LOD	33.64	25.51	16.66	<LOD	17.15	726022	4285.85	<LOD	17.05	<LOD	11.18	<LOD	7.94	<LOD	11.46	<LOD	13.43	<LOD
386	50	2007-06-01 00:16:00	Plastics PVC	99.68	ppm		Final	i.O. : 1.00		g28-bottom										g28	bottom		<LOD	40.45	<LOD	96.16	<LOD	74.23	222656	3784.46	6623.81	127.3	107.3	16.63	<LOD	15.35	767922	3213.33	<LOD	15.2	<LOD	10.77	40.59	7.01	<LOD	13.92	<LOD	13.83	<LOD
387	51	2007-06-01 00:18:00	Plastics PVC	62.35	ppm		Final	i.O. : 1.00		g28-top										g28	top		<LOD	36.23	<LOD	150.78	281.47	60.53	301693	6401.33	11814.3	317.35	174.65	27.35	<LOD	24.86	684788	6334.86	<LOD	23.36	26.14	15.59	45.87	10.87	<LOD	17.36	<LOD	27.24	<LOD
388	52	2007-06-01 00:19:00	Plastics PVC	66.03	ppm		Final	i.O. : 1.00		g29-bottom										g29	bottom		<LOD	39.54	<LOD	86.28	2340.28	164.15	308897	5802.75	<LOD	30.64	<LOD	22.85	<LOD	16.51	688262	5326.07	<LOD	16.94	<LOD	12.31	<LOD	8.16	<LOD	12.47	<LOD	14.47	<LOD
389	53	2007-06-01 00:21:00	Plastics PVC	65.91	ppm		Final	i.O. : 1.00		g29-top										g29	top		<LOD	35.85	<LOD	87.76	13164.9	366.98	152682	2720.37	<LOD	29.51	34.36	14.75	<LOD	14.78	833271	2505.5	<LOD	14.49	<LOD	10.02	9.02	4.94	<LOD	11.09	<LOD	12.37	<LOD
390	54	2007-06-01 00:23:00	Plastics PVC	68.87	ppm		Final	n.i.O. : *1.00		g30-bottom										g30	bottom		<LOD	40.81	306.49	64.42	3824.76	221.74	281590	5208.85	<LOD	32.91	<LOD	24.07	<LOD	16.91	712377	4722.48	<LOD	35.99	1056.15	61.91	17.22	7.22	<LOD	13.5	<LOD	93.32	<LOD
391	55	2007-06-01 00:24:00	Plastics PVC	61.66	ppm		Final	n.i.O. : *1.00		g30-top										g30	top		<LOD	43.01	241.54	70.14	1373.28	127.44	359327	7186.7	<LOD	37.48	<LOD	27.64	<LOD	20.01	633786	6859.66	<LOD	80.37	4858.64	179.53	25.86	11.08	<LOD	18.58	<LOD	225.64	<LOD
392	56	2007-06-01 00:26:00	Plastics PVC	62.03	ppm		Final	i.O. : 1.00		g31-bottom										g31	bottom		<LOD	43.98	109.9	60.46	<LOD	76.96	279705	5694.78	<LOD	31.56	<LOD	23.29	<LOD	16.65	719253	5070.84	<LOD	16.37	<LOD	12.28	<LOD	9.22	<LOD	14.24	<LOD	14.22	<LOD
393	57	2007-06-01 00:27:00	Plastics PVC	64.4	ppm		Final	i.O. : 1.00		g31-top										g31	top		<LOD	39	126.74	60.36	<LOD	67.3	247208	4909.75	<LOD	30.93	<LOD	23.03	<LOD	16.24	752241	4414.84	<LOD	17.77	<LOD	13.85	11.78	6.79	<LOD	12.79	<LOD	16.84	<LOD
394	58	2007-06-01 00:29:00	Plastics PVC	62	ppm		Final	i.O. : 1.00		g32-bottom										g32	bottom		<LOD	42.24	773.81	70.76	7376.99	292.17	222062	4132.92	<LOD	32.4	<LOD	23.91	<LOD	16.75	765859	3836.08	<LOD	15.24	<LOD	9.34	<LOD	8.18	<LOD	12.04	<LOD	12.44	<LOD
395	59	2007-06-01 00:30:00	Plastics PVC	61.91	ppm		Final	i.O. : 1.00		g32-top										g32	top		<LOD	41.44	758.65	68.44	7618.13	307.52	257674	4770.67	<LOD	31.57	26.9	15.96	<LOD	16.71	729860	4500.35	<LOD	15.12	<LOD	12.14	<LOD	9.07	<LOD	12.01	<LOD	14.41	<LOD
396	60	2007-06-01 00:32:00	Plastics PVC	79.1	ppm		Final	n.i.O. : *1.00		g33-bottom										g33	bottom		<LOD	35.15	373.68	54.73	377.28	66.22	293363	4725.8	4752.58	96.6	56.98	14.07	<LOD	13.79	700339	4301.87	29.96	17.58	512.37	36.3	14.85	5.24	<LOD	10.58	<LOD	53.36	<LOD
397	61	2007-06-01 00:34:00	Plastics PVC	64.08	ppm		Final	n.i.O. : *1.00		g33-top										g33	top		116.28	30.61	500.61	64.48	341.18	92.61	336742	6280.43	2957.78	78.47	44.04	16.4	<LOD	16.24	656647	5975.8	<LOD	48.59	1890.23	90.89	<LOD	11.92	<LOD	13.79	<LOD	135.49	<LOD
398	62	2007-06-01 00:35:00	Plastics PVC	65.29	ppm		Final	i.O. : 1.00		g34-bottom										g34	bottom		<LOD	47.45	124.03	72.37	797.72	130.42	250949	5312.5	<LOD	37.38	69.76	19.45	<LOD	19.05	747411	4587.05	<LOD	19.61	<LOD	13.89	<LOD	9.71	<LOD	14.08	<LOD	15.95	<LOD
399	63	2007-06-01 00:37:00	Plastics PVC	61.81	ppm		Final	i.O. : 1.00		g34-top										g34	top		<LOD	45.81	195.1	79.43	793.05	122.41	208882	4644.21	<LOD	40.12	261.28	24.5	<LOD	20.52	789132	3947.5	<LOD	18.26	<LOD	12.83	<LOD	9.39	<LOD	13.89	<LOD	16.56	<LOD
400	64	2007-06-01 00:38:00	Plastics Non PVC	61.58	ppm		Final	i.O. : 1.00		g35-bottom										g35	bottom		<LOD	18.53	<LOD	218.15	2225.86	96.19	1250.52	396.78	<LOD	58.57	<LOD	34.99	<LOD	21.03	992538	110.63	<LOD	10.74	12.05	6.9	<LOD	7.52	<LOD	18.3	<LOD	7.35	<LOD
401	65	2007-06-01 00:40:00	Plastics Non PVC	61.55	ppm		Final	i.O. : 1.00		g35-top										g35	top		<LOD	19.71	<LOD	210.6	7459.07	188.59	<LOD	495.62	<LOD	57.74	<LOD	34.38	<LOD	21.24	987675	185.61	<LOD	12.92	26.78	9.77	<LOD	8.26	<LOD	19.66	<LOD	11.05	<LOD
402	66	2007-06-01 00:41:00	Plastics PVC	62.29	ppm		Final	n.i.O. : *1.00		g36-bottom										g36	bottom		1366.03	74.11	<LOD	96.83	2044.79	168.85	283651	6070.32	153.14	26.23	<LOD	26.43	<LOD	19.12	697652	5875.39	<LOD	137.02	14675.2	432.48	49.77	16.77	<LOD	24.37	<LOD	378.29	<LOD
403	67	2007-06-01 00:43:00	Plastics PVC	63.37	ppm		Final	n.i.O. : *1.00		g36-top										g36	top		1212.14	69.97	<LOD	103.71	1834.03	159.29	278045	6166.65	166.84	27.91	<LOD	28.19	<LOD	20.24	704270	5991.22	<LOD	140.03	13984.1	434.68	64.3	17.88	<LOD	24.72	<LOD	387.37	<LOD
404	68	2007-06-01 00:45:00	Plastics PVC	62.15	ppm		Final	n.i.O. : *1.00		g37-bottom										g37	bottom		<LOD	40.1	<LOD	106.07	2120.4	157.18	275083	5501.14	<LOD	37.68	<LOD	27.98	<LOD	20.11	714516	5174.48	<LOD	100.13	7965.47	249.42	53.43	12.67	<LOD	19.49	<LOD	273.02	<LOD
405	69	2007-06-01 00:46:00	Plastics PVC	61.82	ppm		Final	n.i.O. : *1.00		g37-top										g37	top		<LOD	39.04	109.71	70.44	2107.33	159.33	277596	5515.82	<LOD	37.8	<LOD	27.87	<LOD	20.02	711604	5156.24	<LOD	100.38	8277.8	253.71	65.76	12.57	<LOD	19.51	<LOD	272.73	<LOD
406	70	2007-06-01 00:48:00	Plastics Non PVC	68.99	ppm		Final	n.i.O. : *1.00		crm-NITON-4										CRM_Niton	top		1012.02	26.57	<LOD	152.29	<LOD	20.43	<LOD	261.67	<LOD	41.74	<LOD	24.17	142.02	12.4	996406	38.19	<LOD	20.74	967.39	30.1	459.69	15.9	<LOD	8.37	31	19.3	915.56
409	73	2007-06-01 00:02:00	Plastics Non PVC	62.92	ppm		Final	i.O. : 1.00		DIY_26.2-bottom										d26-2	bottom		301.26	36.75	<LOD	445.47	<LOD	121.97	<LOD	3052.07	<LOD	121.93	<LOD	71.06	<LOD	43.28	994316	136.53	<LOD	22.79	<LOD	19.84	21.28	11.51	<LOD	35.15	<LOD	15.38	<LOD
410	74	2007-06-01 00:04:00	Plastics Non PVC	74.58	ppm		Final	i.O. : 1.00		DIY_26.2-top										d26-2	top		95.96	27.2	<LOD	307.32	4464.32	179.08	<LOD	784.79	<LOD	81.98	<LOD	47.79	<LOD	28.92	994257	111.22	<LOD	15.75	<LOD	11.43	39.52	7.88	<LOD	13.49	<LOD	9.2	<LOD
411	75	2007-06-01 00:06:00	Plastics PVC	62.29	ppm		Final	i.O. : 1.00		DIY_29.2-bottom										d29-2	bottom		<LOD	55.13	384.06	101.07	<LOD	106.92	244607	5696.59	<LOD	49.8	<LOD	36.68	<LOD	25.24	754040	4902.76	<LOD	23.4	<LOD	17.27	<LOD	12.07	<LOD	16.18	<LOD	21.47	<LOD
412	76	2007-06-01 00:07:00	Plastics PVC	62.56	ppm		Final	i.O. : 1.00		DIY_29.2-top										d29-2	top		<LOD	39.1	364.57	81.39	<LOD	53.03	324005	6604.49	<LOD	41.26	<LOD	30.64	<LOD	21.27	675070	6214.26	<LOD	19.46	<LOD	14.62	<LOD	10.37	<LOD	15.97	<LOD	18.41	<LOD
413	77	2007-06-01 00:09:00	Plastics PVC	64.78	ppm		Final	i.O. : 1.00		DIY_34.1-bottom										d34-1	bottom		<LOD	51.32	480.98	111	<LOD	144.06	212620	5309.01	<LOD	53.54	70.7	27.36	<LOD	26.75	785218	4473.13	<LOD	23.52	<LOD	20.22	<LOD	13.24	<LOD	17.71	<LOD	22.34	<LOD
414	78	2007-06-01 00:11:00	Plastics PVC	61.74	ppm		Final	i.O. : 1.00		DIY_34.1-top										d34-1	top		<LOD	42.1	413.16	79.72	<LOD	57.68	350812	7176.1	<LOD	41.1	188.32	23.66	<LOD	21.38	648248	6766.04	<LOD	23.12	<LOD	14.46	<LOD	11.03	<LOD	16.26	<LOD	18.19	<LOD
415	79	2007-06-01 00:12:00	Plastics PVC	61.74	ppm		Final	i.O. : 1.00		DIY_39.2-bottom										d39-2	bottom		<LOD	52.55	409.45	97.54	4414.49	282	242184	5463.22	<LOD	48.05	<LOD	35.55	<LOD	24.2	752478	4827.3	<LOD	22.44	<LOD	17.87	<LOD	11.68	<LOD	16.31	<LOD	20.86	<LOD
416	80	2007-06-01 00:14:00	Plastics PVC	62.46	ppm		Final	i.O. : 1.00		DIY_39.2-top										d39-2	top		<LOD	38.61	396.17	81.39	<LOD	54.6	334268	6813.08	<LOD	41.68	118.68	22.62	<LOD	21.37	664956	6423.55	<LOD	19.52	<LOD	15.42	<LOD	10.32	<LOD	14.77	<LOD	17.9	<LOD
417	81	2007-06-01 00:15:00	Plastics PVC	61.7	ppm		Final	i.O. : 1.00		DIY_40.1-bottom										d40-1	bottom		<LOD	58.37	609.33	109.77	<LOD	122.93	226824	5617.46	<LOD	52.88	<LOD	39.57	<LOD	26.24	771437	4721.28	<LOD	24.75	<LOD	15.48	<LOD	13.3	<LOD	19.81	<LOD	21.32	<LOD
418	82	2007-06-01 00:17:00	Plastics PVC	61.99	ppm		Final	i.O. : 1.00		DIY_40.1-top										d40-1	top		<LOD	42.06	410.94	81.61	<LOD	53.66	326382	6598.44	<LOD	41.13	177.65	23.62	<LOD	21.19	672702	6189.07	<LOD	20.13	<LOD	16.09	<LOD	9.91	<LOD	15.27	<LOD	19.35	<LOD
419	83	2007-06-01 00:18:00	Plastics Non PVC	70.18	ppm		Final	i.O. : 1.00		DIY_43.1-bottom										d43-1	bottom		<LOD	30.72	865.44	260.29	70.53	41.67	10410.9	985.66	<LOD	100.17	<LOD	58.97	<LOD	34.83	986753	222.6	<LOD	14.07	<LOD	12.49	11.06	5.94	<LOD	13.91	<LOD	9.92	<LOD
420	84	2007-06-01 00:20:00	Plastics PVC	62.15	ppm		Final	i.O. : 1.00		DIY_43.1-top										d43-1	top		<LOD	43.17	261.69	67.32	810.06	100.92	403625	7654.15	<LOD	35.62	<LOD	26.59	<LOD	18.83	594549	7247.73	<LOD	20.8	<LOD	13.49	10.76	7.07	<LOD	14.19	<LOD	15.72	<LOD
421	85	2007-06-01 00:22:00	Plastics Non PVC	64.37	ppm		Final	n.i.O. : *1.00		crm-NITON-5										CRM_Niton	top		957.55	26.44	<LOD	166.13	<LOD	20.16	<LOD	277.33	<LOD	45.65	<LOD	26.76	153.58	13.69	996358	42.88	<LOD	22.59	943.99	32.38	477.65	17.5	<LOD	9.17	34.28	20.86	909.46
422	86	2007-06-01 00:24:00	Plastics Non PVC	63.39	ppm		Final	i.O. : 1.00		crm-EC681m-2										CRM_EC681	top		51.49	11.33	234.36	97.54	<LOD	26.08	412.17	229.91	123.78	27.32	106.88	17.08	128.94	11.92	995737	47.29	<LOD	21.44	51.93	9.05	1490.83	25.6	<LOD	10.17	30.14	6.6	<LOD
[truncated: 15 more columns]

## Sheet: S4-FTIR
Sheet S4: FTIR - Polymer type and ortho-phthalate screening results (determined by ATR-FTIR) for each sample and side
Sample_id	Side	Sample_name	Date	File_counter	Filename_old	Filename_new	Material	PHT	comment
d01-1	in	1-1_in	2022-10-05	267	PhTH0267-2.spa	1-1_in.spa	PVC	0
d01-1	out	1-1_out	2022-10-05	268	PhTH0268-2.spa	1-1_out.spa	PVC	0
d01-2	in	1-2_in	2022-10-05	269	PhTH0269-2.spa	1-2_in.spa	PVC	0
d01-2	out	1-2_out	2022-10-05	270	PhTH0270-2.spa	1-2_out.spa	PVC	0
d02-1	in	2-1_in	2022-10-05	271	PhTH0271-2.spa	2-1_in.spa	PVC	0
d02-1	out	2-1_out	2022-10-05	272	PhTH0272-2.spa	2-1_out.spa	PVC	1
d02-2	in	2-2_in	2022-10-05	273	PhTH0273-2.spa	2-2_in.spa	PVC	0
d02-2	out	2-2_out	2022-10-05	274	PhTH0274-2.spa	2-2_out.spa	PVC	0.5
d03-1	out	3-1_out	2022-01-12	217	PhTH0217.spa	3-1_out.spa	PVC	0
d03-1	in	3-1_in	2022-01-12	218	PhTH0218.spa	3-1_in.spa	PVC	0
d03-2	out	3-2_out	2022-01-12	219	PhTH0219.spa	3-2_out.spa	PVC	0
d03-2	in	3-2_in	2022-01-12	220	PhTH0220.spa	3-2_in.spa	PVC	0
d04-1	in	4-1_in	2022-10-05	275	PhTH0275-2.spa	4-1_in.spa	PVC	0
d04-1	out	4-1_out	2022-10-05	276	PhTH0276-2.spa	4-1_out.spa	PVC	0
d04-2	in	4-2_in	2022-10-05	277	PhTH0277-2.spa	4-2_in.spa	PVC	0
d04-2	out	4-2_out	2022-10-05	278	PhTH0278-2.spa	4-2_out.spa	PVC	0
d05-1	in	5-1_in	2022-10-05	279	PhTH0279-2.spa	5-1_in.spa	PVC	0
d05-1	out	5-1_out	2022-10-05	280	PhTH0280-2.spa	5-1_out.spa	PVC	0
d05-2	in	5-2_in	2022-10-05	281	PhTH0281-2.spa	5-2_in.spa	PVC	0
d05-2	out	5-2_out	2022-10-05	282	PhTH0282-2.spa	5-2_out.spa	PVC	0
d06-1	in	6-1_in	2022-10-05	285	PhTH0285-2.spa	6-1_in.spa	PVC	0.5
d06-1	out	6-1_out	2022-10-05	286	PhTH0286-2.spa	6-1_out.spa	PVC	1
d06-2	in	6-2_in	2022-10-05	287	PhTH0287-2.spa	6-2_in.spa	PVC	0.5
d06-2	out	6-2_out	2022-10-05	288	PhTH0288-2.spa	6-2_out.spa	PVC	1
d07-1	in	7-1_in	2022-10-05	289	PhTH0289-2.spa	7-1_in.spa	PVC	0
d07-1	out	7-1_out	2022-10-05	290	PhTH0290-2.spa	7-1_out.spa	PVC	1
d07-2	in	7-2_in	2022-10-05	291	PhTH0291-2.spa	7-2_in.spa	PVC	0
d07-2	out	7-2_out	2022-10-05	292	PhTH0292-2.spa	7-2_out.spa	PVC	0.5
d08-1	in	8-1_in	2022-10-05	303	PhTH0303-2.spa	8-1_in.spa	PVC	0.5
d08-1	out	8-1_out	2022-10-05	304	PhTH0304-2.spa	8-1_out.spa	PVC	1
d08-2	in	8-2_in	2022-10-05	305	PhTH0305-2.spa	8-2_in.spa	PVC	0.5
d08-2	out	8-2_out	2022-10-05	306	PhTH0306-2.spa	8-2_out.spa	PVC	1
d09-1	in	9-1_in	2022-10-05	307	PhTH0307-2.spa	9-1_in.spa	PVC	0
d09-1	out	9-1_out	2022-10-05	308	PhTH0308-2.spa	9-1_out.spa	PVC	0
d09-2	in	9-2_in	2022-10-05	309	PhTH0309-2.spa	9-2_in.spa	PVC	0
d09-2	out	9-2_out	2022-10-05	310	PhTH0310-2.spa	9-2_out.spa	PVC	0
d10-1	in	10-1_in	2022-10-05	311	PhTH0311-2.spa	10-1_in.spa	PVC	0
d10-1	out	10-1_out	2022-10-05	312	PhTH0312-2.spa	10-1_out.spa	PVC	0.5
d10-2	in	10-2_in	2022-10-05	313	PhTH0313-2.spa	10-2_in.spa	PVC	0
d10-2	out	10-2_out	2022-10-05	314	PhTH0314-2.spa	10-2_out.spa	PVC	0.5
d11-1	in	11-1_in	2022-10-05	315	PhTH0315-2.spa	11-1_in.spa	PVC	0
d11-1	out	11-1_out	2022-10-05	316	PhTH0316-2.spa	11-1_out.spa	PVC	0
d11-2	in	11-2_in	2022-10-05	317	PhTH0317-2.spa	11-2_in.spa	PVC	0
d11-2	out	11-2_out	2022-10-05	318	PhTH0318-2.spa	11-2_out.spa	PVC	0
d12-1	in	12-1_in	2022-10-05	319	PhTH0319-2.spa	12-1_in.spa	PVC	0
d12-1	out	12-1_out	2022-10-05	320	PhTH0320-2.spa	12-1_out.spa	PVC	0
d12-2	in	12-2_in	2022-10-05	321	PhTH0321-2.spa	12-2_in.spa	PVC	0
d12-2	out	12-2_out	2022-10-05	322	PhTH0322-2.spa	12-2_out.spa	PVC	0
d13-1	in	13-1_in	2022-10-05	323	PhTH0323-2.spa	13-1_in.spa	PVC	0
d13-1	out	13-1_out	2022-10-05	324	PhTH0324-2.spa	13-1_out.spa	PVC	0
d13-2	in	13-2_in	2022-10-05	325	PhTH0325-2.spa	13-2_in.spa	PVC	0
d13-2	out	13-2_out	2022-10-05	326	PhTH0326-2.spa	13-2_out.spa	PVC	0
d14-1	#N/A	14-1	2022-01-12	221	PhTH0221.spa	14-1.spa	other	0
d14-2	#N/A	14-2	2022-01-12	222	PhTH0222.spa	14-2.spa	other	0
d15-1	#N/A	15-1	2022-01-12	223	PhTH0223.spa	15-1.spa	other	0
d15-2	#N/A	15-2	2022-01-12	224	PhTH0224.spa	15-2.spa	other	0
d16-1	#N/A	16-1	2022-01-12	225	PhTH0225.spa	16-1.spa	other	0
d16-2	#N/A	16-2	2022-01-12	226	PhTH0226.spa	16-2.spa	other	0
d17-1	#N/A	17-1	2022-01-12	227	PhTH0227.spa	17-1.spa	other	0
d17-2	#N/A	17-2	2022-01-12	228	PhTH0228.spa	17-2.spa	other	0
d18-1	#N/A	18-1	2022-01-12	229	PhTH0229.spa	18-1.spa	other	0
d18-2	#N/A	18-2	2022-01-12	230	PhTH0230.spa	18-2.spa	other	0
d19-1	bottom	19-1_top	2022-10-05	363	PhTH0363-2.spa	19-1_top.spa	PET	0	*naming is wrong
d19-1	top	19-1_bottom	2022-10-05	364	PhTH0364-2.spa	19-1_bottom.spa	PET	0	*naming is wrong
d19-2	bottom	19-2_bottom	2022-10-05	365	PhTH0365-2.spa	19-2_bottom.spa	PET	0
d19-2	top	19-2_top	2022-10-05	366	PhTH0366-2.spa	19-2_top.spa	PET	0
d20-1	bottom	20-1_bottom	2022-10-05	236	PhTH0236-2.spa	20-1_bottom.spa	PVC	1
d20-1	top	20-1_top	2022-10-05	237	PhTH0237-2.spa	20-1_top.spa	PVC	1
d20-2	bottom	20-2_bottom	2022-10-05	283	PhTH0283-2.spa	20-2_bottom.spa	PVC	1
d20-2	top	20-2_top	2022-10-05	284	PhTH0284-2.spa	20-2_top.spa	PVC	1
d21-1	bottom	21-1_bottom	2022-10-05	252	PhTH0252-2.spa	21-1_bottom.spa	PVC	1
d21-1	top	21-1_top	2022-10-05	253	PhTH0253-2.spa	21-1_top.spa	PVC	1
d21-2	bottom	21-2_bottom	2022-10-05	254	PhTH0254-2.spa	21-2_bottom.spa	PVC	1
d21-2	top	21-2_top	2022-10-05	255	PhTH0255-2.spa	21-2_top.spa	PVC	1
d22-1	bottom	22-1_bottom	2022-10-05	367	PhTH0367-2.spa	22-1_bottom.spa	PET	0
d22-1	top	22-1_top	2022-10-05	368	PhTH0368-2.spa	22-1_top.spa	PET	0
d22-2	bottom	22-2_bottom	2022-10-05	369	PhTH0369-2.spa	22-2_bottom.spa	PET	0
d22-2	top	22-2_top	2022-10-05	370	PhTH0370-2.spa	22-2_top.spa	PET	0
d23-1	bottom	23-1_bottom	2022-10-05	371	PhTH0371-2.spa	23-1_bottom.spa	PET	0
d23-1	top	23-1_top	2022-10-05	372	PhTH0372-2.spa	23-1_top.spa	PET	0
d23-2	bottom	23-2_bottom	2022-10-05	373	PhTH0373-2.spa	23-2_bottom.spa	PET	0
d23-2	top	23-2_top	2022-10-05	374	PhTH0374-2.spa	23-2_top.spa	PET	0
d24-1	bottom	24-1_bottom	2022-10-05	375	PhTH0375-2.spa	24-1_bottom.spa	PET	0.5
d24-1	top	24-1_top	2022-10-05	376	PhTH0376-2.spa	24-1_top.spa	PET	0
d24-2	bottom	24-2_bottom	2022-10-05	377	PhTH0377-2.spa	24-2_bottom.spa	PET	0.5
d24-2	top	24-2_top	2022-10-05	378	PhTH0378-2.spa	24-2_top.spa	PET	0
d25-1	bottom	25-1_bottom	2022-10-05	379	PhTH0379-2.spa	25-1_bottom.spa	PET	0
d25-1	top	25-1_top	2022-10-05	380	PhTH0380-2.spa	25-1_top.spa	PET	0
d25-2	bottom	25-2_bottom	2022-10-05	381	PhTH0381-2.spa	25-2_bottom.spa	PET	0
d25-2	top	25-2_top	2022-10-05	382	PhTH0382-2.spa	25-2_top.spa	PET	0
d26-1	bottom	26-1_bottom	2022-10-05	383	PhTH0383-2.spa	26-1_bottom.spa	PET	0
d26-1	top	26-1_top	2022-10-05	384	PhTH0384-2.spa	26-1_top.spa	PET	0
d26-2	bottom	26-2_bottom	2022-10-05	385	PhTH0385-2.spa	26-2_bottom.spa	PET	0
d26-2	top	26-2_top	2022-10-05	386	PhTH0386-2.spa	26-2_top.spa	PET	0
d27-1	bottom	27-1_bottom	2022-01-12	73	PhTH0073.spa	27-1_bottom.spa	PVC	0
d27-1	top	27-1_top	2022-01-12	74	PhTH0074.spa	27-1_top.spa	PVC	0
d27-2	bottom	27-2_bottom	2022-01-12	76	PhTH0076.spa	27-2_bottom.spa	PVC	0
d27-2	top	27-2_top	2022-01-12	77	PhTH0077.spa	27-2_top.spa	PVC	0
d28-1	bottom	28-1_bottom	2022-01-12	78	PhTH0078.spa	28-1_bottom.spa	PVC	0
d28-1	top	28-1_top	2022-01-12	79	PhTH0079.spa	28-1_top.spa	PVC	0.5
d28-2	bottom	28-2_bottom	2022-01-12	80	PhTH0080.spa	28-2_bottom.spa	PVC	0
d28-2	top	28-2_top	2022-01-12	81	PhTH0081.spa	28-2_top.spa	PVC	0.5
d29-1	bottom	29-1_bottom	2022-01-12	82	PhTH0082.spa	29-1_bottom.spa	PVC	0
d29-1	top	29-1_top	2022-01-12	83	PhTH0083.spa	29-1_top.spa	PVC	0
d29-2	bottom	29-2_bottom	2022-01-12	84	PhTH0084.spa	29-2_bottom.spa	PVC	0
d29-2	top	29-2_top	2022-01-12	85	PhTH0085.spa	29-2_top.spa	PVC	0
d30-1	bottom	30-1_bottom	2022-01-12	86	PhTH0086.spa	30-1_bottom.spa	PVC	0
d30-1	top	30-1_top	2022-01-12	87	PhTH0087.spa	30-1_top.spa	PVC	0
d30-2	bottom	30-2_bottom	2022-10-05	256	PhTH0256-2.spa	30-2_bottom.spa	PVC	0.5
d30-2	top	30-2_top	2022-10-05	257	PhTH0257-2.spa	30-2_top.spa	PVC	0.5
d31-1	bottom	31-1_bottom	2022-01-12	88	PhTH0088.spa	31-1_bottom.spa	PVC	0
d31-1	top	31-1_top	2022-01-12	89	PhTH0089.spa	31-1_top.spa	PVC	0
d31-2	bottom	31-2_bottom	2022-01-12	90	PhTH0090.spa	31-2_bottom.spa	PVC	0
d31-2	top	31-2_top	2022-01-12	91	PhTH0091.spa	31-2_top.spa	PVC	0
d32-1	bottom	32-1_bottom	2022-01-12	92	PhTH0092.spa	32-1_bottom.spa	PVC	0
d32-1	top	32-1_top	2022-01-12	93	PhTH0093.spa	32-1_top.spa	PVC	0
d32-2	bottom	32-2_bottom	2022-01-12	94	PhTH0094.spa	32-2_bottom.spa	PVC	0
d32-2	top	32-2_top	2022-01-12	95	PhTH0095.spa	32-2_top.spa	PVC	0
d33-1	bottom	33-1_bottom	2022-01-12	96	PhTH0096.spa	33-1_bottom.spa	PVC	0
d33-1	top	33-1_top	2022-01-12	97	PhTH0097.spa	33-1_top.spa	PVC	0
d33-2	bottom	33-2_bottom	2022-01-12	98	PhTH0098.spa	33-2_bottom.spa	PVC	0
d33-2	top	33-2_top	2022-01-12	99	PhTH0099.spa	33-2_top.spa	PVC	0
d34-1	bottom	34-1_bottom	2022-01-12	100	PhTH0100.spa	34-1_bottom.spa	PVC	0
d34-1	top	34-1_top	2022-01-12	101	PhTH0101.spa	34-1_top.spa	PVC	0
d34-2	bottom	34-2_bottom	2022-01-12	102	PhTH0102.spa	34-2_bottom.spa	PVC	0
d34-2	top	34-2_top	2022-01-12	103	PhTH0103.spa	34-2_top.spa	PVC	0
d35-1	bottom	35-1_bottom	2022-01-12	104	PhTH0104.spa	35-1_bottom.spa	PVC	0
d35-1	top	35-1_top	2022-01-12	105	PhTH0105.spa	35-1_top.spa	PVC	0
d35-2	bottom	35-2_bottom	2022-01-12	107	PhTH0107.spa	35-2_bottom.spa	PVC	0
d35-2	top	35-2_top	2022-01-12	108	PhTH0108.spa	35-2_top.spa	PVC	0
d36-1	bottom	36-1_bottom	2022-01-12	109	PhTH0109.spa	36-1_bottom.spa	PVC	0
d36-1	top	36-1_top	2022-01-12	110	PhTH0110.spa	36-1_top.spa	PVC	0
d36-2	bottom	36-2_bottom	2022-01-12	111	PhTH0111.spa	36-2_bottom.spa	PVC	0
d36-2	top	36-2_top	2022-01-12	112	PhTH0112.spa	36-2_top.spa	PVC	0
d37-1	bottom	37-1_bottom	2022-01-12	113	PhTH0113.spa	37-1_bottom.spa	PVC	0
d37-1	top	37-1_top	2022-01-12	114	PhTH0114.spa	37-1_top.spa	PVC	0
d37-2	bottom	37-2_bottom	2022-01-12	115	PhTH0115.spa	37-2_bottom.spa	PVC	0
d37-2	top	37-2_top	2022-01-12	116	PhTH0116.spa	37-2_top.spa	PVC	0
d38-1	bottom	38-1_bottom	2022-01-12	117	PhTH0117.spa	38-1_bottom.spa	PVC	0
d38-1	top	38-1_top	2022-01-12	118	PhTH0118.spa	38-1_top.spa	PVC	0
d38-2	bottom	38-2_bottom	2022-01-12	119	PhTH0119.spa	38-2_bottom.spa	PVC	0
d38-2	top	38-2_top	2022-01-12	120	PhTH0120.spa	38-2_top.spa	PVC	0
d39-1	bottom	39-1_bottom	2022-01-12	121	PhTH0121.spa	39-1_bottom.spa	PVC	0
d39-1	top	39-1_top	2022-01-12	122	PhTH0122.spa	39-1_top.spa	PVC	0
d39-2	bottom	39-2_bottom	2022-01-12	123	PhTH0123.spa	39-2_bottom.spa	PVC	0
d39-2	top	39-2_top	2022-01-12	124	PhTH0124.spa	39-2_top.spa	PVC	0
d40-1	bottom	40-1_bottom	2022-01-12	125	PhTH0125.spa	40-1_bottom.spa	PVC	0
d40-1	top	40-1_top	2022-01-12	126	PhTH0126.spa	40-1_top.spa	PVC	0
d40-2	bottom	40-2_bottom	2022-01-12	127	PhTH0127.spa	40-2_bottom.spa	PVC	0
d40-2	top	40-2_top	2022-01-12	128	PhTH0128.spa	40-2_top.spa	PVC	0
d41-1	bottom	41-1_bottom	2022-01-12	129	PhTH0129.spa	41-1_bottom.spa	PVC	0
d41-1	top	41-1_top	2022-01-12	130	PhTH0130.spa	41-1_top.spa	PVC	0
d41-2	bottom	41-2_bottom	2022-01-12	131	PhTH0131.spa	41-2_bottom.spa	PVC	0
d41-2	top	41-2_top	2022-01-12	132	PhTH0132.spa	41-2_top.spa	PVC	0
d42-1	bottom	42-1_bottom	2022-10-05	327	PhTH0327-2.spa	42-1_bottom.spa	PVC	0
d42-1	top	42-1_top	2022-10-05	328	PhTH0328-2.spa	42-1_top.spa	PVC	0
d42-2	bottom	42-2_bottom	2022-10-05	329	PhTH0329-2.spa	42-2_bottom.spa	PVC	0
d42-2	top	42-2_top	2022-10-05	330	PhTH0330-2.spa	42-2_top.spa	PVC	0
d43-1	bottom	43-1_bottom	2022-10-05	331	PhTH0331-2.spa	43-1_bottom.spa	PVC	0
d43-1	top	43-1_top	2022-10-05	332	PhTH0332-2.spa	43-1_top.spa	PVC	0
d43-2	bottom	43-2_bottom	2022-10-05	333	PhTH0333-2.spa	43-2_bottom.spa	PVC	0
d43-2	top	43-2_top	2022-10-05	334	PhTH0334-2.spa	43-2_top.spa	PVC	0
d44-1	bottom	44-1_bottom	2022-10-05	335	PhTH0335-2.spa	44-1_bottom.spa	PVC	0
d44-1	top	44-1_top	2022-10-05	336	PhTH0336-2.spa	44-1_top.spa	PVC	0
d44-2	bottom	44-2_bottom	2022-10-05	337	PhTH0337-2.spa	44-2_bottom.spa	PVC	0
d44-2	top	44-2_top	2022-10-05	338	PhTH0338-2.spa	44-2_top.spa	PVC	0
d45-1	bottom	45-1_bottom	2022-01-12	133	PhTH0133.spa	45-1_bottom.spa	PVC	0
d45-1	top	45-1_top	2022-01-12	134	PhTH0134.spa	45-1_top.spa	PVC	0.5
d45-2	bottom	45-2_bottom	2022-01-12	135	PhTH0135.spa	45-2_bottom.spa	PVC	0
d45-2	top	45-2_top	2022-01-12	136	PhTH0136.spa	45-2_top.spa	PVC	0.5
d46-1	bottom	46-1_bottom	2022-01-12	137	PhTH0137.spa	46-1_bottom.spa	PVC	0
d46-1	top	46-1_top	2022-01-12	138	PhTH0138.spa	46-1_top.spa	PVC	0
d46-2	bottom	46-2_bottom	2022-01-12	139	PhTH0139.spa	46-2_bottom.spa	PVC	0
d46-2	top	46-2_top	2022-01-12	140	PhTH0140.spa	46-2_top.spa	PVC	0
d47-1	bottom	47-1_bottom	2022-10-05	387	PhTH0387-2.spa	47-1_bottom.spa	wood	0
d47-1	top	47-1_top	2022-10-05	388	PhTH0388-2.spa	47-1_top.spa	wood	0
d47-2	bottom	47-2_bottom	2022-10-05	389	PhTH0389-2.spa	47-2_bottom.spa	wood	0
d47-2	top	47-2_top	2022-10-05	390	PhTH0390-2.spa	47-2_top.spa	wood	0
d48-1	bottom	48-1_bottom	2022-01-12	141	PhTH0141.spa	48-1_bottom.spa	PVC	0
d48-1	top	48-1_top	2022-01-12	142	PhTH0142.spa	48-1_top.spa	PVC	0
d48-2	bottom	48-2_bottom	2022-01-12	143	PhTH0143.spa	48-2_bottom.spa	PVC	0
d48-2	top	48-2_top	2022-01-12	144	PhTH0144.spa	48-2_top.spa	PVC	0
d49-1	bottom	49-1_bottom	2022-10-05	391	PhTH0391-2.spa	49-1_bottom.spa	wood	0
d49-1	top	49-1_top	2022-10-05	392	PhTH0392-2.spa	49-1_top.spa	wood	0
d49-2	bottom	49-2_bottom	2022-10-05	393	PhTH0393-2.spa	49-2_bottom.spa	wood	0
d49-2	top	49-2_top	2022-10-05	394	PhTH0394-2.spa	49-2_top.spa	wood	0
d50-1	bottom	50-1_bottom	2022-01-12	205	PhTH0205.spa	50-1_bottom.spa	PVC	0
d50-1	top	50-1_top	2022-01-12	206	PhTH0206.spa	50-1_top.spa	PVC	0
d50-2	bottom	50-2_bottom	2022-01-12	207	PhTH0207.spa	50-2_bottom.spa	PVC	0
d50-2	top	50-2_top	2022-01-12	208	PhTH0208.spa	50-2_top.spa	PVC	0
d51-1	bottom	51-1_bottom	2022-01-12	201	PhTH0201.spa	51-1_bottom.spa	PVC	0
d51-1	top	51-1_top	2022-01-12	202	PhTH0202.spa	51-1_top.spa	PVC	0
d51-2	bottom	51-2_bottom	2022-01-12	203	PhTH0203.spa	51-2_bottom.spa	PVC	0
d51-2	top	51-2_top	2022-01-12	204	PhTH0204.spa	51-2_top.spa	PVC	0
d52-1	bottom	52-1_bottom	2022-01-12	145	PhTH0145.spa	52-1_bottom.spa	PVC	0
d52-1	top	52-1_top	2022-01-12	146	PhTH0146.spa	52-1_top.spa	PVC	0
d52-2	bottom	52-2_bottom	2022-10-05	258	PhTH0258-2.spa	52-2_bottom.spa	PVC	0
d52-2	top	52-2_top	2022-10-05	259	PhTH0259-2.spa	52-2_top.spa	PVC	0
d53-1	bottom	53-1_bottom	2022-01-12	147	PhTH0147.spa	53-1_bottom.spa	PVC	0
d53-1	top	53-1_top	2022-01-12	148	PhTH0148.spa	53-1_top.spa	PVC	0
d53-2	bottom	53-2_bottom	2022-01-12	149	PhTH0149.spa	53-2_bottom.spa	PVC	0
d53-2	top	53-2_top	2022-01-12	150	PhTH0150.spa	53-2_top.spa	PVC	0
d54-1	bottom	54-1_bottom	2022-01-12	151	PhTH0151.spa	54-1_bottom.spa	PVC	0
d54-1	top	54-1_top	2022-01-12	152	PhTH0152.spa	54-1_top.spa	PVC	0
d54-2	bottom	54-2_bottom	2022-10-05	260	PhTH0260-2.spa	54-2_bottom.spa	PVC	0
d54-2	top	54-2_top	2022-10-05	261	PhTH0261-2.spa	54-2_top.spa	PVC	0
d55-1	bottom	55-1_bottom	2022-01-12	153	PhTH0153.spa	55-1_bottom.spa	PVC	0
d55-1	top	55-1_top	2022-01-12	154	PhTH0154.spa	55-1_top.spa	PVC	0
d55-2	bottom	55-2_bottom	2022-01-12	155	PhTH0155.spa	55-2_bottom.spa	PVC	0
d55-2	top	55-2_top	2022-01-12	156	PhTH0156.spa	55-2_top.spa	PVC	0
d56-1	bottom	56-1_bottom	2022-01-12	157	PhTH0157.spa	56-1_bottom.spa	other	0
d56-1	top	56-1_top	2022-01-12	158	PhTH0158.spa	56-1_top.spa	other	0
d56-2	bottom	56-2_bottom	2022-01-12	159	PhTH0159.spa	56-2_bottom.spa	other	0
d56-2	top	56-2_top	2022-01-12	160	PhTH0160.spa	56-2_top.spa	other	0
d57-1	bottom	57-1_bottom	2022-10-05	395	PhTH0395-2.spa	57-1_bottom.spa	wood	0
d57-1	top	57-1_top	2022-10-05	396	PhTH0396-2.spa	57-1_top.spa	wood	0
d57-2	bottom	57-2_bottom	2022-10-05	397	PhTH0397-2.spa	57-2_bottom.spa	wood	0
d57-2	top	57-2_top	2022-10-05	398	PhTH0398-2.spa	57-2_top.spa	wood	0
d58-1	bottom	58-1_bottom	2022-01-12	161	PhTH0161.spa	58-1_bottom.spa	other	0
d58-1	top	58-1_top	2022-01-12	162	PhTH0162.spa	58-1_top.spa	other	0
d58-2	bottom	58-2_bottom	2022-01-12	163	PhTH0163.spa	58-2_bottom.spa	other	0
d58-2	top	58-2_top	2022-01-12	164	PhTH0164.spa	58-2_top.spa	other	0
d59-1	bottom	59-1_bottom	2022-01-12	165	PhTH0165.spa	59-1_bottom.spa	PVC	0
d59-1	top	59-1_top	2022-01-12	166	PhTH0166.spa	59-1_top.spa	PVC	0
d59-2	bottom	59-2_bottom	2022-01-12	167	PhTH0167.spa	59-2_bottom.spa	PVC	0
d59-2	top	59-2_top	2022-01-12	168	PhTH0168.spa	59-2_top.spa	PVC	0
d60-1	bottom	60-1_bottom	2022-01-12	169	PhTH0169.spa	60-1_bottom.spa	PVC	0
d60-1	top	60-1_top	2022-01-12	170	PhTH0170.spa	60-1_top.spa	PVC	1
d60-2	bottom	60-2_bottom	2022-01-12	171	PhTH0171.spa	60-2_bottom.spa	PVC	0
d60-2	top	60-2_top	2022-01-12	172	PhTH0172.spa	60-2_top.spa	PVC	1
d61-1	bottom	61-1_bottom	2022-01-12	173	PhTH0173.spa	61-1_bottom.spa	PVC	0
d61-1	top	61-1_top	2022-01-12	174	PhTH0174.spa	61-1_top.spa	PVC	0
d61-2	bottom	61-2_bottom	2022-01-12	175	PhTH0175.spa	61-2_bottom.spa	PVC	0
d61-2	top	61-2_top	2022-01-12	176	PhTH0176.spa	61-2_top.spa	PVC	0
d62-1	bottom	62-1_bottom	2022-01-12	177	PhTH0177.spa	62-1_bottom.spa	PVC	0
d62-1	top	62-1_top	2022-01-12	178	PhTH0178.spa	62-1_top.spa	PVC	0
d62-2	bottom	62-2_bottom	2022-01-12	179	PhTH0179.spa	62-2_bottom.spa	PVC	0
d62-2	top	62-2_top	2022-01-12	180	PhTH0180.spa	62-2_top.spa	PVC	0
d63-1	bottom	63-1_bottom	2022-01-12	181	PhTH0181.spa	63-1_bottom.spa	PVC	0
d63-1	top	63-1_top	2022-01-12	182	PhTH0182.spa	63-1_top.spa	PVC	0
d63-2	bottom	63-2_bottom	2022-01-12	183	PhTH0183.spa	63-2_bottom.spa	PVC	0
d63-2	top	63-2_top	2022-01-12	184	PhTH0184.spa	63-2_top.spa	PVC	0
d64-1	bottom	64-1_bottom	2022-10-05	399	PhTH0399-2.spa	64-1_bottom.spa	wood	0
d64-1	top	64-1_top	2022-10-05	400	PhTH0400-2.spa	64-1_top.spa	wood	0.5
d64-2	bottom	64-2_bottom	2022-10-05	401	PhTH0401-2.spa	64-2_bottom.spa	wood	0
d64-2	top	64-2_top	2022-10-05	402	PhTH0402-2.spa	64-2_top.spa	wood	0.5
d65-1	bottom	65-1_bottom	2022-10-05	403	PhTH0403-2.spa	65-1_bottom.spa	wood	0
d65-1	top	65-1_top	2022-10-05	404	PhTH0404-2.spa	65-1_top.spa	wood	0
d65-2	bottom	65-2_bottom	2022-10-05	405	PhTH0405-2.spa	65-2_bottom.spa	wood	0
d65-2	top	65-2_top	2022-10-05	406	PhTH0406-2.spa	65-2_top.spa	wood	0
d66-1	bottom	66-1_bottom	2022-01-12	185	PhTH0185.spa	66-1_bottom.spa	other	0.5
d66-1	top	66-1_top	2022-01-12	186	PhTH0186.spa	66-1_top.spa	other	0
d66-2	bottom	66-2_bottom	2022-01-12	187	PhTH0187.spa	66-2_bottom.spa	other	0.5
d66-2	top	66-2_top	2022-01-12	188	PhTH0188.spa	66-2_top.spa	other	0
d67-1	bottom	67-1_bottom	2022-01-12	189	PhTH0189.spa	67-1_bottom.spa	other	0.5
d67-1	top	67-1_top	2022-01-12	190	PhTH0190.spa	67-1_top.spa	other	0
d67-2	bottom	67-2_bottom	2022-01-12	191	PhTH0191.spa	67-2_bottom.spa	other	0.5
d67-2	top	67-2_top	2022-01-12	192	PhTH0192.spa	67-2_top.spa	other	0
d68-1	bottom	68-1_bottom	2022-01-12	193	PhTH0193.spa	68-1_bottom.spa	other	1
d68-1	top	68-1_top	2022-01-12	194	PhTH0194.spa	68-1_top.spa	other	0
d68-2	bottom	68-2_bottom	2022-01-12	195	PhTH0195.spa	68-2_bottom.spa	other	1
d68-2	top	68-2_top	2022-01-12	196	PhTH0196.spa	68-2_top.spa	other	0
d69-1	bottom	69-1_bottom	2022-01-12	197	PhTH0197.spa	69-1_bottom.spa	other	0.5
d69-1	top	69-1_top	2022-01-12	198	PhTH0198.spa	69-1_top.spa	other	0
d69-2	bottom	69-2_bottom	2022-01-12	199	PhTH0199.spa	69-2_bottom.spa	other	0.5
d69-2	top	69-2_top	2022-01-12	200	PhTH0200.spa	69-2_top.spa	other	0
d70-1	bottom	70-1_bottom	2022-01-12	209	PhTH0209-2.spa	70-1_bottom.spa	other	0.5
d70-1	top	70-1_top	2022-01-12	210	PhTH0210-2.spa	70-1_top.spa	other	0.5
d70-2	bottom	70-2_bottom	2022-01-12	209	PhTH0209.spa	70-2_bottom.spa	other	0.5
d70-2	top	70-2_top	2022-01-12	210	PhTH0210.spa	70-2_top.spa	other	0.5
d71-1	bottom	71-1_bottom	2022-10-05	339	PhTH0339-2.spa	71-1_bottom.spa	PVC	0
d71-1	top	71-1_top	2022-10-05	340	PhTH0340-2.spa	71-1_top.spa	PVC	0
d71-2	bottom	71-2_bottom	2022-10-05	341	PhTH0341-2.spa	71-2_bottom.spa	PVC	0
d71-2	top	71-2_top	2022-10-05	342	PhTH0342-2.spa	71-2_top.spa	PVC	0
d72-1	bottom	72-1_bottom	2022-10-05	262	PhTH0262-2.spa	72-1_bottom.spa	PVC	0
d72-1	top	72-1_top	2022-10-05	263	PhTH0263-2.spa	72-1_top.spa	PVC	0
d72-2	bottom	72-2_bottom	2022-01-12	211	PhTH0211.spa	72-2_bottom.spa	PVC	0
d72-2	top	72-2_top	2022-01-12	212	PhTH0212.spa	72-2_top.spa	PVC	0
d73-1	bottom	73-1_bottom	2022-10-05	343	PhTH0343-2.spa	73-1_bottom.spa	PVC	0
d73-1	top	73-1_top	2022-10-05	344	PhTH0344-2.spa	73-1_top.spa	PVC	0
d73-2	bottom	73-2_bottom	2022-10-05	345	PhTH0345-2.spa	73-2_bottom.spa	PVC	0
d73-2	top	73-2_top	2022-10-05	346	PhTH0346-2.spa	73-2_top.spa	PVC	0
d74-1	bottom	74-1_bottom	2022-10-05	347	PhTH0347-2.spa	74-1_bottom.spa	PVC	0
d74-1	top	74-1_top	2022-10-05	348	PhTH0348-2.spa	74-1_top.spa	PVC	0
d74-2	bottom	74-2_bottom	2022-10-05	349	PhTH0349-2.spa	74-2_bottom.spa	PVC	0
d74-2	top	74-2_top	2022-10-05	350	PhTH0350-2.spa	74-2_top.spa	PVC	0
d75-1	bottom	75-1_bottom	2022-10-05	351	PhTH0351-2.spa	75-1_bottom.spa	PVC	0
d75-1	top	75-1_top	2022-10-05	352	PhTH0352-2.spa	75-1_top.spa	PVC	0
d75-2	bottom	75-2_bottom	2022-10-05	353	PhTH0353-2.spa	75-2_bottom.spa	PVC	0
d75-2	top	75-2_top	2022-10-05	354	PhTH0354-2.spa	75-2_top.spa	PVC	0
d76-1	bottom	76-1_bottom	2022-10-05	357	PhTH0357-2.spa	76-1_bottom.spa	PVC	0.5
d76-1	top	76-1_top	2022-10-05	358	PhTH0358-2.spa	76-1_top.spa	PVC	0.5
d76-2	bottom	76-2_bottom	2022-10-05	355	PhTH0355-2.spa	76-2_bottom.spa	PVC	0.5
d76-2	top	76-2_top	2022-10-05	356	PhTH0356-2.spa	76-2_top.spa	PVC	1
d77-1	bottom	77-1_bottom	2022-10-05	359	PhTH0359-2.spa	77-1_bottom.spa	PVC	0
d77-1	top	77-1_top	2022-10-05	360	PhTH0360-2.spa	77-1_top.spa	PVC	0
d77-2	bottom	77-2_bottom	2022-10-05	361	PhTH0361-2.spa	77-2_bottom.spa	PVC	0
d77-2	top	77-2_top	2022-10-05	362	PhTH0362-2.spa	77-2_top.spa	PVC	0
d78-1	bottom	78-1_bottom	2022-10-05	407	PhTH0407-2.spa	78-1_bottom.spa	wood	0
d78-1	top	78-1_top	2022-10-05	408	PhTH0408-2.spa	78-1_top.spa	wood	0
d78-2	bottom	78-2_bottom	2022-10-05	409	PhTH0409-2.spa	78-2_bottom.spa	wood	0
d78-2	top	78-2_top	2022-10-05	410	PhTH0410-2.spa	78-2_top.spa	wood	0
d79-1	bottom	79-1_bottom	2022-10-05	411	PhTH0411-2.spa	79-1_bottom.spa	wood	0
d79-1	top	79-1_top	2022-10-05	412	PhTH0412-2.spa	79-1_top.spa	wood	0
d79-2	bottom	79-2_bottom	2022-10-05	413	PhTH0413-2.spa	79-2_bottom.spa	wood	0
d79-2	top	79-2_top	2022-10-05	414	PhTH0414-2.spa	79-2_top.spa	wood	0
d80-1	bottom	80-1_bottom	2022-10-05	264	PhTH0264-2.spa	80-1_bottom.spa	PVC	0
d80-1	top	80-1_top	2022-10-05	265	PhTH0265-2.spa	80-1_top.spa	PVC	0
d80-2	bottom	80-2_bottom	2022-01-12	213	PhTH0213.spa	80-2_bottom.spa	PVC	0.5
d80-2	top	80-2_top	2022-01-12	214	PhTH0214.spa	80-2_top.spa	PVC	0.5
d81-1	bottom	81-1_bottom	2022-01-12	215	PhTH0215-2.spa	81-1_bottom.spa	other	0
d81-1	top	81-1_top	2022-01-12	216	PhTH0216-2.spa	81-1_top.spa	other	0
d81-2	bottom	81-2_bottom	2022-01-12	215	PhTH0215.spa	81-2_bottom.spa	other	0.5
d81-2	top	81-2_top	2022-01-12	216	PhTH0216.spa	81-2_top.spa	other	0
g01	bottom	g1_bottom	2022-10-05	240	PhTH0240-2.spa	g1_bottom.spa	PVC	0.5
g01	top	g1_top	2022-10-05	241	PhTH0241-2.spa	g1_top.spa	PVC	0.5
g02	bottom	g2_bottom	2022-10-05	242	PhTH0242-2.spa	g2_bottom.spa	PVC	0.5
g02	top	g2_top	2022-10-05	243	PhTH0243-2.spa	g2_top.spa	PVC	0.5
g03	bottom	g3_bottom	2022-10-05	244	PhTH0244-2.spa	g3_bottom.spa	PVC	1
g03	top	g3_top	2022-10-05	245	PhTH0245-2.spa	g3_top.spa	PVC	1
g04	bottom	g4_bottom	2022-10-05	293	PhTH0293-2.spa	g4_bottom.spa	PVC	1
g04	top	g4_top	2022-10-05	294	PhTH0294-2.spa	g4_top.spa	PVC	0.5
g05	bottom	g5_bottom	2022-10-05	248	PhTH0248-2.spa	g5_bottom.spa	PVC	1
g05	top	g5_top	2022-10-05	249	PhTH0249-2.spa	g5_top.spa	PVC	0.5
g06	bottom	g6_bottom	2022-10-05	250	PhTH0250-2.spa	g6_bottom.spa	PVC	1
g06	top	g6_top	2022-10-05	251	PhTH0251-2.spa	g6_top.spa	PVC	1
g07	bottom	g7_bottom	2022-10-05	295	PhTH0295-2.spa	g7_bottom.spa	PVC	0
g07	top	g7_top	2022-10-05	296	PhTH0296-2.spa	g7_top.spa	PVC	0
g08	bottom	g8_bottom	2022-06-16	235	PhTH0235.spa	g8_bottom.spa	PVC	1
g08	top	g8_top	2022-06-16	236	PhTH0236.spa	g8_top.spa	PVC	0.5
g09	bottom	g9_bottom	2022-06-16	237	PhTH0237.spa	g9_bottom.spa	PVC	0
g09	top	g9_top	2022-06-16	238	PhTH0238.spa	g9_top.spa	PVC	0.5
g10	bottom	g10_bottom	2022-06-16	239	PhTH0239.spa	g10_bottom.spa	PVC	0.5
g10	top	g10_top	2022-06-16	240	PhTH0240.spa	g10_top.spa	PVC	1
g11	bottom	g11_bottom	2022-06-16	241	PhTH0241.spa	g11_bottom.spa	PVC	1
g11	top	g11_top	2022-06-16	242	PhTH0242.spa	g11_top.spa	PVC	1
g12	bottom	g12_bottom	2022-06-16	243	PhTH0243.spa	g12_bottom.spa	PVC	0
g12	top	g12_top	2022-06-16	244	PhTH0244.spa	g12_top.spa	PVC	0
g13	bottom	g13_bottom	2022-06-16	245	PhTH0245.spa	g13_bottom.spa	PVC	1
g13	top	g13_top	2022-06-16	246	PhTH0246.spa	g13_top.spa	PVC	1
g14	bottom	g14_bottom	2022-06-16	247	PhTH0247.spa	g14_bottom.spa	PVC	1
g14	top	g14_top	2022-06-16	248	PhTH0248.spa	g14_top.spa	PVC	0.5
g15	bottom	g15_bottom	2022-06-16	249	PhTH0249.spa	g15_bottom.spa	PVC	1
g15	top	g15_top	2022-06-16	250	PhTH0250.spa	g15_top.spa	PVC	1
g16	bottom	g16_bottom	2022-06-16	251	PhTH0251.spa	g16_bottom.spa	PVC	0.5
g16	top	g16_top	2022-06-16	252	PhTH0252.spa	g16_top.spa	PVC	0.5
g17	bottom	g17_bottom	2022-06-16	253	PhTH0253.spa	g17_bottom.spa	PVC	0.5
g17	top	g17_top	2022-06-16	254	PhTH0254.spa	g17_top.spa	PVC	0.5
g18	bottom	g18_bottom	2022-06-16	255	PhTH0255.spa	g18_bottom.spa	PVC	0
g18	top	g18_top	2022-06-16	256	PhTH0256.spa	g18_top.spa	PVC	0
g19	bottom	g19_bottom	2022-06-16	257	PhTH0257.spa	g19_bottom.spa	PVC	0
g19	top	g19_top	2022-06-16	258	PhTH0258.spa	g19_top.spa	PVC	0
g20	bottom	g20_bottom	2022-06-16	259	PhTH0259.spa	g20_bottom.spa	PVC	1
g20	top	g20_top	2022-06-16	260	PhTH0260.spa	g20_top.spa	PVC	0.5
g21	bottom	g21_bottom	2022-06-16	261	PhTH0261.spa	g21_bottom.spa	PVC	0.5
g21	top	g21_top	2022-06-16	262	PhTH0262.spa	g21_top.spa	PVC	0.5
g22	bottom	g22_bottom	2022-06-16	263	PhTH0263.spa	g22_bottom.spa	PVC	1
g22	top	g22_top	2022-06-16	264	PhTH0264.spa	g22_top.spa	PVC	0.5
g23	bottom	g23_bottom	2022-06-16	265	PhTH0265.spa	g23_bottom.spa	PVC	0
g23	top	g23_top	2022-06-16	266	PhTH0266.spa	g23_top.spa	PVC	1
g24	bottom	g24_bottom	2022-06-16	267	PhTH0267.spa	g24_bottom.spa	PVC	0.5
g24	top	g24_top	2022-06-16	268	PhTH0268.spa	g24_top.spa	PVC	0
g25	bottom	g25_bottom	2022-06-16	269	PhTH0269.spa	g25_bottom.spa	PVC	0
g25	top	g25_top	2022-06-16	270	PhTH0270.spa	g25_top.spa	PVC	0.5
g26	bottom	g26_bottom	2022-06-16	271	PhTH0271.spa	g26_bottom.spa	PVC	1
g26	top	g26_top	2022-06-16	272	PhTH0272.spa	g26_top.spa	PVC	0.5
g27	bottom	g27_bottom	2022-06-16	273	PhTH0273.spa	g27_bottom.spa	PVC	1
g27	top	g27_top	2022-06-16	274	PhTH0274.spa	g27_top.spa	PVC	0.5
g28	bottom	g28_bottom	2022-06-16	278	PhTH0278.spa	g28_bottom.spa	PVC	1
g28	top	g28_top	2022-06-16	279	PhTH0279.spa	g28_top.spa	PVC	1
g29	bottom	g29_bottom	2022-06-16	280	PhTH0280.spa	g29_bottom.spa	PVC	1
g29	top	g29_top	2022-06-16	281	PhTH0281.spa	g29_top.spa	PVC	0.5
g30	bottom	g30_bottom	2022-06-16	282	PhTH0282.spa	g30_bottom.spa	PVC	1
g30	top	g30_top	2022-06-16	283	PhTH0283.spa	g30_top.spa	PVC	1
g31	bottom	g31_bottom	2022-06-16	284	PhTH0284.spa	g31_bottom.spa	PVC	1
g31	top	g31_top	2022-06-16	285	PhTH0285.spa	g31_top.spa	PVC	0.5
g32	bottom	g32_bottom	2022-06-16	286	PhTH0286.spa	g32_bottom.spa	PVC	0
g32	top	g32_top	2022-06-16	287	PhTH0287.spa	g32_top.spa	PVC	0
g33	bottom	g33_bottom	2022-06-16	288	PhTH0288.spa	g33_bottom.spa	PVC	1
g33	top	g33_top	2022-06-16	289	PhTH0289.spa	g33_top.spa	PVC	1
g34	bottom	g34_bottom	2022-06-16	290	PhTH0290.spa	g34_bottom.spa	PVC	0.5
g34	top	g34_top	2022-06-16	291	PhTH0291.spa	g34_top.spa	PVC	0
g35	bottom	g35_bottom	2022-06-16	292	PhTH0292.spa	g35_bottom.spa	PVC	0
g35	top	g35_top	2022-06-16	293	PhTH0293.spa	g35_top.spa	PVC	0
g36	bottom	g36_bottom	2022-06-16	294	PhTH0294.spa	g36_bottom.spa	PVC	1
g36	top	g36_top	2022-06-16	295	PhTH0295.spa	g36_top.spa	PVC	1
g37	bottom	g37_bottom	2022-06-16	296	PhTH0296.spa	g37_bottom.spa	PVC	1
g37	top	g37_top	2022-06-16	297	PhTH0297.spa	g37_top.spa	PVC	1
ga1	bottom	ga1_bottom	2022-10-05	238	PhTH0238-2.spa	ga1_bottom.spa	PVC	0.5
ga1	top	ga1_top	2022-10-05	239	PhTH0239-2.spa	ga1_top.spa	PVC	0.5
ga2	bottom	ga2_bottom	2022-10-05	297	PhTH0297-2.spa	ga2_bottom.spa	PVC	0
ga2	top	ga2_top	2022-10-05	298	PhTH0298-2.spa	ga2_top.spa	PVC	0
gar1	bottom	gar1_bottom	2022-10-05	299	PhTH0299-2.spa	gar1_bottom.spa	PVC	1
gar1	top	gar1_top	2022-10-05	300	PhTH0300-2.spa	gar1_top.spa	PVC	0.5
gb1	bottom	gb1_bottom	2022-10-05	301	PhTH0301-2.spa	gb1_bottom.spa	PVC	0
gb1	top	gb1_top	2022-10-05	302	PhTH0302-2.spa	gb1_top.spa	PVC	0
gn1	bottom	gn1_bottom	2022-10-05	415	PhTH0415-2.spa	gn1_bottom.spa	other	0
gn1	top	gn1_top	2022-10-05	416	PhTH0416-2.spa	gn1_top.spa	other	0

## Sheet: S5-Extraction
Sheet S5: Extraction - Sample preperation for GC-MS and bioassays
	Progress					Type	Sample							Target		Extraction											Precipitation												Dilution1 (intermediate - INT)							Dilution_GCMS-int
															[%]			[mg]		[g/mL]	[mg]	[mg]	[mg]	[mL]	[ug/mL]	[ug/mL]		[uL]		[g/mL]	[mg]	[mg]	[mg]	[uL]			[ug/mL]	[ug/mL]		[uL]		[uL]		[ug/mL]	[ug/mL]		[uL]	[uL]
Sort	Relevant_GCMS	Extraction	GCMS	GCMS-int	Bioassays		Batch	Batch	Extraction_Nr	sample short	sample id	description	comment	Target	Target_concentration_expected	Extraction_date	Extraction_person	Extraction_Sample_weight	Extraction_Solvent_name	Extraction_Solvent_density	Extraction_tare_start	Extraction_tare_end	Extraction_Solvent_mass	Extraction_Solvent_volume	Extract_PVC_concentration	Extract_Target_concentration	Precipitation_date	Precipitation_Extract_volume	Precipitation_Solvent_name	Precipitation_Solvent_density	Precipitation_tare_start	Precipitation_tare_end	Precipitation_Solvent_mass	Precipitation_Solvent_volume	Precipitation_dilution_factor	Filtration	Supernatent_PVC_concentration	Supernatent_Target_concentration	Dilution1_date	Dilution1_Supernatent_volume	Dilution1_Solvent_name	Dilution1_Solvent_volume	Dilution1_dilution_factor	Dilution1_PVC_concentration	Dilution1_Target_concentration	GCMS-int_dilution_date	GCMS-int_Dilution1_volume	GCMS-int_ISTD_volume	GCMS-int_dilution_factor
1	-1	-1	-1	-1	-1	Calculation	(calculation)	(calculation)	#N/A	Procedure - bioassays test	Procedure - bioassays test			PHT	25	#N/A	Helene	4000	THF	0.89	#N/A	#N/A	#N/A	80	50000	12500	#N/A	80000	ACN	0.7825	#N/A	#N/A	#N/A	160000	3	none	16666.7	4166.67	#N/A		THF		#DIV/0!	#DIV/0!	#DIV/0!	#N/A	390	10	1.02564
2	-1	-1	-1	-1	-1	Calculation	(calculation)	(calculation)	#N/A	Generic procedure - without bioassays	Generic procedure - without bioassays			PHT	25	#N/A	Helene	250	THF	0.89	#N/A	#N/A	#N/A	1.5	166667	41666.7	#N/A	1500	ACN	0.7825	#N/A	#N/A	#N/A	3000	3	nylon	55555.6	13888.9	#N/A	25	THF	975	40	1388.89	347.222	#N/A	390	10	1.02564
3	-1	-1	-1	-1	-1	Calculation	(calculation)	(calculation)	#N/A	Generic procedure - with bioassays	Generic procedure - with bioassays			PHT	25	#N/A	Helene	750	THF	0.89	#N/A	#N/A	#N/A	4.5	166667	41666.7	#N/A	4500	ACN	0.7825	#N/A	#N/A	#N/A	9000	3	nylon	55555.6	13888.9	#N/A	25	THF	975	40	1388.89	347.222	#N/A	390	10	1.02564
4	1	1	1	-1	-1	CRM	2021-11-02	CRM	#N/A	CRM-PVC001	Reference Material with PHT	Reference Material PVC		PHT	2	2021-11-02	Helene	50.63	THF	0.89	10088.7	14483.8	4395.14	4.93836	10252.4	205.048	2021-11-02	500	ACN	0.7825	#N/A	#N/A	#N/A	1000	3	none	3417.46	68.3493	2021-11-03	100	THF	0	1	3417.46	68.3493	#N/A	#N/A	#N/A	#N/A
5	-1	1	1	-1	-1	Test		Test	1	Floor1	Ger_n_006	Floor (2-layer, grey-black) = Ger_n_006		PHT	25	2021-11-02	Helene	498.86	THF	0.89	15882.7	24601	8718.27	9.79581	50925.9	12731.5	2021-11-02	500	ACN	0.7825	#N/A	#N/A	#N/A	1000	3	none	16975.3	4243.82	2021-11-03	50	THF	950	20	848.764	212.191	#N/A	780	20	1.02564
7	-1	1	1	-1	-1	Test	2021-11-12	Test	1	Floor1_max	Ger_n_006	Floor (2-layer, grey-black) = Ger_n_006		PHT	25	2021-11-12	Helene	562.572	THF	0.89	10523.1	15000	4476.94	5.03027	111837	27959.4	2021-11-17	5111.17	ACN	0.7825	#N/A	#N/A	#N/A	9727.71	2.90323	none	38521.8	9630.44	2021-11-17	25	THF	975	40	963.044	240.761	#N/A	780	20	1.02564
10	0.75	1	1	1	1	Sample	Batch1	1	1	g1	Ger_n_001	Floor sample, blue 3 layers, soft		PHT	25	2021-11-18	Helene	1555.64	THF	0.89	22705.1	31483.9	8778.8	9.86382	157712	39427.9	2021-11-19	5878.38	ACN	0.7825	27936.8	37193.1	9256.21	11829	3.01229	none	52356	13089	2021-11-25	25	THF	975	40	1308.9	327.225	2021-12-08	780	20	1.02564
11	0.75	1	1	1	1	Sample	18.11.2021 - 25.11.2021	1	1	g2	Ger_n_002	Floor sample, yellow, 3 layers, hard		PHT	25	2021-11-18	Helene	1574.88	THF	0.89	22577.7	31317.9	8740.19	9.82044	160368	40091.9	2021-11-19	9820.44	ACN	0.7825	46468.7	61854.1	15385.4	19661.8	3.00213	none	53417.9	13354.5	2021-11-25	25	THF	975	40	1335.45	333.862	2021-12-08	780	20	1.02564
12	0.75	1	1	1	1	Sample		1	1	g3	Ger_n_003	Floor sample, grey, 3 layers, soft		PHT	25	2021-11-18	Helene	1559.61	THF	0.89	22597.2	31310.7	8713.52	9.79047	159299	39824.7	2021-11-19	9790.47	ACN	0.7825	46513.5	61967	15453.5	19748.9	3.01715	none	52797.7	13199.4	2021-11-25	25	THF	975	40	1319.94	329.985	2021-12-08	780	20	1.02564
13	0.75	1	1	1	1	Sample		1	1	g5	Ger_n_005	Floor sample, wood, 2 layers, hard		PHT	25	2021-11-18	Helene	1480	THF	0.89	22496.2	31147.2	8651.05	9.72028	152259	38064.7	2021-11-19	9720.28	ACN	0.7825	46265.7	61676	15410.3	19693.7	3.02604	none	50316.3	12579.1	2021-11-25	25	THF	975	40	1257.91	314.477	2021-12-08	780	20	1.02564
14	0.75	1	1	1	1	Sample		1	1	g6	Ger_n_006	Floor sample, grey, 2 layers, hard		PHT	25	2021-11-18	Helene	1626.85	THF	0.89	22714.7	31395.9	8681.2	9.75416	166785	41696.3	2021-11-19	9754.16	ACN	0.7825	46635.6	61988.5	15352.9	19620.3	3.01148	none	55383.1	13845.8	2021-11-25	25	THF	975	40	1384.58	346.144	2021-12-08	780	20	1.02564
15	0.75	1	1	1	1	Sample		1	1	ga1	Ger_antistat_001	Floor sample, blue, 2 layers, medium		PHT	25	2021-11-18	Helene	1443.69	THF	0.89	22708.8	31508.1	8799.31	9.88687	146021	36505.3	2021-11-19	9886.87	ACN	0.7825	46783.1	62343.9	15560.8	19886.1	3.01136	none	48490	12122.5	2021-11-25	25	THF	975	40	1212.25	303.063	2021-12-08	780	20	1.02564
16	0.75	1	1	1	1	Sample		1	1	d20.1	DIY_20.1	Floor sample, wood, 2 layers, soft		PHT	25	2021-11-18	Helene	1580.99	THF	0.89	22947.6	31967	9019.33	10.1341	156007	39001.8	2021-11-19	10134.1	ACN	0.7825	47085	62373	15288.1	19537.5	2.9279	none	53283	13320.8	2021-11-25	25	THF	975	40	1332.08	333.019	2021-12-08	780	20	1.02564
17	0.75	1	1	1	1	Blank		1	1	blank	procedural blank	no sample, but all steps followed		PHT	0	2021-11-18	Helene	0	THF	0.89	21175	29882.5	8707.45	9.78365	0	0	2021-11-19	9783.65	ACN	0.7825	44990.7	60459.5	15468.8	19768.4	3.02056	none	0	0	2021-11-25	25	THF	975	40	0	0	2021-12-08	780	20	1.02564
18	-1	1	1	1	-1	Test	24.11.2021 - 25.11.2021	1	1	g1-cd	Ger_n_001	g1-concentrate was diluted with THF to restore original supernatent concentration; goal: control what happened during concentration		PHT	25	2022-11-24	Helene	#N/A	#N/A	#N/A	#N/A	#N/A	#N/A	0.3	785341	196335	2021-11-25	25	THF	0.89	#N/A	#N/A	#N/A	350	15	none	52356	13089	2021-11-25	25	THF	975	40	1308.9	327.225	2021-12-08	780	20	1.02564
19	-1	1	1	1	-1	Test		1	1	g6-cd	Ger_n_006	g6-concentrate was diluted with THF to restore original supernatent concentration; goal: control what happened during concentration		PHT	25	2022-11-24	Helene	#N/A	#N/A	#N/A	#N/A	#N/A	#N/A	0.3	1.01536e+06	253839	2021-11-25	20	THF	0.89	#N/A	#N/A	#N/A	350	18.5	none	54884.1	13721	2021-11-25	25	THF	975	40	1372.1	343.026	2021-12-08	780	20	1.02564
20	0.75	1	1	-1	1	Sample	Batch2	2	1	d21.1	DIY_21.1	Floor sample, black, 2 layers, soft		PHT	25	2021-12-06	Helene	1584.85	THF	0.89	31868.8	39831.1	7962.36	8.94647	177148	44287	2021-12-07	8946.47	ACN	0.7825	39831.1	53810	13978.8	17864.3	2.9968	none	59112.3	14778.1	2021-12-08	25	THF	975	40	1477.81	369.452	#N/A			#DIV/0!
21	0.75	1	1	-1	1	Sample	06.12.2021 - 08.12.2021	2	1	d21.2	DIY_21.2	Floor sample, black, 2 layers, soft		PHT	25	2021-12-06	Helene	1507.89	THF	0.89	31830.8	39797.6	7966.78	8.95144	168452	42113.1	2021-12-07	8951.44	ACN	0.7825	39797.6	53792.5	13994.8	17884.8	2.99798	none	56188.6	14047.1	2021-12-08	25	THF	975	40	1404.71	351.179	#N/A			#DIV/0!
22	0.75	1	1	-1	1	Sample		2	1	d30.2	DIY_30.2	Floor sample, white, 5 layers, hard		PHT	25	2021-12-06	Helene	1718.76	THF	0.89	32002.7	40054.5	8051.78	9.04694	189982	47495.6	2021-12-07	9046.94	ACN	0.7825	40054.5	54005.8	13951.4	17829.2	2.97075	none	63951.1	15987.8	2021-12-08	25	THF	975	40	1598.78	399.694	#N/A			#DIV/0!
23	0.75	1	1	-1	1	Sample		2	1	d52.2	DIY_52.2	Floor sample, grey, 4 layers, hard		PHT	25	2021-12-06	Helene	1562.98	THF	0.89	31839.8	39892.1	8052.31	9.04754	172752	43188	2021-12-07	9047.54	ACN	0.7825	39892.1	53883.7	13991.6	17880.6	2.9763	none	58042.6	14510.6	2021-12-08	25	THF	975	40	1451.06	362.766	#N/A			#DIV/0!
24	0.75	1	1	-1	1	Sample		2	1	d54.2	DIY_54.2	Floor sample, white-beige, 4 layers, hard		PHT	25	2021-12-06	Helene	1574.23	THF	0.89	31761	39624	7863.01	8.83484	178184	44546.1	2021-12-07	8834.84	ACN	0.7825	39624	53576.5	13952.4	17830.6	3.01821	none	59036.3	14759.1	2021-12-08	25	THF	975	40	1475.91	368.977	#N/A			#DIV/0!
25	0.75	1	1	-1	1	Sample		2	1	d72.1	DIY_72.1	Floor sample, darkgrey, 3 layers, hard		PHT	25	2021-12-06	Helene	1694.24	THF	0.89	31940.7	39724.6	7783.85	8.7459	193718	48429.6	2021-12-07	8745.9	ACN	0.7825	39724.6	53701.5	13976.9	17861.8	3.04231	none	63674.7	15918.7	2021-12-08	25	THF	975	40	1591.87	397.967	#N/A			#DIV/0!
26	0.75	1	1	-1	1	Sample		2	1	d80.1	DIY_80.1	Floor sample, white-grey, 2 layers, hard		PHT	25	2021-12-06	Helene	1569.75	THF	0.89	31922.2	39832.4	7910.12	8.88778	176619	44154.8	2021-12-07	8887.78	ACN	0.7825	39832.4	53823.2	13990.8	17879.6	3.01171	none	58644.1	14661	2021-12-08	25	THF	975	40	1466.1	366.526	#N/A			#DIV/0!
27	0.75	1	1	-1	1	Blank		2	1	blank-b2	procedural blank	no sample, but all steps followed		PHT	25	2021-12-06	Helene	0	THF	0.89	15203.8	19069.8	3866.03	4.34385	0	0	2021-12-07	4343.85	ACN	0.7825	19069.8	26074.5	7004.72	8951.72	3.06078	none	0	0	2021-12-08	25	THF	975	40	0	0	#N/A			#DIV/0!
28	-1	1	-1	-1	-1	Sample	07.12.2021-08.12.2021	2	1	d70.1	DIY_70.1	Floor sample, white-grey, 1 layer, hard	sample did not dissolve in THF -> not PVC	PHT	25	2021-12-06	Helene	1382.7	THF	0.89	31691.6	#N/A	#N/A	#N/A	#N/A	#N/A	#N/A	#N/A	#N/A	#N/A	#N/A	#N/A	#N/A	#N/A	#N/A	#N/A	#N/A	#N/A	#N/A	#N/A	#N/A	#N/A	#N/A	#N/A	#N/A	#N/A	#N/A	#N/A	#N/A
29	-1	1	-1	-1	-1	Sample		2	1	d81.1	DIY_81.1	Floor sample, wood, 1 layer, hard	sample did not dissolve in THF -> not PVC	PHT	25	2021-12-06	Helene	1580.72	THF	0.89	31734.5	#N/A	#N/A	#N/A	#N/A	#N/A	#N/A	#N/A	#N/A	#N/A	#N/A	#N/A	#N/A	#N/A	#N/A	#N/A	#N/A	#N/A	#N/A	#N/A	#N/A	#N/A	#N/A	#N/A	#N/A	#N/A	#N/A	#N/A	#N/A
30	0.75	1	1	-1	1	Sample	Batch3	3	1	d20.2	DIY_20.2	Floor sample, wood 2 layers, soft		PHT	25	2021-12-08	Helene	1518.8	THF	0.89	31897.4	39275.7	7378.31	8.29024	183203	45800.9	2021-12-09	8290.24	ACN	0.7825	39275.7	53276	14000.3	17891.8	3.15818	Paper	58009.2	14502.3	2021-12-13	25	THF	975	40	1450.23	362.558	#N/A			#DIV/0!
31	0.75	1	1	-1	1	Sample	08.12.2021 - 09.12.2021	3	1	d80.2	DIY_80.2	Floor sample, white-grey, 2 layers, hard		PHT	25	2021-12-08	Helene	1607.25	THF	0.89	31894.7	39673	7778.35	8.73972	183902	45975.4	2021-12-09	8739.72	ACN	0.7825	39673	53700.4	14027.4	17926.3	3.05113	Paper	60273.3	15068.3	2021-12-13	25	THF	975	40	1506.83	376.708	#N/A			#DIV/0!
32	0.75	1	1	-1	1	Sample		3	1	d1.1.	DIY_1.1.	Profile sample, white, 1 layer, hard		PHT	25	2021-12-08	Helene	1700.11	THF	0.89	32061	39635.8	7574.85	8.51107	199753	49938.2	2021-12-09	8511.07	ACN	0.7825	39635.8	53603.5	13967.7	17850.1	3.09728	Paper	64493	16123.3	2021-12-13	25	THF	975	40	1612.33	403.082	#N/A			#DIV/0!
33	0.75	1	1	-1	1	Sample		3	1	d1.2	DIY_1.2	Profile sample, white, 1 layer, hard		PHT	25	2021-12-08	Helene	1447.25	THF	0.89	31814.4	39266.7	7452.33	8.3734	172839	43209.7	2021-12-09	8373.4	ACN	0.7825	39266.7	53271.5	14004.8	17897.5	3.13742	Paper	55089.5	13772.4	2021-12-13	25	THF	975	40	1377.24	344.309	#N/A			#DIV/0!
34	0.75	1	1	-1	1	Sample		3	1	d2.1	DIY_2.1	Profile sample, black, 1 layer, hard		PHT	25	2021-12-08	Helene	1453.55	THF	0.89	31922.4	39562.3	7639.92	8.58418	169329	42332.2	2021-12-09	8584.18	ACN	0.7825	39562.3	53552.9	13990.5	17879.3	3.08282	Paper	54926.7	13731.7	2021-12-13	25	THF	975	40	1373.17	343.292	#N/A			#DIV/0!
35	0.75	1	1	-1	1	Sample		3	1	d2.2	DIY_2.2	Profile sample, black, 1 layer, hard		PHT	25	2021-12-08	Helene	1517.97	THF	0.89	31831.5	39311.3	7479.83	8.4043	180618	45154.5	2021-12-09	8404.3	ACN	0.7825	39311.3	53323.8	14012.5	17907.3	3.13073	Paper	57692	14423	2021-12-13	25	THF	975	40	1442.3	360.575	#N/A			#DIV/0!
36	0.75	1	1	-1	1	Sample		3	1	d4.1	DIY_4.1	Profile sample, white, 1 layer, hard		PHT	25	2021-12-08	Helene	1647	THF	0.89	31921.1	39710.2	7789.1	8.7518	188190	47047.5	2021-12-09	8751.8	ACN	0.7825	39710.2	53750.2	14040	17942.4	3.05014	Paper	61698.7	15424.7	2021-12-13	25	THF	975	40	1542.47	385.617	#N/A			#DIV/0!
37	0.75	1	1	-1	1	Sample		3	1	d4.2	DIY_4.2	Profile sample, white, 1 layer, hard		PHT	25	2021-12-08	Helene	1558.95	THF	0.89	31839.8	39246.8	7407.03	8.32251	187317	46829.3	2021-12-09	8322.51	ACN	0.7825	39246.8	53241.2	13994.4	17884.2	3.1489	Paper	59486.7	14871.7	2021-12-13	25	THF	975	40	1487.17	371.792	#N/A			#DIV/0!
38	0.75	1	1	-1	1	Sample		3	1	d5.1	DIY_5.1	Profile sample, white, 1 layer, hard		PHT	25	2021-12-08	Helene	1411.63	THF	0.89	31708.3	39366.9	7658.59	8.60516	164045	41011.2	2021-12-09	8605.16	ACN	0.7825	39366.9	53353.9	13987	17874.7	3.07721	Paper	53309.5	13327.4	2021-12-13	25	THF	975	40	1332.74	333.184	#N/A			#DIV/0!
39	0.75	1	1	-1	1	Sample		3	1	d5.2	DIY_5.2	Profile sample, white, 1 layer, hard		PHT	25	2021-12-08	Helene	1569.47	THF	0.89	31768.6	39585.5	7816.96	8.7831	178692	44673	2021-12-09	8783.1	ACN	0.7825	39585.5	53683.9	14098.4	18017.1	3.05133	Paper	58562	14640.5	2021-12-13	25	THF	975	40	1464.05	366.012	#N/A			#DIV/0!
40	0.75	1	1	-1	1	Sample	Batch4	4	1	gb1	Ger_bio_001	Floor sample, lila, 1 layer, medium, bio plasticizer		PHT	25	2021-12-13	Helene	1475.7	THF	0.89	31875.3	39824.1	7948.75	8.93118	165230	41307.5	2021-12-13	8931.18	ACN	0.7825	39824.1	53865.4	14041.3	17944.2	3.00916	Paper	54909	13727.3	2021-12-14	25	THF	975	40	1372.73	343.181	#N/A	780	20	1.02564
41	0.75	1	1	-1	1	Sample	13.12.2021 - 14.12.2021	4	1	g4	Ger_n_004	Floor sample, black-grey, 3 layers, medium		PHT	25	2021-12-13	Helene	1495.43	THF	0.89	31764.4	39793	8028.6	9.0209	165774	41443.5	2021-12-13	9020.9	ACN	0.7825	39793	53821.1	14028.1	17927.3	2.9873	Paper	55492.8	13873.2	2021-12-14	25	THF	975	40	1387.32	346.83	#N/A	780	20	1.02564
42	0.75	1	1	-1	1	Sample		4	1	g7	Ger_n_007	Floor sample, grey, 2 layers, medium		PHT	25	2021-12-13	Helene	1429.15	THF	0.89	31669.4	39675.8	8006.4	8.99596	158866	39716.5	2021-12-13	8995.96	ACN	0.7825	39675.8	53716.5	14040.7	17943.3	2.9946	Paper	53050.7	13262.7	2021-12-14	25	THF	975	40	1326.27	331.567	#N/A	780	20	1.02564
43	0.75	1	1	-1	1	Sample		4	1	ga2	Ger_antistat_002	Floor sample, light blue, 1 layer, medium, antistatic		PHT	25	2021-12-13	Helene	1446.61	THF	0.89	31648.3	39481.7	7833.36	8.80153	164359	41089.7	2021-12-13	8801.53	ACN	0.7825	39481.7	53516.3	14034.7	17935.7	3.03779	Paper	54104.8	13526.2	2021-12-14	25	THF	975	40	1352.62	338.155	#N/A	780	20	1.02564
44	-1	1	-1	-1	1	Sample		4	1	gar1	Ger_antirutsch_001	Floor sample, black, 2 layers, medium, antirutsch	dilution - step 2: might not contain enough SSI	PHT	25	2021-12-13	Helene	1453.7	THF	0.89	31625.8	39512.5	7886.68	8.86144	164048	41012	2021-12-13	8861.44	ACN	0.7825	39512.5	53548.2	14035.7	17937	3.02417	Paper	54245.6	13561.4	2021-12-14	25	THF	975	40	1356.14	339.035	#N/A	780	20	1.02564
45	-1	1	-1	-1	1	Sample		4	1	d6.1	DIY_6.1	Profile sample, black, 1 layer, hard	dilution - step 2: does not yet contain SSI	PHT	25	2021-12-13	Helene	1487.53	THF	0.89	31504.1	39396.7	7892.65	8.86815	167739	41934.6	2021-12-13	8868.15	ACN	0.7825	39396.7	53409.9	14013.2	17908.2	3.01939	Paper	55553.9	13888.5	2021-12-14	25	THF	975	40	1388.85	347.212	#N/A	780	20	1.02564
46	-1	1	-1	-1	1	Sample		4	1	d6.2	DIY_6.2	Profile sample, black, 1 layer, hard	dilution - step 2: does not yet contain SSI	PHT	25	2021-12-13	Helene	1478.25	THF	0.89	31719.9	39682.1	7962.22	8.94631	165236	41308.9	2021-12-13	8946.31	ACN	0.7825	39682.1	53689.8	14007.7	17901.2	3.00096	Paper	55060.9	13765.2	2021-12-14	25	THF	975	40	1376.52	344.131	#N/A	780	20	1.02564
47	-1	1	-1	-1	1	Sample		4	1	d7.1	DIY_7.1	Profile sample, wood, 1 layer, hard	dilution - step 2: does not yet contain SSI	PHT	25	2021-12-13	Helene	1501.08	THF	0.89	31770.6	43113	11342.5	12.7443	117784	29446	2021-12-13	12744.3	ACN	0.7825	43113	57153.5	14040.4	17943	2.40792	Paper	48915.2	12228.8	2021-12-14	25	THF	975	40	1222.88	305.72	#N/A	780	20	1.02564
48	-1	1	-1	-1	1	Sample		4	1	d7.2	DIY_7.2	Profile sample, wood, 1 layer, hard	dilution - step 2: does not yet contain SSI	PHT	25	2021-12-13	Helene	1401.15	THF	0.89	31553.2	42953	11399.8	12.8088	109390	27347.5	2021-12-13	12808.8	ACN	0.7825	42953	56982	14028.9	17928.3	2.39969	Paper	45585	11396.2	2021-12-14	25	THF	975	40	1139.62	284.906	#N/A	780	20	1.02564
49	-1	1	-1	-1	1	Blank		4	1	blank4	procedural blank	no sample, but all steps followed	dilution - step 2: does not yet contain SSI	PHT	0	2021-12-13	Helene	0	THF	0.89	15121.1	19058.4	3937.37	4.42401	0	0	2021-12-13	4424.01	ACN	0.7825	19058.4	26074.1	7015.7	8965.75	3.02661	Paper	0	0	2021-12-14	25	THF	975	40	0	0	#N/A	780	20	1.02564
50	-1	1	-1	-1	1	Sample	Batch5	5	1	d8.1	DIY_8.1	Profile sample, red, 1 layer, medium		PHT	25	2021-12-14	Helene	1576.18	THF	0.89	31609.2	39557	7947.8	8.93011	176502	44125.4	2021-12-14	8930.11	ACN	0.7825	39557	53548.9	13991.8	17880.9	3.00232	Paper	58788.5	14697.1	2021-12-20	25	THF	975	40	1469.71	367.428	#N/A			#DIV/0!
51	-1	1	-1	-1	1	Sample	14.12.2021 - 15.12.2021	5	1	d8.2	DIY_8.2	Profile sample, red, 1 layer, medium		PHT	25	2021-12-14	Helene	1407.38	THF	0.89	31749.3	39727.5	7978.13	8.96419	157000	39250.1	2021-12-14	8964.19	ACN	0.7825	39727.5	53746.9	14019.4	17916.2	2.99864	Paper	52357.2	13089.3	2021-12-20	25	THF	975	40	1308.93	327.233	#N/A			#DIV/0!
52	-1	1	-1	-1	1	Sample		5	1	d9.1	DIY_9.1	Profile sample, white, 1 layer, hard		PHT	25	2021-12-14	Helene	1475.81	THF	0.89	31659.8	39660.4	8000.67	8.98952	164170	41042.5	2021-12-14	8989.52	ACN	0.7825	39660.4	53674.6	14014.1	17909.4	2.99226	Paper	54865	13716.2	2021-12-20	25	THF	975	40	1371.62	342.906	#N/A			#DIV/0!
53	-1	1	-1	-1	1	Sample		5	1	d9.2	DIY_9.2	Profile sample, white, 1 layer, hard		PHT	25	2021-12-14	Helene	1426.56	THF	0.89	31546	39273.3	7727.31	8.68237	164305	41076.3	2021-12-14	8682.37	ACN	0.7825	39273.3	53519.7	14246.4	18206.2	3.09692	Paper	53054.5	13263.6	2021-12-20	25	THF	975	40	1326.36	331.591	#N/A			#DIV/0!
54	-1	1	-1	-1	1	Sample		5	1	d10.1	DIY_10.1	Profile sample, black, 1 layer, hard		PHT	25	2021-12-14	Helene	1555.32	THF	0.89	31745.4	39699.1	7953.67	8.93671	174037	43509.3	2021-12-14	8936.71	ACN	0.7825	39699.1	53687.6	13988.5	17876.7	3.00037	Paper	58005.3	14501.3	2021-12-20	25	THF	975	40	1450.13	362.533	#N/A			#DIV/0!
55	-1	1	-1	-1	1	Sample		5	1	d10.2	DIY_10.2	Profile sample, black, 1 layer, hard		PHT	25	2021-12-14	Helene	1539.22	THF	0.89	31539.5	38795.8	7256.3	8.15315	188788	47197.1	2021-12-14	8153.15	ACN	0.7825	38795.8	52755.6	13959.8	17839.9	3.18811	Paper	59216.5	14804.1	2021-12-20	25	THF	975	40	1480.41	370.103	#N/A			#DIV/0!
56	-1	1	-1	-1	1	Sample		5	1	d11.1	DIY_11.1	Profile sample, grey, 1 layer, medium		PHT	25	2021-12-14	Helene	1470.45	THF	0.89	31633.7	39540.9	7907.19	8.88448	165508	41376.9	2021-12-14	8884.48	ACN	0.7825	39540.9	53501.3	13960.4	17840.8	3.00808	Paper	55021	13755.2	2021-12-20	25	THF	975	40	1375.52	343.881	#N/A			#DIV/0!
57	-1	1	-1	-1	1	Sample		5	1	d11.2	DIY_11.2	Profile sample, grey, 1 layer, medium		PHT	25	2021-12-14	Helene	1439.13	THF	0.89	31570	39587.4	8017.42	9.00834	159755	39938.8	2021-12-14	9008.34	ACN	0.7825	39587.4	53584.5	13997.1	17887.6	2.98567	Paper	53507.3	13376.8	2021-12-20	25	THF	975	40	1337.68	334.421	#N/A			#DIV/0!
58	-1	1	-1	-1	1	Sample		5	1	d12.1	DIY_12.1	Profile sample, transparent, 1 layer, medium		PHT	25	2021-12-14	Helene	1494.86	THF	0.89	31715.7	39722	8006.28	8.99582	166173	41543.2	2021-12-14	8995.82	ACN	0.7825	39722	53683.9	13961.9	17842.6	2.98344	Paper	55698.4	13924.6	2021-12-20	25	THF	975	40	1392.46	348.115	#N/A			#DIV/0!
59	-1	1	-1	-1	1	Sample		5	1	d12.2	DIY_12.2	Profile sample, transparent, 1 layer, medium		PHT	25	2021-12-14	Helene	1513.71	THF	0.89	31738.4	39761	8022.64	9.0142	167925	41981.3	2021-12-14	9014.2	ACN	0.7825	39761	53761.4	14000.3	17891.8	2.98485	Paper	56259.2	14064.8	2021-12-20	25	THF	975	40	1406.48	351.62	#N/A			#DIV/0!
60	-1	1	-1	-1	1	Sample		5	1	d13.1	DIY_13.1	Profile sample, orange, 1 layer, medium		PHT	25	2021-12-14	Helene	1436.38	THF	0.89	31541.5	39498.1	7956.61	8.94001	160669	40167.2	2021-12-14	8940.01	ACN	0.7825	39498.1	53483.9	13985.7	17873.2	2.99923	Paper	53570	13392.5	2021-12-20	25	THF	975	40	1339.25	334.812	#N/A			#DIV/0!
61	-1	1	-1	-1	1	Sample		5	1	d13.2	DIY_13.2	Profile sample, orange, 1 layer, medium		PHT	25	2021-12-14	Helene	1549.5	THF	0.89	31639	39555.5	7916.45	8.89489	174201	43550.3	2021-12-14	8894.89	ACN	0.7825	39555.5	53581.6	14026.1	17924.7	3.01517	Paper	57774.9	14443.7	2021-12-20	25	THF	975	40	1444.37	361.093	#N/A			#DIV/0!
62	-1	1	-1	-1	1	Sample	Batch6	6	1	d42.1	DIY_42.1	Floor sample, wood-brown-grey, 2 layers, medium		PHT	25	2021-12-15	Helene	1773.26	THF	0.89	31999.9	39982.5	7982.62	8.96924	197705	49426.2	2021-12-15	8969.24	ACN	0.7825	39982.5	53976.4	13993.9	17883.6	2.99388	Paper	66036.3	16509.1	2021-12-20	25	THF	975	40	1650.91	412.727	#N/A			#DIV/0!
63	-1	1	-1	-1	1	Sample	15.12.2021 - 16.12.2021	6	1	d42.2	DIY_42.2	Floor sample, wood-brown-grey, 2 layers, medium		PHT	25	2021-12-15	Helene	1547.36	THF	0.89	31630.8	39632.2	8001.33	8.99026	172115	43028.8	2021-12-15	8990.26	ACN	0.7825	39632.2	53568.8	13936.6	17810.3	2.98107	Paper	57736	14434	2021-12-20	25	THF	975	40	1443.4	360.85	#N/A			#DIV/0!
64	-1	1	-1	-1	1	Sample		6	1	d43.1	DIY_43.1	Floor sample, white-grey, 2 layers, medium		PHT	25	2021-12-15	Helene	1458.75	THF	0.89	31490	39624.1	8134.1	9.13944	159610	39902.6	2021-12-15	9139.44	ACN	0.7825	39624.1	53592.1	13968	17850.5	2.95313	Paper	54047.9	13512	2021-12-20	25	THF	975	40	1351.2	337.8	#N/A			#DIV/0!
65	-1	1	-1	-1	1	Sample		6	1	d43.2	DIY_43.2	Floor sample, white-grey, 2 layers, medium		PHT	25	2021-12-15	Helene	1558.01	THF	0.89	31657	39791.1	8134.16	9.13951	170470	42617.5	2021-12-15	9139.51	ACN	0.7825	39791.1	53840.6	14049.5	17954.6	2.96451	Paper	57503.6	14375.9	2021-12-20	25	THF	975	40	1437.59	359.397	#N/A			#DIV/0!
66	-1	1	-1	-1	1	Sample		6	1	d44.1	DIY_44.1	Floor sample, wood-grey, 2 layers, medium		PHT	25	2021-12-15	Helene	1396.78	THF	0.89	31518.1	39524.9	8006.8	8.9964	155260	38815	2021-12-15	8996.4	ACN	0.7825	39524.9	53474.4	13949.5	17826.9	2.98156	Paper	52073.4	13018.4	2021-12-20	25	THF	975	40	1301.84	325.459	#N/A			#DIV/0!
67	-1	1	-1	-1	1	Sample		6	1	d44.2	DIY_44.2	Floor sample, wood-grey, 2 layers, medium		PHT	25	2021-12-15	Helene	1523.17	THF	0.89	31656.5	39646.7	7990.15	8.9777	169662	42415.4	2021-12-15	8977.7	ACN	0.7825	39646.7	53614.2	13967.5	17849.8	2.98824	Paper	56776.4	14194.1	2021-12-20	25	THF	975	40	1419.41	354.853	#N/A			#DIV/0!
68	-1	1	-1	-1	1	Sample		6	1	d71.1	DIY_71.1	Floor sample, wood, 2 layers, medium		PHT	25	2021-12-15	Helene	1414.85	THF	0.89	31631.4	39580.3	7948.94	8.93139	158413	39603.3	2021-12-15	8931.39	ACN	0.7825	39580.3	53578.4	13998.1	17888.9	3.00292	Paper	52753	13188.2	2021-12-20	25	THF	975	40	1318.82	329.706	#N/A			#DIV/0!
69	-1	1	-1	-1	1	Sample		6	1	d71.2	DIY_71.2	Floor sample, wood, 2 layers, medium		PHT	25	2021-12-15	Helene	1717.19	THF	0.89	31734.3	39892.4	8158.08	9.16638	187336	46833.9	2021-12-15	9166.38	ACN	0.7825	39892.4	53875.9	13983.6	17870.4	2.94955	Paper	63513.2	15878.3	2021-12-20	25	THF	975	40	1587.83	396.957	#N/A			#DIV/0!
70	-1	1	-1	-1	1	Sample		6	1	d73.1	DIY_73.1	Floor sample, grey, 2 layers, medium		PHT	25	2021-12-15	Helene	1541.76	THF	0.89	31873.2	39937.2	8063.97	9.06064	170160	42540	2021-12-15	9060.64	ACN	0.7825	39937.2	53924.4	13987.2	17875	2.97282	Paper	57238.7	14309.7	2021-12-20	25	THF	975	40	1430.97	357.742	#N/A			#DIV/0!
71	-1	1	-1	-1	1	Sample		6	1	d73.2	DIY_73.2	Floor sample, grey, 2 layers, medium		PHT	25	2021-12-15	Helene	1440.65	THF	0.89	31455	39447.4	7992.46	8.98029	160424	40105.9	2021-12-15	8980.29	ACN	0.7825	39447.4	53505.8	14058.3	17965.9	3.0006	Paper	53463.9	13366	2021-12-20	25	THF	975	40	1336.6	334.149	#N/A			#DIV/0!
72	-1	1	-1	-1	1	Sample		6	1	d74.1	DIY_74.1	Floor sample, wood-darkbrown, 2 layers, medium		PHT	25	2021-12-15	Helene	1479.57	THF	0.89	31724.9	39395.2	7670.26	8.61827	171678	42919.6	2021-12-15	8618.27	ACN	0.7825	39395.2	53419.4	14024.2	17922.3	3.07958	Paper	55747.4	13936.9	2021-12-20	25	THF	975	40	1393.69	348.421	#N/A			#DIV/0!
73	-1	1	-1	-1	1	Sample		6	1	d74.2	DIY_74.2	Floor sample, wood-darkbrown, 2 layers, medium		PHT	25	2021-12-15	Helene	1467.77	THF	0.89	31548.6	39605.4	8056.75	9.05253	162139	40534.8	2021-12-15	9052.53	ACN	0.7825	39605.4	53609.2	14003.8	17896.2	2.97693	Paper	54465.2	13616.3	2021-12-20	25	THF	975	40	1361.63	340.407	#N/A			#DIV/0!
74	-1	1	-1	-1	1	Sample		6	1	d75.1	DIY_75.1	Floor sample, wood-lightbrown, 2 layers, medium		PHT	25	2021-12-15	Helene	1699.04	THF	0.89	31747.1	39795	8047.96	9.04265	187892	46972.9	2021-12-15	9042.65	ACN	0.7825	39795	53796.3	14001.3	17893	2.97874	Paper	63077.7	15769.4	2021-12-20	25	THF	975	40	1576.94	394.236	#N/A			#DIV/0!
75	-1	1	-1	-1	1	Sample		6	1	d75.2	DIY_75.2	Floor sample, wood-lightbrown, 2 layers, medium		PHT	25	2021-12-15	Helene	1749.33	THF	0.89	31782.8	39485.7	7702.86	8.6549	202120	50530.1	2021-12-15	8654.9	ACN	0.7825	39485.7	53465.4	13979.7	17865.4	3.0642	Paper	65961.8	16490.5	2021-12-20	25	THF	975	40	1649.05	412.261	#N/A			#DIV/0!
76	-1	1	-1	-1	1	Sample		6	1	d76.1	DIY_76.1	Floor sample, wood-darkbrown, 2 layers, medium		PHT	25	2021-12-15	Helene	1503.81	THF	0.89	31673.6	39785.2	8111.61	9.11417	164997	41249.2	2021-12-15	9114.17	ACN	0.7825	39785.2	53743.7	13958.5	17838.3	2.95721	Paper	55794.8	13948.7	2021-12-20	25	THF	975	40	1394.87	348.718	#N/A			#DIV/0!
77	-1	1	-1	-1	1	Sample		6	1	d76.2	DIY_76.2	Floor sample, wood-darkbrown, 2 layers, medium		PHT	25	2021-12-15	Helene	1395.28	THF	0.89	31600.8	39491.3	7890.49	8.86572	157379	39344.8	2021-12-15	8865.72	ACN	0.7825	39491.3	53508	14016.7	17912.7	3.02044	Paper	52104.7	13026.2	2021-12-20	25	THF	975	40	1302.62	325.654	#N/A			#DIV/0!
78	-1	1	-1	-1	1	Sample		6	1	d77.1	DIY_77.1	Floor sample, white-grey, 2 layers, medium		PHT	25	2021-12-15	Helene	1576.94	THF	0.89	31703	39583.6	7880.63	8.85464	178092	44523	2021-12-15	8854.64	ACN	0.7825	39583.6	53593.9	14010.3	17904.6	3.02205	Paper	58930.8	14732.7	2021-12-20	25	THF	975	40	1473.27	368.317	#N/A			#DIV/0!
79	-1	1	-1	-1	1	Sample		6	1	d77.2	DIY_77.2	Floor sample, white-grey, 2 layers, medium		PHT	25	2021-12-15	Helene	1458.65	THF	0.89	31524.4	39569.4	8044.99	9.03931	161367	40341.8	2021-12-15	9039.31	ACN	0.7825	39569.4	53578.9	14009.5	17903.5	2.98063	Paper	54138.7	13534.7	2021-12-20	25	THF	975	40	1353.47	338.367	#N/A			#DIV/0!
80	1	1	1	0	1	Sample	Batch7	7	1	d30.1	DIY_30.1		one half prepared by Roxana	PHT	25	2022-01-24	Helene	769.63	THF	0.89	15865.7	19786.6	3920.89	4.40549	174698	43674.4	2022-01-24	4405.49	ACN	0.7825	19786.6	27572	7785.38	9949.37	3.2584	nylon	53614.6	13403.6	2022-04-06	25	THF	975	40	1340.36	335.091		390	10	1.02564
81	1	1	1	0	1	Sample	24.01.2022 - 25.01.2022	7	1	d31.1	DIY_31.1		one half prepared by Roxana	PHT	25	2022-01-24	Helene	757.05	THF	0.89	15850.5	20735.3	4884.79	5.48853	137933	34483.3	2022-01-24	5488.53	ACN	0.7825	20735.3	28531.2	7795.92	9962.84	2.81521	nylon	48995.7	12248.9	2022-04-06	25	THF	975	40	1224.89	306.223		390	10	1.02564
82	1	1	1	0	1	Sample		7	1	d31.2	DIY_31.2			PHT	25	2022-01-24	Helene	1519.87	THF	0.89	31541	40377.2	8836.15	9.92826	153085	38271.3	2022-01-24	9928.26	ACN	0.7825	40377.2	55961.3	15584.1	19915.8	3.00597	nylon	50927	12731.8	2022-04-06	25	THF	975	40	1273.18	318.294		390	10	1.02564
83	1	1	1	0	1	Sample		7	1	d32.1	DIY_32.1			PHT	25	2022-01-24	Helene	1518	THF	0.89	31667.1	40504.1	8837.03	9.92925	152882	38220.4	2022-01-24	9929.25	ACN	0.7825	40504.1	56032.6	15528.5	19844.7	2.99861	nylon	50984.2	12746	2022-04-06	25	THF	975	40	1274.6	318.651		390	10	1.02564
84	1	1	1	0	1	Sample		7	1	d32.2	DIY_32.2			PHT	25	2022-01-24	Helene	1569.85	THF	0.89	31606.6	40525.6	8918.96	10.0213	156651	39162.8	2022-01-24	10021.3	ACN	0.7825	40525.6	56109	15583.5	19915	2.98726	nylon	52439.7	13109.9	2022-04-06	25	THF	975	40	1310.99	327.748		390	10	1.02564
85	1	1	1	0	1	Sample		7	1	d33.1	DIY_33.1			PHT	25	2022-01-24	Helene	1487.11	THF	0.89	31712.4	40525.1	8812.68	9.90189	150184	37546.1	2022-01-24	9901.89	ACN	0.7825	40525.1	56086.9	15561.8	19887.3	3.00844	nylon	49921.1	12480.3	2022-04-06	25	THF	975	40	1248.03	312.007		390	10	1.02564
86	1	1	1	0	1	Sample		7	1	d33.2	DIY_33.2			PHT	25	2022-01-24	Helene	1523.25	THF	0.89	31763.9	40545.7	8781.82	9.86721	154375	38593.7	2022-01-24	9867.21	ACN	0.7825	40545.7	56110.8	15565.1	19891.6	3.01592	nylon	51186.6	12796.6	2022-04-06	25	THF	975	40	1279.66	319.916		390	10	1.02564
87	1	1	1	0	1	Sample		7	1	d34.1	DIY_34.1			PHT	25	2022-01-24	Helene	1499.73	THF	0.89	31710.1	40542.5	8832.39	9.92403	151121	37780.3	2022-01-24	9924.03	ACN	0.7825	40542.5	56204.9	15662.4	20015.9	3.01691	nylon	50091.4	12522.8	2022-04-06	25	THF	975	40	1252.28	313.071		390	10	1.02564
88	1	1	1	0	1	Sample		7	1	d34.2	DIY_34.2			PHT	25	2022-01-24	Helene	1490.13	THF	0.89	31934.6	40811.4	8876.76	9.97389	149403	37350.8	2022-01-24	9973.89	ACN	0.7825	40811.4	56325.3	15513.9	19826.1	2.9878	nylon	50004.3	12501.1	2022-04-06	25	THF	975	40	1250.11	312.527		390	10	1.02564
89	1	1	1	0	1	Sample		7	1	d35.1	DIY_35.1			PHT	25	2022-01-24	Helene	1473.93	THF	0.89	32046.3	41782	9735.74	10.939	134740	33685.1	2022-01-24	10939	ACN	0.7825	41782	57317.7	15535.7	19853.9	2.81496	nylon	47865.9	11966.5	2022-04-06	25	THF	975	40	1196.65	299.162		390	10	1.02564
90	1	1	1	0	1	Sample		7	1	d35.2	DIY_35.2			PHT	25	2022-01-24	Helene	1494.04	THF	0.89	31991.9	40822.4	8830.49	9.9219	150580	37645	2022-01-24	9921.9	ACN	0.7825	40822.4	56258.2	15435.8	19726.2	2.98815	nylon	50392.4	12598.1	2022-04-06	25	THF	975	40	1259.81	314.952		390	10	1.02564
91	1	1	1	0	1	Sample		7	1	d36.1	DIY_36.1			PHT	25	2022-01-24	Helene	1535.92	THF	0.89	32133.8	41040.7	8906.91	10.0078	153473	38368.2	2022-01-24	10007.8	ACN	0.7825	41040.7	56594.1	15553.4	19876.5	2.98611	nylon	51395.5	12848.9	2022-04-06	25	THF	975	40	1284.89	321.222		390	10	1.02564
92	1	1	1	0	1	Sample		7	1	d36.2	DIY_36.2			PHT	25	2022-01-24	Helene	1509.9	THF	0.89	32131.7	40977.7	8845.97	9.93929	151912	37978.1	2022-01-24	9939.29	ACN	0.7825	40977.7	56549.4	15571.7	19899.9	3.00214	nylon	50601.3	12650.3	2022-04-06	25	THF	975	40	1265.03	316.258		390	10	1.02564
93	1	1	1	0	1	Sample		7	1	d37.1	DIY_37.1			PHT	25	2022-01-24	Helene	1448.08	THF	0.89	32024.1	40629.9	8605.85	9.66949	149758	37439.4	2022-01-24	9669.49	ACN	0.7825	40629.9	56126.8	15496.9	19804.3	3.04812	nylon	49131.1	12282.8	2022-04-06	25	THF	975	40	1228.28	307.069		390	10	1.02564
94	1	1	1	0	1	Sample		7	1	d37.2	DIY_37.2			PHT	25	2022-01-24	Helene	1570.36	THF	0.89	32112.3	40947.4	8835.12	9.9271	158189	39547.3	2022-01-24	9927.1	ACN	0.7825	40947.4	56533.4	15586	19918.2	3.00644	nylon	52616.7	13154.2	2022-04-06	25	THF	975	40	1315.42	328.855		390	10	1.02564
95	1	1	1	0	1	Sample		7	1	d38.1	DIY_38.1			PHT	25	2022-01-24	Helene	1467.48	THF	0.89	32015.2	40343.2	8327.93	9.35722	156829	39207.1	2022-01-24	9357.22	ACN	0.7825	40343.2	55899.4	15556.2	19880.1	3.12458	nylon	50192	12548	2022-04-06	25	THF	975	40	1254.8	313.7		390	10	1.02564
96	1	1	1	0	1	Sample		7	1	d38.2	DIY_38.2			PHT	25	2022-01-24	Helene	1568.77	THF	0.89	32117.1	40969.9	8852.87	9.94704	157712	39428	2022-01-24	9947.04	ACN	0.7825	40969.9	56550.5	15580.6	19911.3	3.00173	nylon	52540.4	13135.1	2022-04-06	25	THF	975	40	1313.51	328.378		390	10	1.02564
97	1	1	1	0	1	Blank		7	1	blank_b7	procedural blank			PHT	25	2022-01-24	Helene	0	THF	0.89	15340.1	19040.8	3700.7	4.15809	0	0	2022-01-24	4158.09	ACN	0.7825	19040.8	25945.3	6904.52	8823.67	3.12205	nylon	0	0	2022-04-06	25	THF	975	40	0	0		390	10	1.02564
98	1	1	1	0	1	Sample	Batch 8	8	1	d27.1	DIY_27.1		prepared by Roxana	PHT	25	2022-01-31	Roxane	755.97	THF	0.89	16060.8	20044.7	3983.83	4.47621	168886	42221.5	2022-01-31	4476.21	ACN	0.7825	#N/A	#N/A	#N/A	9000	3.01063	nylon	56096.6	14024.2	2022-04-06	25	THF	975	40	1402.42	350.604		390	10	1.02564
99	1	1	1	0	1	Sample	31.01.2022 - 01.02.22	8	1	d27.2	DIY_27.2		prepared by Roxana	PHT	25	2022-01-31	Roxane	756.96	THF	0.89	16007.5	19978.2	3970.71	4.46147	169666	42416.5	2022-01-31	4461.47	ACN	0.7825	#N/A	#N/A	#N/A	9000	3.01727	nylon	56231.6	14057.9	2022-04-06	25	THF	975	40	1405.79	351.447		390	10	1.02564
100	1	1	1	0	1	Sample		8	1	d28.1	DIY_28.1		prepared by Roxana	PHT	25	2022-01-31	Roxane	750.7	THF	0.89	16081.6	20067.1	3985.52	4.47811	167638	41909.4	2022-01-31	4478.11	ACN	0.7825	#N/A	#N/A	#N/A	9000	3.00978	nylon	55697.7	13924.4	2022-04-06	25	THF	975	40	1392.44	348.111		390	10	1.02564
101	1	1	1	0	1	Sample		8	1	d28.2	DIY_28.2		prepared by Roxana	PHT	25	2022-01-31	Roxane	751.49	THF	0.89	16055.7	19967.5	3911.8	4.39528	170977	42744.1	2022-01-31	4395.28	ACN	0.7825	#N/A	#N/A	#N/A	9000	3.04765	nylon	56101.1	14025.3	2022-04-06	25	THF	975	40	1402.53	350.632		390	10	1.02564
102	1	1	1	0	1	Sample		8	1	d29.1	DIY_29.1		prepared by Roxana	PHT	25	2022-01-31	Roxane	755.69	THF	0.89	16136.7	20066.7	3929.93	4.41565	171139	42784.7	2022-01-31	4415.65	ACN	0.7825	#N/A	#N/A	#N/A	9000	3.0382	nylon	56329	14082.2	2022-04-06	25	THF	975	40	1408.22	352.056		390	10	1.02564
103	1	1	1	0	1	Sample		8	1	d29.2	DIY_29.2		prepared by Roxana	PHT	25	2022-01-31	Roxane	754.54	THF	0.89	15987.6	19879.9	3892.34	4.37342	172529	43132.2	2022-01-31	4373.42	ACN	0.7825	#N/A	#N/A	#N/A	9000	3.05789	nylon	56420.9	14105.2	2022-04-06	25	THF	975	40	1410.52	352.631		390	10	1.02564
104	1	1	1	0	1	Sample		8	1	d39.1	DIY_39.1		prepared by Roxana	PHT	25	2022-01-31	Roxane	750	THF	0.89	16075.5	19960.4	3884.93	4.36509	171818	42954.4	2022-01-31	4365.09	ACN	0.7825	#N/A	#N/A	#N/A	9000	3.06181	nylon	56116.3	14029.1	2022-04-06	25	THF	975	40	1402.91	350.727		390	10	1.02564
105	1	1	1	0	1	Sample		8	1	d39.2	DIY_39.2		prepared by Roxana	PHT	25	2022-01-31	Roxane	748.67	THF	0.89	16100.4	20029.5	3929.08	4.4147	169586	42396.5	2022-01-31	4414.7	ACN	0.7825	#N/A	#N/A	#N/A	9000	3.03865	nylon	55809.7	13952.4	2022-04-06	25	THF	975	40	1395.24	348.811		390	10	1.02564
106	1	1	1	0	1	Blank		8	1	blank_b8	procedural blank		prepared by Roxana	PHT	25	2022-01-31	Roxane	0	THF	0.89	15266.2	19298.4	4032.22	4.53058	0	0	2022-01-31	4530.58	ACN	0.7825	#N/A	#N/A	#N/A	9000	2.9865	nylon	0	0	2022-04-06	25	THF	975	40	0	0		390	10	1.02564
107	1	1	1	0	1	Sample	Batch 9	9	1	d40.1	DIY_40.1			PHT	25	2022-02-01	Helene	774.63	THF	0.89	15990.5	19975.5	3984.94	4.47746	173007	43251.6	2022-02-01	4477.46	ACN	0.7825	19975.5	26887.7	6912.27	8833.57	2.9729	nylon	58194.6	14548.6	2022-04-06	25	THF	975	40	1454.86	363.716		390	10	1.02564
108	1	1	1	0	1	Sample	01.02.22-02.02.22	9	1	d40.2	DIY_40.2			PHT	25	2022-02-01	Helene	739.45	THF	0.89	15970.6	19499.5	3528.88	3.96503	186493	46623.2	2022-02-01	3965.03	ACN	0.7825	19499.5	26469.2	6969.7	8906.96	3.24638	nylon	57446.4	14361.6	2022-04-06	25	THF	975	40	1436.16	359.04		390	10	1.02564
109	1	1	1	0	1	Sample		9	1	d41.1	DIY_41.1			PHT	25	2022-02-01	Helene	735.48	THF	0.89	16060.9	20015.9	3954.97	4.44379	165508	41376.9	2022-02-01	4443.79	ACN	0.7825	20015.9	26974.5	6958.55	8892.72	3.00116	nylon	55147.9	13787	2022-04-06	25	THF	975	40	1378.7	344.674		390	10	1.02564
110	1	1	1	0	1	Sample		9	1	d41.2	DIY_41.2			PHT	25	2022-02-01	Helene	745.73	THF	0.89	16021.9	20008.8	3986.92	4.47969	166469	41617.3	2022-02-01	4479.69	ACN	0.7825	20008.8	26913.2	6904.39	8823.5	2.96967	nylon	56056.5	14014.1	2022-04-06	25	THF	975	40	1401.41	350.353		390	10	1.02564
111	1	1	1	0	1	Sample		9	1	d45.1	DIY_45.1			PHT	25	2022-02-01	Helene	729.29	THF	0.89	15985.8	19980	3994.16	4.48782	162504	40626.1	2022-02-01	4487.82	ACN	0.7825	19980	26944.3	6964.31	8900.08	2.98316	nylon	54473.8	13618.5	2022-04-06	25	THF	975	40	1361.85	340.461		390	10	1.02564
112	1	1	1	0	1	Sample		9	1	d45.2	DIY_45.2			PHT	25	2022-02-01	Helene	733.54	THF	0.89	16035.1	20010.1	3975.05	4.46635	164237	41059.3	2022-02-01	4466.35	ACN	0.7825	20010.1	27005.1	6995	8939.3	3.00148	nylon	54718.7	13679.7	2022-04-06	25	THF	975	40	1367.97	341.992		390	10	1.02564
113	1	1	1	0	1	Sample		9	1	d46.1	DIY_46.1			PHT	25	2022-02-01	Helene	735.02	THF	0.89	16143.7	20141.3	3997.64	4.49173	163638	40909.6	2022-02-01	4491.73	ACN	0.7825	20141.3	27131.6	6990.3	8933.29	2.98883	nylon	54750	13687.5	2022-04-06	25	THF	975	40	1368.75	342.188		390	10	1.02564
114	1	1	1	0	1	Sample		9	1	d46.2	DIY_46.2			PHT	25	2022-02-01	Helene	757.56	THF	0.89	16089.7	19985.7	3895.98	4.37751	173057	43264.4	2022-02-01	4377.51	ACN	0.7825	19985.7	26986.9	7001.28	8947.32	3.04393	nylon	56853.3	14213.3	2022-04-06	25	THF	975	40	1421.33	355.333		390	10	1.02564
115	1	1	1	0	1	Sample		9	1	d48.1	DIY_48.1			PHT	25	2022-02-01	Helene	738.25	THF	0.89	16078.3	20030.7	3952.4	4.4409	166239	41559.7	2022-02-01	4440.9	ACN	0.7825	20030.7	27017.1	6986.4	8928.31	3.01047	nylon	55220.2	13805	2022-04-06	25	THF	975	40	1380.5	345.126		390	10	1.02564
116	1	1	1	0	1	Sample		9	1	d48.2	DIY_48.2			PHT	25	2022-02-01	Helene	753.2	THF	0.89	16081.6	20051	3969.4	4.46	168879	42219.7	2022-02-01	4460	ACN	0.7825	20051	26965	6913.98	8835.76	2.98111	nylon	56649.7	14162.4	2022-04-06	25	THF	975	40	1416.24	354.06		390	10	1.02564
117	1	1	1	0	1	Sample		9	1	d52.1	DIY_52.1			PHT	25	2022-02-01	Helene	816.74	THF	0.89	16046.2	19996.3	3950.16	4.43838	184018	46004.4	2022-02-01	4438.38	ACN	0.7825	19996.3	26960.4	6964.07	8899.77	3.00518	nylon	61233.4	15308.3	2022-04-06	25	THF	975	40	1530.83	382.709		390	10	1.02564
118	1	1	1	0	1	Sample		9	1	d53.1	DIY_53.1			PHT	25	2022-02-01	Helene	804.46	THF	0.89	16013.9	19962.1	3948.25	4.43624	181338	45334.6	2022-02-01	4436.24	ACN	0.7825	19962.1	26905.4	6943.3	8873.23	3.00017	nylon	60442.7	15110.7	2022-04-06	25	THF	975	40	1511.07	377.767		390	10	1.02564
119	1	1	1	0	1	Sample		9	1	d53.2	DIY_53.2			PHT	25	2022-02-01	Helene	797.44	THF	0.89	16104.6	20068.8	3964.24	4.4542	179031	44757.7	2022-02-01	4454.2	ACN	0.7825	20068.8	27044.4	6975.55	8914.44	3.00136	nylon	59650	14912.5	2022-04-06	25	THF	975	40	1491.25	372.813		390	10	1.02564
120	1	1	1	0	1	Sample		9	1	d54.1	DIY_54.1			PHT	25	2022-02-01	Helene	768.42	THF	0.89	16074.9	20100.7	4025.86	4.52344	169875	42468.8	2022-02-01	4523.44	ACN	0.7825	20100.7	27088	6987.29	8929.44	2.97404	nylon	57119.4	14279.8	2022-04-06	25	THF	975	40	1427.98	356.996		390	10	1.02564
121	1	1	1	0	1	Sample		9	1	d55.1	DIY_55.1			PHT	25	2022-02-01	Helene	783.17	THF	0.89	15974.5	19886.2	3911.61	4.39507	178193	44548.2	2022-02-01	4395.07	ACN	0.7825	19886.2	26895.3	7009.11	8957.33	3.03804	nylon	58653.9	14663.5	2022-04-06	25	THF	975	40	1466.35	366.587		390	10	1.02564
122	1	1	1	0	1	Sample		9	1	d55.2	DIY_55.2			PHT	25	2022-02-01	Helene	788.92	THF	0.89	16021.4	19993.8	3972.39	4.46336	176755	44188.7	2022-02-01	4463.36	ACN	0.7825	19993.8	26739.2	6745.35	8620.26	2.93134	nylon	60298.3	15074.6	2022-04-06	25	THF	975	40	1507.46	376.864		390	10	1.02564
123	1	1	1	0	1	Sample		9	1	d59.1	DIY_59.1			PHT	25	2022-02-01	Helene	794.22	THF	0.89	16108.4	19977.1	3868.71	4.34687	182711	45677.7	2022-02-01	4346.87	ACN	0.7825	19977.1	26291.1	6314	8069.01	2.85628	nylon	63968.1	15992	2022-04-06	25	THF	975	40	1599.2	399.801		390	10	1.02564
124	1	1	1	0	1	Sample		9	1	d59.2	DIY_59.2			PHT	25	2022-02-01	Helene	814.09	THF	0.89	16035	20045	4010	4.50562	180683	45170.8	2022-02-01	4505.62	ACN	0.7825	20045	26964.9	6919.95	8843.39	2.96275	nylon	60985.1	15246.3	2022-04-06	25	THF	975	40	1524.63	381.157		390	10	1.02564
125	1	1	1	0	1	Blank		9	1	blank_b9	procedural blank			PHT	25	2022-02-01	Helene	0	THF	0.89	15273.8	19244.1	3970.35	4.46107	0	0	2022-02-01	4461.07	ACN	0.7825	19244.1	26234.6	6990.49	8933.53	3.00256	nylon	0	0	2022-04-06	25	THF	975	40	0	0		390	10	1.02564
126	-1	1	-1	-1	-1	Sample		9	1	d56.1	DIY_56.1		sample did not dissolve in THF -> not PVC	PHT	25	2022-02-01	Helene	811.35	THF	0.89	16046.7	#N/A	#N/A	#N/A	#N/A	#N/A	#N/A	#N/A	ACN	0.7825	#N/A	#N/A	#N/A	#N/A	#N/A	#N/A	#N/A	#N/A	#N/A	#N/A	THF	#N/A	#N/A	#N/A	#N/A	#N/A	#N/A	#N/A	#N/A
127	-1	1	-1	-1	-1	Sample		9	1	d56.2	DIY_56.2		sample did not dissolve in THF -> not PVC	PHT	25	2022-02-01	Helene	774.97	THF	0.89	16027.8	#N/A	#N/A	#N/A	#N/A	#N/A	#N/A	#N/A	ACN	0.7825	#N/A	#N/A	#N/A	#N/A	#N/A	#N/A	#N/A	#N/A	#N/A	#N/A	THF	#N/A	#N/A	#N/A	#N/A	#N/A	#N/A	#N/A	#N/A
128	-1	1	-1	-1	-1	Sample		9	1	d58.1	DIY_58.1		sample did not dissolve in THF -> not PVC	PHT	25	2022-02-01	Helene	756.8	THF	0.89	16011.3	#N/A	#N/A	#N/A	#N/A	#N/A	#N/A	#N/A	ACN	0.7825	#N/A	#N/A	#N/A	#N/A	#N/A	#N/A	#N/A	#N/A	#N/A	#N/A	THF	#N/A	#N/A	#N/A	#N/A	#N/A	#N/A	#N/A	#N/A
129	-1	1	-1	-1	-1	Sample		9	1	d58.2	DIY_58.2		sample did not dissolve in THF -> not PVC	PHT	25	2022-02-01	Helene	741.98	THF	0.89	15921.5	#N/A	#N/A	#N/A	#N/A	#N/A	#N/A	#N/A	ACN	0.7825	#N/A	#N/A	#N/A	#N/A	#N/A	#N/A	#N/A	#N/A	#N/A	#N/A	THF	#N/A	#N/A	#N/A	#N/A	#N/A	#N/A	#N/A	#N/A
130	1	1	-1	-1	-1	CRM	2022-02-14	CRM	#N/A	CRM-PVC001	Reference Material with PHT	Reference Material PVC		PHT	2	2022-02-14	Helene	49.8	THF	0.89	10154.6	14559.8	4405.18	4.94964	10061.3	201.227	2022-02-14	500	ACN	0.7825	#N/A	#N/A	#N/A	1000	3	none	3353.78	67.0756	#N/A	100	THF	0	1	3353.78	67.0756	#N/A	#N/A	#N/A	#N/A
131	1	1	1	0	1	Sample	Batch 10	10	1	d60.1	DIY_60.1		prepared by Roxana	PHT	25	2022-02-21	Roxane	759.67	THF	0.89	16091.4	20142.3	4050.85	4.55152	166905	41726.2	2022-02-21	4551.52	ACN	0.7825	#N/A	#N/A	#N/A	9000	2.97736	nylon	56057.9	14014.5	2022-04-06	25	THF	975	40	1401.45	350.362		390	10	1.02564
132	1	1	1	0	1	Sample	21.02.2022-22.02.22	10	1	d60.2	DIY_60.2		prepared by Roxana	PHT	25	2022-02-21	Roxane	753.37	THF	0.89	15966.5	19705.4	3738.96	4.20108	179328	44831.9	2022-02-21	4201.08	ACN	0.7825	#N/A	#N/A	#N/A	9000	3.14231	nylon	57068.8	14267.2	2022-04-06	25	THF	975	40	1426.72	356.68		390	10	1.02564
133	1	1	1	0	1	Sample		10	1	d61.1	DIY_61.1		prepared by Roxana	PHT	25	2022-02-21	Roxane	750.57	THF	0.89	16039.2	20008.3	3969.09	4.45965	168302	42075.6	2022-02-21	4459.65	ACN	0.7825	#N/A	#N/A	#N/A	9000	3.01809	nylon	55764.4	13941.1	2022-04-06	25	THF	975	40	1394.11	348.528		390	10	1.02564
134	1	1	1	0	1	Sample		10	1	d61.2	DIY_61.2		prepared by Roxana	PHT	25	2022-02-21	Roxane	751.19	THF	0.89	16018.3	20067.5	4049.25	4.54972	165107	41276.7	2022-02-21	4549.72	ACN	0.7825	#N/A	#N/A	#N/A	9000	2.97814	nylon	55439.5	13859.9	2022-04-06	25	THF	975	40	1385.99	346.497		390	10	1.02564
135	1	1	1	0	1	Sample		10	1	d62.1	DIY_62.1		prepared by Roxana	PHT	25	2022-02-21	Roxane	752.87	THF	0.89	16075.5	19975.9	3900.42	4.38249	171790	42947.6	2022-02-21	4382.49	ACN	0.7825	#N/A	#N/A	#N/A	9000	3.05362	nylon	56257.8	14064.5	2022-04-06	25	THF	975	40	1406.45	351.611		390	10	1.02564
136	1	1	1	0	1	Sample		10	1	d62.2	DIY_62.2		prepared by Roxana	PHT	25	2022-02-21	Roxane	756.6	THF	0.89	15970.7	19877.5	3906.8	4.38966	172359	43089.9	2022-02-21	4389.66	ACN	0.7825	#N/A	#N/A	#N/A	9000	3.05027	nylon	56506.3	14126.6	2022-04-06	25	THF	975	40	1412.66	353.164		390	10	1.02564
137	1	1	1	0	1	Sample		10	1	d63.1	DIY_63.1		prepared by Roxana	PHT	25	2022-02-21	Roxane	751.97	THF	0.89	16020.6	20028.1	4007.58	4.5029	166997	41749.2	2022-02-21	4502.9	ACN	0.7825	#N/A	#N/A	#N/A	9000	2.99871	nylon	55689.5	13922.4	2022-04-06	25	THF	975	40	1392.24	348.06		390	10	1.02564
138	1	1	1	0	1	Sample		10	1	d63.2	DIY_63.2		prepared by Roxana	PHT	25	2022-02-21	Roxane	757.5	THF	0.89	16012.5	20013.8	4001.37	4.49592	168486	42121.5	2022-02-21	4495.92	ACN	0.7825	#N/A	#N/A	#N/A	9000	3.00181	nylon	56128.1	14032	2022-04-06	25	THF	975	40	1403.2	350.8		390	10	1.02564
139	1	1	1	0	1	Blank		10	1	blank_b10	procedural blank		prepared by Roxana	PHT	25	2022-02-21	Roxane	0	THF	0.89	#N/A	#N/A	#N/A	4.5	0	0	2022-02-21	4500	ACN	0.7825	#N/A	#N/A	#N/A	9000	3	nylon	0	0	2022-04-06	25	THF	975	40	0	0		390	10	1.02564
140	-1	1	-1	-1	-1	Sample		10	1	d66.1	DIY_66.1		sample did not dissolve in THF -> not PVC; prepared by Roxana	PHT	25	2022-02-21	Roxane	753.71	THF	0.89	16015.5	20022.8	4007.31	4.5026	167395	41848.6	#N/A	4502.6	ACN	0.7825	#N/A	#N/A	#N/A	#N/A	#N/A	#N/A	#N/A	#N/A	#N/A	#N/A	THF	#N/A	#N/A	#N/A	#N/A	#N/A	#N/A	#N/A	#N/A
141	-1	1	-1	-1	-1	Sample		10	1	d66.2	DIY_66.2		sample did not dissolve in THF -> not PVC; prepared by Roxana	PHT	25	2022-02-21	Roxane	751.63	THF	0.89	16000.1	20041.5	4041.45	4.54096	165522	41380.6	#N/A	4540.96	ACN	0.7825	#N/A	#N/A	#N/A	#N/A	#N/A	#N/A	#N/A	#N/A	#N/A	#N/A	THF	#N/A	#N/A	#N/A	#N/A	#N/A	#N/A	#N/A	#N/A
142	-1	1	-1	-1	-1	Sample		10	1	d67.1	DIY_67.1		sample did not dissolve in THF -> not PVC; prepared by Roxana	PHT	25	2022-02-21	Roxane	753.22	THF	0.89	15996.5	20175.9	4179.41	4.69597	160397	40099.3	#N/A	4695.97	ACN	0.7825	#N/A	#N/A	#N/A	#N/A	#N/A	#N/A	#N/A	#N/A	#N/A	#N/A	THF	#N/A	#N/A	#N/A	#N/A	#N/A	#N/A	#N/A	#N/A
143	-1	1	-1	-1	-1	Sample		10	1	d67.2	DIY_67.2		sample did not dissolve in THF -> not PVC; prepared by Roxana	PHT	25	2022-02-21	Roxane	750.59	THF	0.89	16029.6	20083.4	4053.84	4.55488	164788	41197.1	#N/A	4554.88	ACN	0.7825	#N/A	#N/A	#N/A	#N/A	#N/A	#N/A	#N/A	#N/A	#N/A	#N/A	THF	#N/A	#N/A	#N/A	#N/A	#N/A	#N/A	#N/A	#N/A
144	-1	1	-1	-1	-1	Sample		10	1	d68.1	DIY_68.1		sample did not dissolve in THF -> not PVC; prepared by Roxana	PHT	25	2022-02-21	Roxane	757.59	THF	0.89	16017.7	23098.2	7080.48	7.9556	95227.3	23806.8	#N/A	7955.6	ACN	0.7825	#N/A	#N/A	#N/A	#N/A	#N/A	#N/A	#N/A	#N/A	#N/A	#N/A	THF	#N/A	#N/A	#N/A	#N/A	#N/A	#N/A	#N/A	#N/A
145	-1	1	-1	-1	-1	Sample		10	1	d68.2	DIY_68.2		sample did not dissolve in THF -> not PVC; prepared by Roxana	PHT	25	2022-02-21	Roxane	751.06	THF	0.89	15986.7	20047.1	4060.39	4.56224	164625	41156.4	#N/A	4562.24	ACN	0.7825	#N/A	#N/A	#N/A	#N/A	#N/A	#N/A	#N/A	#N/A	#N/A	#N/A	THF	#N/A	#N/A	#N/A	#N/A	#N/A	#N/A	#N/A	#N/A
146	-1	1	-1	-1	-1	Sample		10	1	d69.1	DIY_69.1		sample did not dissolve in THF -> not PVC; prepared by Roxana	PHT	25	2022-02-21	Roxane	752.52	THF	0.89	16152.7	20224.3	4071.63	4.57487	164490	41122.5	#N/A	4574.87	ACN	0.7825	#N/A	#N/A	#N/A	#N/A	#N/A	#N/A	#N/A	#N/A	#N/A	#N/A	THF	#N/A	#N/A	#N/A	#N/A	#N/A	#N/A	#N/A	#N/A
147	-1	1	-1	-1	-1	Sample		10	1	d69.2	DIY_69.2		sample did not dissolve in THF -> not PVC; prepared by Roxana	PHT	25	2022-02-21	Roxane	752.83	THF	0.89	15981.8	20029.7	4047.89	4.54819	165523	41380.7	#N/A	4548.19	ACN	0.7825	#N/A	#N/A	#N/A	#N/A	#N/A	#N/A	#N/A	#N/A	#N/A	#N/A	THF	#N/A	#N/A	#N/A	#N/A	#N/A	#N/A	#N/A	#N/A
148	1	1	1	0	1	Sample	Batch 11	11	1	d3.1	DIY_3.1			PHT	25	2022-03-01	Helene	742.07	THF	0.89	16094.3	20065.8	3971.51	4.46237	166295	41573.8	2022-03-01	4462.37	ACN	0.7825	20065.8	27027.4	6961.55	8896.55	2.99368	nylon	55548.7	13887.2	2022-04-06	25	THF	975	40	1388.72	347.179		390	10	1.02564
149	1	1	1	0	1	Sample	01.03.22-02.03.22	11	1	d3.2	DIY_3.2			PHT	25	2022-03-01	Helene	747.42	THF	0.89	16019.6	20005	3985.4	4.47798	166910	41727.5	2022-03-01	4477.98	ACN	0.7825	20005	26897.1	6892.07	8807.76	2.96691	nylon	56257.3	14064.3	2022-04-06	25	THF	975	40	1406.43	351.608		390	10	1.02564
150	1	1	1	0	1	Sample		11	1	d50.1	DIY_50.1			PHT	25	2022-03-01	Helene	754.91	THF	0.89	16093.8	20089.2	3995.44	4.48926	168159	42039.8	2022-03-01	4489.26	ACN	0.7825	20089.2	26658.4	6569.19	8395.13	2.87005	nylon	58591.1	14647.8	2022-04-06	25	THF	975	40	1464.78	366.194		390	10	1.02564
151	1	1	1	0	1	Sample		11	1	d50.2	DIY_50.2			PHT	25	2022-03-01	Helene	771.42	THF	0.89	15997.7	19990.6	3992.95	4.48646	171944	42986	2022-03-01	4486.46	ACN	0.7825	19990.6	26821.7	6831.09	8729.83	2.94582	nylon	58368.9	14592.2	2022-04-06	25	THF	975	40	1459.22	364.806		390	10	1.02564
152	1	1	1	0	1	Sample		11	1	d51.1	DIY_51.1			PHT	25	2022-03-01	Helene	767.25	THF	0.89	16066.5	20031	3964.41	4.45439	172246	43061.4	2022-03-01	4454.39	ACN	0.7825	20031	27038.3	7007.35	8955.08	3.01039	nylon	57217	14304.3	2022-04-06	25	THF	975	40	1430.43	357.606		390	10	1.02564
153	1	1	1	0	1	Sample		11	1	d51.2	DIY_51.2			PHT	25	2022-03-01	Helene	759.64	THF	0.89	15936.8	19895.6	3958.86	4.44816	170776	42694.1	2022-03-01	4448.16	ACN	0.7825	19895.6	26956.3	7060.7	9023.26	3.02854	nylon	56389	14097.3	2022-04-06	25	THF	975	40	1409.73	352.431		390	10	1.02564
154	1	1	1	0	1	Sample		11	1	d72.2	DIY_72.2			PHT	25	2022-03-01	Helene	756.35	THF	0.89	21877.6	26684.3	4806.74	5.40083	140043	35010.8	2022-03-01	5400.83	ACN	0.7825	26684.3	33680.5	6996.22	8940.86	2.65546	nylon	52737.9	13184.5	2022-04-06	25	THF	975	40	1318.45	329.612		390	10	1.02564
155	1	1	1	0	1	Sample		11	1	d80.2	DIY_80.2			PHT	25	2022-03-01	Helene	744.05	THF	0.89	22073.5	26178.1	4104.6	4.61191	161332	40333.1	2022-03-01	4611.91	ACN	0.7825	26178.1	33105.8	6927.77	8853.38	2.91968	nylon	55256.9	13814.2	2022-04-06	25	THF	975	40	1381.42	345.356		390	10	1.02564
156	1	1	1	0	1	Blank		11	1	blank_b11	procedural blank			PHT	25	2022-03-01	Helene	0	THF	0.89	#N/A	#N/A	#N/A	4.5	0	0	2022-03-01	4500	ACN	0.7825	#N/A	#N/A	#N/A	9000	3	nylon	0	0	2022-04-06	25	THF	975	40	0	0		390	10	1.02564
157	-1	1	-1	-1	-1	Sample		11	1	d14.1	DIY_14.1		sample did not dissolve in THF -> not PVC	PHT	25	2022-03-01	Helene	767.45	THF	0.89	16055.5	#N/A	#N/A	#N/A	#N/A	#N/A	#N/A	#N/A	ACN	0.7825	#N/A	#N/A	#N/A	#N/A	#N/A	#N/A	#N/A	#N/A	#N/A	#N/A	THF	#N/A	#N/A	#N/A	#N/A	#N/A	#N/A	#N/A	#N/A
158	-1	1	-1	-1	-1	Sample		11	1	d14.2	DIY_14.2		sample did not dissolve in THF -> not PVC	PHT	25	2022-03-01	Helene	747.5	THF	0.89	16040.9	#N/A	#N/A	#N/A	#N/A	#N/A	#N/A	#N/A	ACN	0.7825	#N/A	#N/A	#N/A	#N/A	#N/A	#N/A	#N/A	#N/A	#N/A	#N/A	THF	#N/A	#N/A	#N/A	#N/A	#N/A	#N/A	#N/A	#N/A
159	-1	1	-1	-1	-1	Sample		11	1	d15.1	DIY_15.1		sample did not dissolve in THF -> not PVC	PHT	25	2022-03-01	Helene	764.19	THF	0.89	16070.2	#N/A	#N/A	#N/A	#N/A	#N/A	#N/A	#N/A	ACN	0.7825	#N/A	#N/A	#N/A	#N/A	#N/A	#N/A	#N/A	#N/A	#N/A	#N/A	THF	#N/A	#N/A	#N/A	#N/A	#N/A	#N/A	#N/A	#N/A
160	-1	1	-1	-1	-1	Sample		11	1	d15.2	DIY_15.2		sample did not dissolve in THF -> not PVC	PHT	25	2022-03-01	Helene	747.28	THF	0.89	16036.4	#N/A	#N/A	#N/A	#N/A	#N/A	#N/A	#N/A	ACN	0.7825	#N/A	#N/A	#N/A	#N/A	#N/A	#N/A	#N/A	#N/A	#N/A	#N/A	THF	#N/A	#N/A	#N/A	#N/A	#N/A	#N/A	#N/A	#N/A
161	-1	1	-1	-1	-1	Sample		11	1	d16.1	DIY_16.1		sample did not dissolve in THF -> not PVC	PHT	25	2022-03-01	Helene	741.06	THF	0.89	16055.1	#N/A	#N/A	#N/A	#N/A	#N/A	#N/A	#N/A	ACN	0.7825	#N/A	#N/A	#N/A	#N/A	#N/A	#N/A	#N/A	#N/A	#N/A	#N/A	THF	#N/A	#N/A	#N/A	#N/A	#N/A	#N/A	#N/A	#N/A
162	-1	1	-1	-1	-1	Sample		11	1	d16.2	DIY_16.2		sample did not dissolve in THF -> not PVC	PHT	25	2022-03-01	Helene	795.82	THF	0.89	16079.4	#N/A	#N/A	#N/A	#N/A	#N/A	#N/A	#N/A	ACN	0.7825	#N/A	#N/A	#N/A	#N/A	#N/A	#N/A	#N/A	#N/A	#N/A	#N/A	THF	#N/A	#N/A	#N/A	#N/A	#N/A	#N/A	#N/A	#N/A
163	-1	1	-1	-1	-1	Sample		11	1	d17.1	DIY_17.1		sample did not dissolve in THF -> not PVC	PHT	25	2022-03-01	Helene	778.38	THF	0.89	16088	#N/A	#N/A	#N/A	#N/A	#N/A	#N/A	#N/A	ACN	0.7825	#N/A	#N/A	#N/A	#N/A	#N/A	#N/A	#N/A	#N/A	#N/A	#N/A	THF	#N/A	#N/A	#N/A	#N/A	#N/A	#N/A	#N/A	#N/A
164	-1	1	-1	-1	-1	Sample		11	1	d17.2	DIY_17.2		sample did not dissolve in THF -> not PVC	PHT	25	2022-03-01	Helene	755.84	THF	0.89	15928.7	#N/A	#N/A	#N/A	#N/A	#N/A	#N/A	#N/A	ACN	0.7825	#N/A	#N/A	#N/A	#N/A	#N/A	#N/A	#N/A	#N/A	#N/A	#N/A	THF	#N/A	#N/A	#N/A	#N/A	#N/A	#N/A	#N/A	#N/A
165	-1	1	-1	-1	-1	Sample		11	1	d18.1	DIY_18.1		sample did not dissolve in THF -> not PVC	PHT	25	2022-03-01	Helene	742.62	THF	0.89	16014.4	#N/A	#N/A	#N/A	#N/A	#N/A	#N/A	#N/A	ACN	0.7825	#N/A	#N/A	#N/A	#N/A	#N/A	#N/A	#N/A	#N/A	#N/A	#N/A	THF	#N/A	#N/A	#N/A	#N/A	#N/A	#N/A	#N/A	#N/A
166	-1	1	-1	-1	-1	Sample		11	1	d18.2	DIY_18.2		sample did not dissolve in THF -> not PVC	PHT	25	2022-03-01	Helene	745.65	THF	0.89	15971.9	#N/A	#N/A	#N/A	#N/A	#N/A	#N/A	#N/A	ACN	0.7825	#N/A	#N/A	#N/A	#N/A	#N/A	#N/A	#N/A	#N/A	#N/A	#N/A	THF	#N/A	#N/A	#N/A	#N/A	#N/A	#N/A	#N/A	#N/A
167	-1	1	-1	-1	-1	Sample		11	1	d70.1	DIY_70.1		sample did not dissolve in THF -> not PVC	PHT	25	2022-03-01	Helene	731.97	THF	0.89	22070.4	#N/A	#N/A	#N/A	#N/A	#N/A	#N/A	#N/A	ACN	0.7825	#N/A	#N/A	#N/A	#N/A	#N/A	#N/A	#N/A	#N/A	#N/A	#N/A	THF	#N/A	#N/A	#N/A	#N/A	#N/A	#N/A	#N/A	#N/A
168	-1	1	-1	-1	-1	Sample		11	1	d81.2	DIY_81.2		sample did not dissolve in THF -> not PVC	PHT	25	2022-03-01	Helene	741.95	THF	0.89	22188.9	#N/A	#N/A	#N/A	#N/A	#N/A	#N/A	#N/A	ACN	0.7825	#N/A	#N/A	#N/A	#N/A	#N/A	#N/A	#N/A	#N/A	#N/A	#N/A	THF	#N/A	#N/A	#N/A	#N/A	#N/A	#N/A	#N/A	#N/A
169	1	1	1	0	-1	Sample	Batch1	1	1	g1	Ger_n_001	Floor sample, blue 3 layers, soft		PHT	25	2021-11-18	Helene	1555.64	THF	0.89	22705.1	31483.9	8778.8	9.86382	157712	39427.9	2021-11-19	5878.38	ACN	0.7825	27936.8	37193.1	9256.21	11829	3.01229	nylon	52356	13089	2022-03-24	25	THF	975	40	1308.9	327.225				#DIV/0!
170	1	1	1	0	-1	Sample	18.11.2021 - 25.11.2021	1	1	g2	Ger_n_002	Floor sample, yellow, 3 layers, hard		PHT	25	2021-11-18	Helene	1574.88	THF	0.89	22577.7	31317.9	8740.19	9.82044	160368	40091.9	2021-11-19	9820.44	ACN	0.7825	46468.7	61854.1	15385.4	19661.8	3.00213	nylon	53417.9	13354.5	2022-03-24	25	THF	975	40	1335.45	333.862				#DIV/0!
171	1	1	1	0	-1	Sample		1	1	g3	Ger_n_003	Floor sample, grey, 3 layers, soft		PHT	25	2021-11-18	Helene	1559.61	THF	0.89	22597.2	31310.7	8713.52	9.79047	159299	39824.7	2021-11-19	9790.47	ACN	0.7825	46513.5	61967	15453.5	19748.9	3.01715	nylon	52797.7	13199.4	2022-03-24	25	THF	975	40	1319.94	329.985				#DIV/0!
172	1	1	1	0	-1	Sample		1	1	g5	Ger_n_005	Floor sample, wood, 2 layers, hard		PHT	25	2021-11-18	Helene	1480	THF	0.89	22496.2	31147.2	8651.05	9.72028	152259	38064.7	2021-11-19	9720.28	ACN	0.7825	46265.7	61676	15410.3	19693.7	3.02604	nylon	50316.3	12579.1	2022-03-24	25	THF	975	40	1257.91	314.477				#DIV/0!
173	1	1	1	0	-1	Sample		1	1	g6	Ger_n_006	Floor sample, grey, 2 layers, hard		PHT	25	2021-11-18	Helene	1626.85	THF	0.89	22714.7	31395.9	8681.2	9.75416	166785	41696.3	2021-11-19	9754.16	ACN	0.7825	46635.6	61988.5	15352.9	19620.3	3.01148	nylon	55383.1	13845.8	2022-03-24	25	THF	975	40	1384.58	346.144				#DIV/0!
174	1	1	1	0	-1	Sample		1	1	ga1	Ger_antistat_001	Floor sample, blue, 2 layers, medium		PHT	25	2021-11-18	Helene	1443.69	THF	0.89	22708.8	31508.1	8799.31	9.88687	146021	36505.3	2021-11-19	9886.87	ACN	0.7825	46783.1	62343.9	15560.8	19886.1	3.01136	nylon	48490	12122.5	2022-03-24	25	THF	975	40	1212.25	303.063				#DIV/0!
175	1	1	1	0	-1	Sample		1	1	d20.1	DIY_20.1	Floor sample, wood, 2 layers, soft		PHT	25	2021-11-18	Helene	1580.99	THF	0.89	22947.6	31967	9019.33	10.1341	156007	39001.8	2021-11-19	10134.1	ACN	0.7825	47085	62373	15288.1	19537.5	2.9279	nylon	53283	13320.8	2022-03-24	25	THF	975	40	1332.08	333.019				#DIV/0!
176	1	1	1	0	-1	Blank		1	1	blank	procedural blank	no sample, but all steps followed		PHT	0	2021-11-18	Helene	0	THF	0.89	21175	29882.5	8707.45	9.78365	0	0	2021-11-19	9783.65	ACN	0.7825	44990.7	60459.5	15468.8	19768.4	3.02056	nylon	0	0	2022-03-24	25	THF	975	40	0	0				#DIV/0!
177	1	1	1	1	-1	Sample	Batch2	2	1	d21.1	DIY_21.1	Floor sample, black, 2 layers, soft		PHT	25	2021-12-06	Helene	1584.85	THF	0.89	31868.8	39831.1	7962.36	8.94647	177148	44287	2021-12-07	8946.47	ACN	0.7825	39831.1	53810	13978.8	17864.3	2.9968	nylon	59112.3	14778.1	2022-03-31	25	THF	975	40	1477.81	369.452	2022-05-03	390	10	1.02564
178	1	1	1	1	-1	Sample	06.12.2021 - 08.12.2021	2	1	d21.2	DIY_21.2	Floor sample, black, 2 layers, soft		PHT	25	2021-12-06	Helene	1507.89	THF	0.89	31830.8	39797.6	7966.78	8.95144	168452	42113.1	2021-12-07	8951.44	ACN	0.7825	39797.6	53792.5	13994.8	17884.8	2.99798	nylon	56188.6	14047.1	2022-03-31	25	THF	975	40	1404.71	351.179	2022-05-03	390	10	1.02564
179	1	1	1	1	-1	Sample		2	1	d30.2	DIY_30.2	Floor sample, white, 5 layers, hard		PHT	25	2021-12-06	Helene	1718.76	THF	0.89	32002.7	40054.5	8051.78	9.04694	189982	47495.6	2021-12-07	9046.94	ACN	0.7825	40054.5	54005.8	13951.4	17829.2	2.97075	nylon	63951.1	15987.8	2022-03-31	25	THF	975	40	1598.78	399.694	2022-05-03	390	10	1.02564
180	1	1	1	1	-1	Sample		2	1	d52.2	DIY_52.2	Floor sample, grey, 4 layers, hard		PHT	25	2021-12-06	Helene	1562.98	THF	0.89	31839.8	39892.1	8052.31	9.04754	172752	43188	2021-12-07	9047.54	ACN	0.7825	39892.1	53883.7	13991.6	17880.6	2.9763	nylon	58042.6	14510.6	2022-03-31	25	THF	975	40	1451.06	362.766	2022-05-03	390	10	1.02564
181	1	1	1	1	-1	Sample		2	1	d54.2	DIY_54.2	Floor sample, white-beige, 4 layers, hard		PHT	25	2021-12-06	Helene	1574.23	THF	0.89	31761	39624	7863.01	8.83484	178184	44546.1	2021-12-07	8834.84	ACN	0.7825	39624	53576.5	13952.4	17830.6	3.01821	nylon	59036.3	14759.1	2022-03-31	25	THF	975	40	1475.91	368.977	2022-05-03	390	10	1.02564
182	1	1	1	1	-1	Sample		2	1	d72.1	DIY_72.1	Floor sample, darkgrey, 3 layers, hard		PHT	25	2021-12-06	Helene	1694.24	THF	0.89	31940.7	39724.6	7783.85	8.7459	193718	48429.6	2021-12-07	8745.9	ACN	0.7825	39724.6	53701.5	13976.9	17861.8	3.04231	nylon	63674.7	15918.7	2022-03-31	25	THF	975	40	1591.87	397.967	2022-05-03	390	10	1.02564
183	1	1	1	1	-1	Sample		2	1	d80.1	DIY_80.1	Floor sample, white-grey, 2 layers, hard		PHT	25	2021-12-06	Helene	1569.75	THF	0.89	31922.2	39832.4	7910.12	8.88778	176619	44154.8	2021-12-07	8887.78	ACN	0.7825	39832.4	53823.2	13990.8	17879.6	3.01171	nylon	58644.1	14661	2022-03-31	25	THF	975	40	1466.1	366.526	2022-05-03	390	10	1.02564
184	1	1	1	1	-1	Blank		2	1	blank-b2	procedural blank	no sample, but all steps followed		PHT	25	2021-12-06	Helene	0	THF	0.89	15203.8	19069.8	3866.03	4.34385	0	0	2021-12-07	4343.85	ACN	0.7825	19069.8	26074.5	7004.72	8951.72	3.06078	nylon	0	0	2022-03-31	25	THF	975	40	0	0	2022-05-03	390	10	1.02564
185	1	1	1	1	-1	Sample	Batch3 - repeat	3	2	d1.1.	DIY_1.1.	Profile sample, white, 1 layer, hard		PHT	25	2022-03-03	Helene	264.32	THF	0.89	10503	11851.3	1348.36	1.51501	174467	43616.8	2022-03-03	1515.01	ACN	0.7825	11851.3	14208.4	2357.03	3012.18	2.98822	nylon	58385	14596.3	2022-03-07	25	THF	975	40	1459.63	364.906	2022-05-03	390	10	1.02564
186	1	1	1	1	-1	Sample	2022-03-03	3	2	d1.2	DIY_1.2	Profile sample, white, 1 layer, hard		PHT	25	2022-03-03	Helene	279.61	THF	0.89	10488.1	11761.4	1273.29	1.43066	195441	48860.2	2022-03-03	1430.66	ACN	0.7825	11761.4	14076.9	2315.52	2959.13	3.06836	nylon	63695.5	15923.9	2022-03-07	25	THF	975	40	1592.39	398.097	2022-05-03	390	10	1.02564
187	1	1	1	1	-1	Sample		3	2	d2.1	DIY_2.1	Profile sample, black, 1 layer, hard		PHT	25	2022-03-03	Helene	250.27	THF	0.89	10454.3	11754.7	1300.38	1.4611	171289	42822.2	2022-03-03	1461.1	ACN	0.7825	11754.7	14087.3	2332.6	2980.96	3.04021	nylon	56341	14085.2	2022-03-07	25	THF	975	40	1408.52	352.131	2022-05-03	390	10	1.02564
188	1	1	1	1	-1	Sample		3	2	d2.2	DIY_2.2	Profile sample, black, 1 layer, hard		PHT	25	2022-03-03	Helene	260.73	THF	0.89	10407	11703.9	1296.83	1.45711	178936	44734	2022-03-03	1457.11	ACN	0.7825	11703.9	14042	2338.14	2988.04	3.05066	nylon	58654.9	14663.7	2022-03-07	25	THF	975	40	1466.37	366.593	2022-05-03	390	10	1.02564
189	1	1	1	1	-1	Sample		3	2	d4.1	DIY_4.1	Profile sample, white, 1 layer, hard		PHT	25	2022-03-03	Helene	277.31	THF	0.89	10448	11767.3	1319.27	1.48233	187078	46769.4	2022-03-03	1482.33	ACN	0.7825	11767.3	14080.5	2313.29	2956.28	2.99435	nylon	62476.8	15619.2	2022-03-07	25	THF	975	40	1561.92	390.48	2022-05-03	390	10	1.02564
190	1	1	1	1	-1	Sample		3	2	d4.2	DIY_4.2	Profile sample, white, 1 layer, hard		PHT	25	2022-03-03	Helene	254.55	THF	0.89	10470.1	11758.8	1288.64	1.44791	175805	43951.3	2022-03-03	1447.91	ACN	0.7825	11758.8	14078.7	2319.93	2964.77	3.04762	nylon	57686.1	14421.5	2022-03-07	25	THF	975	40	1442.15	360.538	2022-05-03	390	10	1.02564
191	1	1	1	1	-1	Sample		3	2	d5.1	DIY_5.1	Profile sample, white, 1 layer, hard		PHT	25	2022-03-03	Helene	267.23	THF	0.89	10401.1	11734.7	1333.62	1.49845	178338	44584.4	2022-03-03	1498.45	ACN	0.7825	11734.7	14064	2329.29	2976.73	2.98654	nylon	59713.8	14928.5	2022-03-07	25	THF	975	40	1492.85	373.211	2022-05-03	390	10	1.02564
192	1	1	1	1	-1	Sample		3	2	d5.2	DIY_5.2	Profile sample, white, 1 layer, hard		PHT	25	2022-03-03	Helene	237.19	THF	0.89	10436.6	11746.6	1310.06	1.47198	161137	40284.2	2022-03-03	1471.98	ACN	0.7825	11746.6	14085	2338.36	2988.32	3.03014	nylon	53178.1	13294.5	2022-03-07	25	THF	975	40	1329.45	332.363	2022-05-03	390	10	1.02564
193	1	1	1	1	-1	Sample		3	2	d20.2	DIY_20.2	Floor sample, wood 2 layers, soft		PHT	25	2022-03-03	Helene	256.48	THF	0.89	10462.8	11697.8	1234.95	1.38758	184839	46209.8	2022-03-03	1387.58	ACN	0.7825	11697.8	14029	2331.27	2979.26	3.14708	nylon	58733.5	14683.4	2022-03-07	25	THF	975	40	1468.34	367.084	2022-05-03	390	10	1.02564
194	1	1	1	1	-1	Sample		3	2	d80.2	DIY_80.2	Floor sample, white-grey, 2 layers, hard		PHT	25	2022-03-03	Helene	259.12	THF	0.89	10447	11783.7	1336.71	1.50192	172526	43131.4	2022-03-03	1501.92	ACN	0.7825	11783.7	14061.9	2278.13	2911.35	2.93842	nylon	58713.8	14678.5	2022-03-07	25	THF	975	40	1467.85	366.961	2022-05-03	390	10	1.02564
195	1	1	1	0	-1	Sample	Batch4 - repeat	4	2	d6.1	DIY_6.1	Profile sample, black, 1 layer, hard	dilution - step 2: does not yet contain SSI	PHT	25	2022-03-03	Helene	265.26	THF	0.89	10456.8	11735.3	1278.45	1.43646	184662	46165.6	2022-03-03	1436.46	ACN	0.7825	11735.3	14050.8	2315.54	2959.16	3.06003	nylon	60346.5	15086.6	2022-03-07	25	THF	975	40	1508.66	377.165		780	20	1.02564
196	1	1	1	0	-1	Sample	2022-03-03	4	2	d6.2	DIY_6.2	Profile sample, black, 1 layer, hard	dilution - step 2: does not yet contain SSI	PHT	25	2022-03-03	Helene	238.7	THF	0.89	10462.8	11768.9	1306.02	1.46744	162664	40666.1	2022-03-03	1467.44	ACN	0.7825	11768.9	14141.1	2372.26	3031.64	3.06594	nylon	53055.3	13263.8	2022-03-07	25	THF	975	40	1326.38	331.596		780	20	1.02564
197	1	1	1	0	-1	Sample		4	2	d7.1	DIY_7.1	Profile sample, wood, 1 layer, hard	dilution - step 2: does not yet contain SSI	PHT	25	2022-03-03	Helene	261.3	THF	0.89	10408.3	11744	1335.76	1.50085	174101	43525.2	2022-03-03	1500.85	ACN	0.7825	11744	14054.7	2310.64	2952.89	2.96748	nylon	58669.7	14667.4	2022-03-07	25	THF	975	40	1466.74	366.686		780	20	1.02564
198	1	1	1	0	-1	Sample		4	2	d7.2	DIY_7.2	Profile sample, wood, 1 layer, hard	dilution - step 2: does not yet contain SSI	PHT	25	2022-03-03	Helene	241.32	THF	0.89	10436.9	11761	1324.15	1.48781	162198	40549.6	2022-03-03	1487.81	ACN	0.7825	11761	14074.5	2313.55	2956.61	2.98723	nylon	54297.3	13574.3	2022-03-07	25	THF	975	40	1357.43	339.358		780	20	1.02564
199	1	1	1	0	-1	Sample		4	2	g4	Ger_n_004	Floor sample, black-grey, 3 layers, medium		PHT	25	2022-03-03	Helene	273.86	THF	0.89	10522	11835.3	1313.3	1.47562	185590	46397.5	2022-03-03	1475.62	ACN	0.7825	11835.3	14198.7	2363.38	3020.29	3.0468	nylon	60913.1	15228.3	2022-03-07	25	THF	975	40	1522.83	380.707		780	20	1.02564
200	1	1	1	0	-1	Sample		4	2	g7	Ger_n_007	Floor sample, grey, 2 layers, medium		PHT	25	2022-03-03	Helene	268.13	THF	0.89	10560.9	11891.6	1330.69	1.49516	179332	44833.1	2022-03-03	1495.16	ACN	0.7825	11891.6	14210.4	2318.8	2963.32	2.98195	nylon	60139.3	15034.8	2022-03-07	25	THF	975	40	1503.48	375.871		780	20	1.02564
201	1	1	1	0	-1	Sample		4	2	gar1	Ger_antirutsch_001	Floor sample, black, 2 layers, medium, antirutsch	dilution - step 2: might not contain enough SSI	PHT	25	2022-03-03	Helene	243.99	THF	0.89	10431.4	11706.3	1274.87	1.43244	170332	42583	2022-03-03	1432.44	ACN	0.7825	11706.3	14062.2	2355.89	3010.72	3.10182	nylon	54913.6	13728.4	2022-03-07	25	THF	975	40	1372.84	343.21		780	20	1.02564
202	1	1	1	0	-1	Sample		4	2	ga2	Ger_antistat_002	Floor sample, light blue, 1 layer, medium, antistatic		PHT	25	2022-03-03	Helene	276.48	THF	0.89	10418.7	11659.6	1240.9	1.39427	198297	49574.3	2022-03-03	1394.27	ACN	0.7825	11659.6	14011	2351.35	3004.92	3.15519	nylon	62847.9	15712	2022-03-07	25	THF	975	40	1571.2	392.8		780	20	1.02564
203	1	1	1	0	-1	Sample		4	2	gb1	Ger_bio_001	Floor sample, lila, 1 layer, medium, bio plasticizer		PHT	25	2022-03-03	Helene	255.8	THF	0.89	10446.5	11766.6	1320.16	1.48333	172450	43112.6	2022-03-03	1483.33	ACN	0.7825	11766.6	14082.4	2315.8	2959.49	2.99517	nylon	57576.1	14394	2022-03-07	25	THF	975	40	1439.4	359.851		780	20	1.02564
204	1	1	0	0	-1	Blank		4	2	blank3-4	procedural blank	no sample, but all steps followed	dilution - step 2: does not yet contain SSI	PHT	0	2022-03-03	Helene	0	THF	0.89	10193.8	11509.8	1316.03	1.47869	0	0	2022-03-03	1478.69	ACN	0.7825	11509.8	13876.1	2366.34	3024.08	3.04511	nylon	0	0	2022-03-07	25	THF	975	40	0	0		780	20	1.02564
205	1	1	1	1	-1	Sample	Batch5 - repeat	5	2	d8.1	DIY_8.1	Profile sample, red, 1 layer, medium		PHT	25	2022-03-07	Roxane	252.49	THF	0.89	10376.4	11699	1322.6	1.48607	169905	42476.2	2022-03-07	1486.07	ACN	0.7825	#N/A	#N/A	#N/A	3000	3.01875	nylon	56283.1	14070.8	2022-04-01	25	THF	975	40	1407.08	351.77	2022-05-03	390	10	1.02564
206	1	1	1	1	-1	Sample		5	2	d8.2	DIY_8.2	Profile sample, red, 1 layer, medium		PHT	25	2022-03-07	Roxane	250.23	THF	0.89	10500	11824	1323.99	1.48763	168207	42051.8	2022-03-07	1487.63	ACN	0.7825	#N/A	#N/A	#N/A	3000	3.01663	nylon	55760	13940	2022-04-01	25	THF	975	40	1394	348.5	2022-05-03	390	10	1.02564
207	1	1	1	1	-1	Sample		5	2	d9.1	DIY_9.1	Profile sample, white, 1 layer, hard		PHT	25	2022-03-07	Roxane	250.48	THF	0.89	10418.2	11743.3	1325.12	1.4889	168232	42057.9	2022-03-07	1488.9	ACN	0.7825	#N/A	#N/A	#N/A	3000	3.01491	nylon	55799.9	13950	2022-04-01	25	THF	975	40	1395	348.749	2022-05-03	390	10	1.02564
208	1	1	1	1	-1	Sample		5	2	d9.2	DIY_9.2	Profile sample, white, 1 layer, hard		PHT	25	2022-03-07	Roxane	251.23	THF	0.89	10439	11774.5	1335.57	1.50064	167415	41853.8	2022-03-07	1500.64	ACN	0.7825	#N/A	#N/A	#N/A	3000	2.99915	nylon	55820.9	13955.2	2022-04-01	25	THF	975	40	1395.52	348.881	2022-05-03	390	10	1.02564
209	1	1	1	1	-1	Sample		5	2	d10.1	DIY_10.1	Profile sample, black, 1 layer, hard		PHT	25	2022-03-07	Roxane	253.97	THF	0.89	10545.1	11796.1	1251.01	1.40563	180681	45170.2	2022-03-07	1405.63	ACN	0.7825	#N/A	#N/A	#N/A	3000	3.13428	nylon	57646.7	14411.7	2022-04-01	25	THF	975	40	1441.17	360.292	2022-05-03	390	10	1.02564
210	1	1	1	1	-1	Sample		5	2	d10.2	DIY_10.2	Profile sample, black, 1 layer, hard		PHT	25	2022-03-07	Roxane	253.41	THF	0.89	10384.5	11706.5	1321.99	1.48538	170603	42650.6	2022-03-07	1485.38	ACN	0.7825	#N/A	#N/A	#N/A	3000	3.01968	nylon	56496.9	14124.2	2022-04-01	25	THF	975	40	1412.42	353.105	2022-05-03	390	10	1.02564
211	1	1	1	1	-1	Sample		5	2	d11.1	DIY_11.1	Profile sample, grey, 1 layer, medium		PHT	25	2022-03-07	Roxane	253.01	THF	0.89	10420.1	11759	1338.87	1.50435	168186	42046.4	2022-03-07	1504.35	ACN	0.7825	#N/A	#N/A	#N/A	3000	2.99422	nylon	56170.2	14042.5	2022-04-01	25	THF	975	40	1404.25	351.064	2022-05-03	390	10	1.02564
212	1	1	1	1	-1	Sample		5	2	d11.2	DIY_11.2	Profile sample, grey, 1 layer, medium		PHT	25	2022-03-07	Roxane	250.38	THF	0.89	10303.4	11633	1329.61	1.49394	167597	41899.2	2022-03-07	1493.94	ACN	0.7825	#N/A	#N/A	#N/A	3000	3.00811	nylon	55715	13928.7	2022-04-01	25	THF	975	40	1392.87	348.219	2022-05-03	390	10	1.02564
213	1	1	1	1	-1	Sample		5	2	d12.1	DIY_12.1	Profile sample, transparent, 1 layer, medium		PHT	25	2022-03-07	Roxane	252.62	THF	0.89	10307	11644.2	1337.14	1.5024	168144	42035.9	2022-03-07	1502.4	ACN	0.7825	#N/A	#N/A	#N/A	3000	2.9968	nylon	56107.8	14026.9	2022-04-01	25	THF	975	40	1402.69	350.674	2022-05-03	390	10	1.02564
214	1	1	0	1	-1	Sample		5	2	d12.2	DIY_12.2	Profile sample, transparent, 1 layer, medium		PHT	25	2022-03-07	Roxane	250.62	THF	0.89	10433.8	11772.6	1338.81	1.50428	166605	41651.1	2022-03-07	1504.28	ACN	0.7825	#N/A	#N/A	#N/A	3000	2.99431	nylon	55640.4	13910.1	2022-04-01	25	THF	975	40	1391.01	347.753	2022-05-03	390	10	1.02564
215	1	1	0	1	-1	Sample		5	2	d13.1	DIY_13.1	Profile sample, orange, 1 layer, medium		PHT	25	2022-03-07	Roxane	252.09	THF	0.89	10379.5	11708.2	1328.76	1.49299	168849	42212.3	2022-03-07	1492.99	ACN	0.7825	#N/A	#N/A	#N/A	3000	3.00939	nylon	56107.4	14026.9	2022-04-01	25	THF	975	40	1402.69	350.671	2022-05-03	390	10	1.02564
216	1	1	0	1	-1	Sample		5	2	d13.2	DIY_13.2	Profile sample, orange, 1 layer, medium		PHT	25	2022-03-07	Roxane	254.65	THF	0.89	10439.5	11775.2	1335.71	1.5008	169676	42419.1	2022-03-07	1500.8	ACN	0.7825	#N/A	#N/A	#N/A	3000	2.99894	nylon	56578.9	14144.7	2022-04-01	25	THF	975	40	1414.47	353.618	2022-05-03	390	10	1.02564
217	1	1	1	0	-1	Sample	Batch6 - repeat	6	2	d42.1	DIY_42.1	Floor sample, wood-brown-grey, 2 layers, medium		PHT	25	2022-03-07	Roxane	255.42	THF	0.89	10328.1	11664.4	1336.22	1.50137	170125	42531.1	2022-03-07	1501.37	ACN	0.7825	#N/A	#N/A	#N/A	3000	2.99817	nylon	56742.7	14185.7	2022-04-06	25	THF	975	40	1418.57	354.642	2022-05-03	390	10	1.02564
218	1	1	1	0	-1	Sample		6	2	d42.2	DIY_42.2	Floor sample, wood-brown-grey, 2 layers, medium		PHT	25	2022-03-07	Roxane	250.62	THF	0.89	10410.5	11752.3	1341.8	1.50764	166233	41558.3	2022-03-07	1507.64	ACN	0.7825	#N/A	#N/A	#N/A	3000	2.98986	nylon	55598.9	13899.7	2022-04-06	25	THF	975	40	1389.97	347.493	2022-05-03	390	10	1.02564
219	1	1	1	0	-1	Sample		6	2	d43.1	DIY_43.1	Floor sample, white-grey, 2 layers, medium		PHT	25	2022-03-07	Roxane	250.47	THF	0.89	10459.5	11782.6	1323.11	1.48664	168481	42120.1	2022-03-07	1486.64	ACN	0.7825	#N/A	#N/A	#N/A	3000	3.01797	nylon	55825.7	13956.4	2022-04-06	25	THF	975	40	1395.64	348.911	2022-05-03	390	10	1.02564
220	1	1	1	0	-1	Sample		6	2	d43.2	DIY_43.2	Floor sample, white-grey, 2 layers, medium		PHT	25	2022-03-07	Roxane	251.94	THF	0.89	10401.7	11735.5	1333.78	1.49863	168114	42028.4	2022-03-07	1498.63	ACN	0.7825	#N/A	#N/A	#N/A	3000	3.00183	nylon	56003.7	14000.9	2022-04-06	25	THF	975	40	1400.09	350.023	2022-05-03	390	10	1.02564
221	1	1	1	0	-1	Sample		6	2	d44.1	DIY_44.1	Floor sample, wood-grey, 2 layers, medium		PHT	25	2022-03-07	Roxane	253.2	THF	0.89	10463.6	11784.6	1321.03	1.4843	170585	42646.3	2022-03-07	1484.3	ACN	0.7825	#N/A	#N/A	#N/A	3000	3.02115	nylon	56463.6	14115.9	2022-04-06	25	THF	975	40	1411.59	352.898	2022-05-03	390	10	1.02564
222	1	1	1	0	-1	Sample		6	2	d44.2	DIY_44.2	Floor sample, wood-grey, 2 layers, medium		PHT	25	2022-03-07	Roxane	249.41	THF	0.89	10446.4	11757.6	1311.2	1.47326	169291	42322.9	2022-03-07	1473.26	ACN	0.7825	#N/A	#N/A	#N/A	3000	3.0363	nylon	55755.8	13938.9	2022-04-06	25	THF	975	40	1393.89	348.474	2022-05-03	390	10	1.02564
223	1	1	1	0	-1	Sample		6	2	d71.1	DIY_71.1	Floor sample, wood, 2 layers, medium		PHT	25	2022-03-07	Roxane	253.69	THF	0.89	10405.3	11736.5	1331.26	1.4958	169602	42400.5	2022-03-07	1495.8	ACN	0.7825	#N/A	#N/A	#N/A	3000	3.00562	nylon	56428.3	14107.1	2022-04-06	25	THF	975	40	1410.71	352.677	2022-05-03	390	10	1.02564
224	1	1	1	0	-1	Sample		6	2	d71.2	DIY_71.2	Floor sample, wood, 2 layers, medium		PHT	25	2022-03-07	Roxane	252.81	THF	0.89	10352.1	11664	1311.9	1.47404	171508	42876.9	2022-03-07	1474.04	ACN	0.7825	#N/A	#N/A	#N/A	3000	3.03522	nylon	56505.9	14126.5	2022-04-06	25	THF	975	40	1412.65	353.162	2022-05-03	390	10	1.02564
225	1	1	1	0	-1	Sample		6	2	d73.1	DIY_73.1	Floor sample, grey, 2 layers, medium		PHT	25	2022-03-07	Roxane	257.19	THF	0.89	10482.7	11810.8	1328.1	1.49225	172351	43087.7	2022-03-07	1492.25	ACN	0.7825	#N/A	#N/A	#N/A	3000	3.01039	nylon	57252	14313	2022-04-06	25	THF	975	40	1431.3	357.825	2022-05-03	390	10	1.02564
226	1	1	1	0	-1	Sample		6	2	d73.2	DIY_73.2	Floor sample, grey, 2 layers, medium		PHT	25	2022-03-07	Roxane	255.42	THF	0.89	10355.8	11694.8	1339.05	1.50455	169765	42441.2	2022-03-07	1504.55	ACN	0.7825	#N/A	#N/A	#N/A	3000	2.99395	nylon	56702.7	14175.7	2022-04-06	25	THF	975	40	1417.57	354.392	2022-05-03	390	10	1.02564
227	1	1	1	0	-1	Sample		6	2	d74.1	DIY_74.1	Floor sample, wood-darkbrown, 2 layers, medium		PHT	25	2022-03-07	Roxane	252.9	THF	0.89	10476.5	11816.8	1340.25	1.5059	167940	41984.9	2022-03-07	1505.9	ACN	0.7825	#N/A	#N/A	#N/A	3000	2.99217	nylon	56126.4	14031.6	2022-04-06	25	THF	975	40	1403.16	350.79	2022-05-03	390	10	1.02564
228	1	1	1	0	-1	Sample		6	2	d74.2	DIY_74.2	Floor sample, wood-darkbrown, 2 layers, medium		PHT	25	2022-03-07	Roxane	250.07	THF	0.89	10474.3	11800.8	1326.44	1.49038	167789	41947.3	2022-03-07	1490.38	ACN	0.7825	#N/A	#N/A	#N/A	3000	3.01291	nylon	55690.1	13922.5	2022-04-06	25	THF	975	40	1392.25	348.063	2022-05-03	390	10	1.02564
229	1	1	1	0	-1	Sample		6	2	d75.1	DIY_75.1	Floor sample, wood-lightbrown, 2 layers, medium		PHT	25	2022-03-07	Roxane	251.88	THF	0.89	10415.1	11748.4	1333.25	1.49803	168140	42035.1	2022-03-07	1498.03	ACN	0.7825	#N/A	#N/A	#N/A	3000	3.00263	nylon	55997.8	13999.5	2022-04-06	25	THF	975	40	1399.95	349.986	2022-05-03	390	10	1.02564
230	1	1	1	0	-1	Sample		6	2	d75.2	DIY_75.2	Floor sample, wood-lightbrown, 2 layers, medium		PHT	25	2022-03-07	Roxane	250.64	THF	0.89	10347.5	11670.4	1322.95	1.48646	168615	42153.8	2022-03-07	1486.46	ACN	0.7825	#N/A	#N/A	#N/A	3000	3.01822	nylon	55865.9	13966.5	2022-04-06	25	THF	975	40	1396.65	349.162	2022-05-03	390	10	1.02564
231	1	1	1	0	-1	Sample		6	2	d76.1	DIY_76.1	Floor sample, wood-darkbrown, 2 layers, medium		PHT	25	2022-03-07	Roxane	253.24	THF	0.89	10446.1	11784.8	1338.69	1.50415	168361	42090.3	2022-03-07	1504.15	ACN	0.7825	#N/A	#N/A	#N/A	3000	2.99449	nylon	56223.8	14055.9	2022-04-06	25	THF	975	40	1405.59	351.398	2022-05-03	390	10	1.02564
232	1	1	1	0	-1	Sample		6	2	d76.2	DIY_76.2	Floor sample, wood-darkbrown, 2 layers, medium		PHT	25	2022-03-07	Roxane	252.57	THF	0.89	10369.8	11667.2	1297.47	1.45783	173250	43312.6	2022-03-07	1457.83	ACN	0.7825	#N/A	#N/A	#N/A	3000	3.05785	nylon	56657.6	14164.4	2022-04-06	25	THF	975	40	1416.44	354.11	2022-05-03	390	10	1.02564
233	1	1	1	0	-1	Sample		6	2	d77.1	DIY_77.1	Floor sample, white-grey, 2 layers, medium		PHT	25	2022-03-07	Roxane	250.63	THF	0.89	10420	11712.6	1292.61	1.45237	172566	43141.5	2022-03-07	1452.37	ACN	0.7825	#N/A	#N/A	#N/A	3000	3.06559	nylon	56291.4	14072.8	2022-04-06	25	THF	975	40	1407.28	351.821	2022-05-03	390	10	1.02564
234	1	1	1	0	-1	Sample		6	2	d77.2	DIY_77.2	Floor sample, white-grey, 2 layers, medium		PHT	25	2022-03-07	Roxane	251.8	THF	0.89	10564.4	11892.6	1328.18	1.49234	168729	42182.2	2022-03-07	1492.34	ACN	0.7825	#N/A	#N/A	#N/A	3000	3.01027	nylon	56051	14012.8	2022-04-06	25	THF	975	40	1401.28	350.319	2022-05-03	390	10	1.02564
235	1	1	1	-1	-1	Sample	Batch1 - 2nd extraction	1	2	g1	Ger_n_001	Floor sample, blue 3 layers, soft		PHT	25	2022-03-30	Helene	173.18	THF	0.89	6857.01	7747.38	890.37	1.00042	173108	43277	2022-03-30	1000.42	ACN	0.7825	7747.38	9308.07	1560.69	1994.49	2.99366	nylon	57824.8	14456.2	2022-03-30	25	THF	975	40	1445.62	361.405	#N/A	#N/A	#N/A	#N/A
236	1	1	1	-1	-1	Sample	2022-03-30	1	2	g2	Ger_n_002	Floor sample, yellow, 3 layers, hard		PHT	25	2022-03-30	Helene	203.72	THF	0.89	6858.1	7721.82	863.72	0.970472	209918	52479.6	2022-03-30	970.472	ACN	0.7825	7721.82	9264.67	1542.85	1971.69	3.03169	nylon	69241.5	17310.4	2022-03-30	25	THF	975	40	1731.04	432.76	#N/A	#N/A	#N/A	#N/A
237	1	1	1	-1	-1	Sample		1	2	g3	Ger_n_003	Floor sample, grey, 3 layers, soft		PHT	25	2022-03-30	Helene	171.78	THF	0.89	6789.57	7673.57	884	0.993258	172946	43236.5	2022-03-30	993.258	ACN	0.7825	7673.57	9218.78	1545.21	1974.71	2.98811	nylon	57878	14469.5	2022-03-30	25	THF	975	40	1446.95	361.737	#N/A	#N/A	#N/A	#N/A
238	1	1	1	-1	-1	Sample		1	2	g5	Ger_n_005	Floor sample, wood, 2 layers, hard		PHT	25	2022-03-30	Helene	184.47	THF	0.89	6665.12	7536.71	871.59	0.979315	188366	47091.6	2022-03-30	979.315	ACN	0.7825	7536.71	9100.59	1563.88	1998.57	3.04078	nylon	61946.7	15486.7	2022-03-30	25	THF	975	40	1548.67	387.167	#N/A	#N/A	#N/A	#N/A
239	1	1	1	-1	-1	Sample		1	2	g6	Ger_n_006	Floor sample, grey, 2 layers, hard		PHT	25	2022-03-30	Helene	169.81	THF	0.89	6800.08	7681.51	881.43	0.990371	171461	42865.3	2022-03-30	990.371	ACN	0.7825	7681.51	9218.83	1537.32	1964.63	2.98373	nylon	57465.4	14366.3	2022-03-30	25	THF	975	40	1436.63	359.159	#N/A	#N/A	#N/A	#N/A
240	1	1	1	-1	-1	Sample		1	2	ga1	Ger_antistat_001	Floor sample, blue, 2 layers, medium		PHT	25	2022-03-30	Helene	160.17	THF	0.89	6610.2	7475.92	865.72	0.972719	164662	41165.5	2022-03-30	972.719	ACN	0.7825	7475.92	9032.06	1556.14	1988.68	3.04445	nylon	54086	13521.5	2022-03-30	25	THF	975	40	1352.15	338.037	#N/A	#N/A	#N/A	#N/A
241	1	1	1	-1	-1	Sample		1	2	d20.1	DIY_20.1	Floor sample, wood, 2 layers, soft		PHT	25	2022-03-30	Helene	168.73	THF	0.89	6862.11	7726.96	864.85	0.971742	173637	43409.2	2022-03-30	971.742	ACN	0.7825	7726.96	9266.95	1539.99	1968.04	3.02527	nylon	57395.5	14348.9	2022-03-30	25	THF	975	40	1434.89	358.722	#N/A	#N/A	#N/A	#N/A
242	1	1	1	-1	-1	Blank		1	2	blank	procedural blank	no sample, but all steps followed		PHT	25	2022-03-30	Helene	0	THF	0.89	6620.91	7478.49	857.58	0.963573	0	0	2022-03-30	963.573	ACN	0.7825	7478.49	9040.52	1562.03	1996.2	3.07167	nylon	0	0	2022-03-30	25	THF	975	40	0	0	#N/A	#N/A	#N/A	#N/A
243	1	1	1	-1	-1	Sample	Batch1 - 3rd extraction	1	3	g1	Ger_n_001	Floor sample, blue 3 layers, soft		PHT	25	2022-03-30	Helene	165.26	THF	0.89	6713.75	7611.92	898.17	1.00918	163757	40939.2	2022-03-30	1009.18	ACN	0.7825	7611.92	9140.13	1528.21	1952.98	2.93522	nylon	55790.3	13947.6	2022-03-31	25	THF	975	40	1394.76	348.689	#N/A	#N/A	#N/A	#N/A
244	1	1	1	-1	-1	Sample	2022-03-30	1	3	g2	Ger_n_002	Floor sample, yellow, 3 layers, hard		PHT	25	2022-03-30	Helene	161.19	THF	0.89	6600.83	7558.13	957.3	1.07562	149858	37464.5	2022-03-30	1075.62	ACN	0.7825	7558.13	9081.9	1523.77	1947.31	2.81041	nylon	53322.5	13330.6	2022-03-31	25	THF	975	40	1333.06	333.265	#N/A	#N/A	#N/A	#N/A
245	1	1	1	-1	-1	Sample		1	3	g3	Ger_n_003	Floor sample, grey, 3 layers, soft		PHT	25	2022-03-30	Helene	175.89	THF	0.89	6755.91	7647.54	891.63	1.00183	175568	43892.1	2022-03-30	1001.83	ACN	0.7825	7647.54	9172.18	1524.64	1948.42	2.94486	nylon	59618.6	14904.7	2022-03-31	25	THF	975	40	1490.47	372.616	#N/A	#N/A	#N/A	#N/A
246	1	1	1	-1	-1	Sample		1	3	g5	Ger_n_005	Floor sample, wood, 2 layers, hard		PHT	25	2022-03-30	Helene	185.78	THF	0.89	6830.58	7718.83	888.25	0.998034	186146	46536.5	2022-03-30	998.034	ACN	0.7825	7718.83	9246	1527.17	1951.65	2.9555	nylon	62982.9	15745.7	2022-03-31	25	THF	975	40	1574.57	393.643	#N/A	#N/A	#N/A	#N/A
247	1	1	1	-1	-1	Sample		1	3	g6	Ger_n_006	Floor sample, grey, 2 layers, hard		PHT	25	2022-03-30	Helene	165.03	THF	0.89	6794.14	7674.31	880.17	0.988955	166873	41718.3	2022-03-30	988.955	ACN	0.7825	7674.31	9211.05	1536.74	1963.88	2.98582	nylon	55888.6	13972.1	2022-03-31	25	THF	975	40	1397.21	349.304	#N/A	#N/A	#N/A	#N/A
248	1	1	1	-1	-1	Sample		1	3	ga1	Ger_antistat_001	Floor sample, blue, 2 layers, medium		PHT	25	2022-03-30	Helene	159.86	THF	0.89	6775.83	7668.57	892.74	1.00308	159369	39842.3	2022-03-30	1003.08	ACN	0.7825	7668.57	9192.45	1523.88	1947.45	2.94147	nylon	54180.1	13545	2022-03-31	25	THF	975	40	1354.5	338.626	#N/A	#N/A	#N/A	#N/A
249	1	1	1	-1	-1	Sample		1	3	d20.1	DIY_20.1	Floor sample, wood, 2 layers, soft		PHT	25	2022-03-30	Helene	175.34	THF	0.89	6809.84	7694.24	884.4	0.993708	176450	44112.6	2022-03-30	993.708	ACN	0.7825	7694.24	9251.37	1557.13	1989.94	3.00254	nylon	58766.9	14691.7	2022-03-31	25	THF	975	40	1469.17	367.293	#N/A	#N/A	#N/A	#N/A
250	1	1	1	-1	-1	Blank		1	3	blank	procedural blank	no sample, but all steps followed		PHT	0	2022-03-30	Helene	0	THF	0.89	6004.96	6888.58	883.62	0.992831	0	0	2022-03-30	992.831	ACN	0.7825	6888.58	8426.29	1537.71	1965.12	2.97931	nylon	0	0	2022-03-31	25	THF	975	40	0	0	#N/A	#N/A	#N/A	#N/A
251	1	1	1	0	-1	Sample	Batch2 - 2nd extraction	2	2	d21.1	DIY_21.1	Floor sample, black, 2 layers, soft		PHT	25	2022-04-04	Roxane	165.53	THF	0.89	6139.33	7017.01	877.68	0.986157	167854	41963.4	2022-04-04	986.157	ACN	0.7825	#N/A	#N/A	#N/A	2000	3.02807	nylon	55432.4	13858.1	2022-03-31	25	THF	975	40	1385.81	346.453		390	10	1.02564
252	1	1	1	0	-1	Sample	2022-04-04	2	2	d21.2	DIY_21.2	Floor sample, black, 2 layers, soft		PHT	25	2022-04-04	Roxane	166.74	THF	0.89	6276.98	7122.74	845.76	0.950292	175462	43865.5	2022-04-04	950.292	ACN	0.7825	#N/A	#N/A	#N/A	2000	3.10462	nylon	56516.4	14129.1	2022-03-31	25	THF	975	40	1412.91	353.228		390	10	1.02564
253	1	1	1	0	-1	Sample		2	2	d30.2	DIY_30.2	Floor sample, white, 5 layers, hard		PHT	25	2022-04-04	Roxane	169.42	THF	0.89	6181.25	7060.16	878.91	0.987539	171558	42889.4	2022-04-04	987.539	ACN	0.7825	#N/A	#N/A	#N/A	2000	3.02524	nylon	56708.9	14177.2	2022-03-31	25	THF	975	40	1417.72	354.43		390	10	1.02564
254	1	1	1	0	-1	Sample		2	2	d52.2	DIY_52.2	Floor sample, grey, 4 layers, hard		PHT	25	2022-04-04	Roxane	169.77	THF	0.89	6128.47	6970.28	841.81	0.945854	179489	44872.2	2022-04-04	945.854	ACN	0.7825	#N/A	#N/A	#N/A	2000	3.11449	nylon	57630.1	14407.5	2022-03-31	25	THF	975	40	1440.75	360.188		390	10	1.02564
255	1	1	1	0	-1	Sample		2	2	d54.1	DIY_54.2	Floor sample, white-beige, 4 layers, hard		PHT	25	2022-04-04	Roxane	166.07	THF	0.89	6224.78	7075.03	850.25	0.955337	173834	43458.5	2022-04-04	955.337	ACN	0.7825	#N/A	#N/A	#N/A	2000	3.0935	nylon	56193.3	14048.3	2022-03-31	25	THF	975	40	1404.83	351.208		390	10	1.02564
256	1	1	1	0	-1	Sample		2	2	d54.2	DIY_54.2	Floor sample, white-beige, 4 layers, hard		PHT	25	2022-04-04	Roxane	169.57	THF	0.89	6206.15	7048.64	842.49	0.946618	179132	44783.1	2022-04-04	946.618	ACN	0.7825	#N/A	#N/A	#N/A	2000	3.11278	nylon	57547.3	14386.8	2022-03-31	25	THF	975	40	1438.68	359.671		390	10	1.02564
257	1	1	1	0	-1	Sample		2	2	d72.1	DIY_72.1	Floor sample, darkgrey, 3 layers, hard		PHT	25	2022-04-04	Roxane	167.47	THF	0.89	6181.63	7103.76	922.13	1.0361	161635	40408.7	2022-04-04	1036.1	ACN	0.7825	#N/A	#N/A	#N/A	2000	2.93031	nylon	55159.6	13789.9	2022-03-31	25	THF	975	40	1378.99	344.747		390	10	1.02564
258	1	1	1	0	-1	Sample		2	2	d80.1	DIY_80.1	Floor sample, white-grey, 2 layers, hard		PHT	25	2022-04-04	Roxane	166.06	THF	0.89	6155.63	7018.7	863.07	0.969742	171241	42810.4	2022-04-04	969.742	ACN	0.7825	#N/A	#N/A	#N/A	2000	3.06241	nylon	55917.3	13979.3	2022-03-31	25	THF	975	40	1397.93	349.483		390	10	1.02564
259	1	1	1	-1	-1	CRM		CRM	#N/A	CRM-PVC001	CRM_220404	Reference Material PVC		PHT	25	2022-04-04	Roxane	51.98	THF	0.89	20377.3	24792.7	4415.35	4.96107	10477.6	2619.4	2022-04-04	500	ACN	0.7825	#N/A	#N/A	#N/A	1000	3	nylon	3492.53	873.132	2022-03-31	100	THF	0	1	3492.53	873.132	#N/A	#N/A	#N/A	#N/A
260	1	1	1	0	-1	Blank		2	2	blank-b2	procedural blank	no sample, but all steps followed		PHT	25	2022-04-04	Roxane	0	THF	0.89	#N/A	#N/A	#N/A	1	0	0	2022-04-04	1000	ACN	0.7825	#N/A	#N/A	#N/A	2000	3	nylon	0	0	2022-03-31	25	THF	975	40	0	0		390	10	1.02564
261	-1	1	-1	-1	-1	Sample		2	2	d70.1	DIY_70.1	Floor sample, white-grey, 1 layer, hard	sample did not dissolve in THF -> not PVC	PHT	25	2022-04-04	Roxane	167.12	THF	0.89	6179.48	7130.22	950.74	1.06825	156443	39110.8	2022-04-04	1068.25	ACN	0.7825	#N/A	#N/A	#N/A	2000	2.87223	nylon	54467.6	13616.9	#N/A	#N/A	THF	#N/A	#N/A	#N/A	#N/A	#N/A	#N/A	#N/A	#N/A
262	-1	1	-1	-1	-1	Sample		2	2	d81.1	DIY_81.1	Floor sample, wood, 1 layer, hard	sample did not dissolve in THF -> not PVC	PHT	25	2022-04-04	Roxane	169.12	THF	0.89	6203.73	7139.86	936.13	1.05183	160786	40196.6	2022-04-04	1051.83	ACN	0.7825	#N/A	#N/A	#N/A	2000	2.90145	nylon	55415.9	13854	#N/A	#N/A	THF	#N/A	#N/A	#N/A	#N/A	#N/A	#N/A	#N/A	#N/A
263	1	1	1	0	1	Sample	Batch12	12	1	g8	Ger-n-008		prepared by Roxane	PHT	25	2022-04-26	Roxane	755.38	THF	0.89	21323	25323.7	4000.67	4.49513	168044	42011	2022-04-26	4495.13	ACN	0.7825	#N/A	#N/A	#N/A	9000	3.00216	nylon	55974.2	13993.6	2022-04-27	25	THF	975	40	1399.36	349.839		390	10	1.02564
264	1	1	1	0	1	Sample	2022-04-25	12	1	g9	Ger-n-009		prepared by Roxane	PHT	25	2022-04-26	Roxane	756.43	THF	0.89	21267.3	25256	3988.71	4.4817	168782	42195.5	2022-04-26	4481.7	ACN	0.7825	#N/A	#N/A	#N/A	9000	3.00817	nylon	56107.9	14027	2022-04-27	25	THF	975	40	1402.7	350.675		390	10	1.02564
265	1	1	1	0	1	Sample		12	1	g10	Ger-n-010		prepared by Roxane	PHT	25	2022-04-26	Roxane	749.13	THF	0.89	21210.1	25242.2	4032.09	4.53044	165355	41338.7	2022-04-26	4530.44	ACN	0.7825	#N/A	#N/A	#N/A	9000	2.98656	nylon	55366.3	13841.6	2022-04-27	25	THF	975	40	1384.16	346.039		390	10	1.02564
266	1	1	1	0	1	Sample		12	1	g11	Ger-n-011		prepared by Roxane	PHT	25	2022-04-26	Roxane	750.78	THF	0.89	21257.2	25239.9	3982.65	4.47489	167776	41944.1	2022-04-26	4474.89	ACN	0.7825	#N/A	#N/A	#N/A	9000	3.01122	nylon	55717	13929.2	2022-04-27	25	THF	975	40	1392.92	348.231		390	10	1.02564
267	1	1	1	0	1	Sample		12	1	g12	Ger-n-012		prepared by Roxane	PHT	25	2022-04-26	Roxane	755.37	THF	0.89	21345.8	25406.8	4061	4.56292	165545	41386.3	2022-04-26	4562.92	ACN	0.7825	#N/A	#N/A	#N/A	9000	2.97242	nylon	55693.8	13923.4	2022-04-27	25	THF	975	40	1392.34	348.086		390	10	1.02564
268	1	1	1	0	1	Sample		12	1	g13	Ger-n-013		prepared by Roxane	PHT	25	2022-04-26	Roxane	749.02	THF	0.89	21356.4	25337.5	3981.09	4.47313	167449	41862.1	2022-04-26	4473.13	ACN	0.7825	#N/A	#N/A	#N/A	9000	3.01201	nylon	55593.6	13898.4	2022-04-27	25	THF	975	40	1389.84	347.46		390	10	1.02564
269	1	1	1	0	1	Sample		12	1	g14	Ger-n-014		prepared by Roxane	PHT	25	2022-04-26	Roxane	748.69	THF	0.89	21316	25258.7	3942.67	4.42997	169006	42251.5	2022-04-26	4429.97	ACN	0.7825	#N/A	#N/A	#N/A	9000	3.03162	nylon	55747.7	13936.9	2022-04-27	25	THF	975	40	1393.69	348.423		390	10	1.02564
270	1	1	1	0	1	Sample		12	1	g15	Ger-n-015		prepared by Roxane	PHT	25	2022-04-26	Roxane	756.2	THF	0.89	21271.5	25266.4	3994.9	4.48865	168469	42117.3	2022-04-26	4488.65	ACN	0.7825	#N/A	#N/A	#N/A	9000	3.00506	nylon	56061.9	14015.5	2022-04-27	25	THF	975	40	1401.55	350.387		390	10	1.02564
271	1	1	1	0	1	Sample		12	1	g16	Ger-n-016		prepared by Roxane	PHT	25	2022-04-26	Roxane	751.84	THF	0.89	21153.1	25165.7	4012.64	4.50858	166757	41689.4	2022-04-26	4508.58	ACN	0.7825	#N/A	#N/A	#N/A	9000	2.99619	nylon	55656.5	13914.1	2022-04-27	25	THF	975	40	1391.41	347.853		390	10	1.02564
272	1	1	1	0	1	Sample		12	1	g17	Ger-n-017		prepared by Roxane	PHT	25	2022-04-26	Roxane	761.74	THF	0.89	21294.1	25221.9	3927.75	4.4132	172605	43151.2	2022-04-26	4413.2	ACN	0.7825	#N/A	#N/A	#N/A	9000	3.03934	nylon	56790.3	14197.6	2022-04-27	25	THF	975	40	1419.76	354.939		390	10	1.02564
273	1	1	1	0	1	Sample	Batch13	13	1	g18	Ger-n-018		prepared by Roxane	PHT	25	2022-04-26	Roxane	755.04	THF	0.89	21329.2	25335.5	4006.25	4.5014	167734	41933.6	2022-04-26	4501.4	ACN	0.7825	#N/A	#N/A	#N/A	9000	2.99938	nylon	55923.1	13980.8	2022-04-27	25	THF	975	40	1398.08	349.519		390	10	1.02564
274	1	1	1	0	1	Sample	2022-04-25	13	1	g19	Ger-n-019		prepared by Roxane	PHT	25	2022-04-26	Roxane	751.3	THF	0.89	21311.2	25301.2	3989.91	4.48304	167587	41896.7	2022-04-26	4483.04	ACN	0.7825	#N/A	#N/A	#N/A	9000	3.00756	nylon	55721.8	13930.5	2022-04-27	25	THF	975	40	1393.05	348.261		390	10	1.02564
275	1	1	1	0	1	Sample		13	1	g20	Ger-n-020		prepared by Roxane	PHT	25	2022-04-26	Roxane	754.77	THF	0.89	21335.2	25321.1	3985.88	4.47852	168531	42132.8	2022-04-26	4478.52	ACN	0.7825	#N/A	#N/A	#N/A	9000	3.00959	nylon	55998	13999.5	2022-04-27	25	THF	975	40	1399.95	349.988		390	10	1.02564
276	1	1	1	0	1	Sample		13	1	g21	Ger-n-021		prepared by Roxane	PHT	25	2022-04-26	Roxane	756.61	THF	0.89	21350.5	25267.7	3917.2	4.40135	171904	42976	2022-04-26	4401.35	ACN	0.7825	#N/A	#N/A	#N/A	9000	3.04483	nylon	56457.8	14114.4	2022-04-27	25	THF	975	40	1411.44	352.861		390	10	1.02564
277	1	1	1	0	1	Sample		13	1	g22	Ger-n-022		prepared by Roxane	PHT	25	2022-04-26	Roxane	753.5	THF	0.89	21403.8	25271.2	3867.36	4.34535	173404	43351	2022-04-26	4345.35	ACN	0.7825	#N/A	#N/A	#N/A	9000	3.07118	nylon	56461.6	14115.4	2022-04-27	25	THF	975	40	1411.54	352.885		390	10	1.02564
278	1	1	1	0	1	Sample		13	1	g23	Ger-n-023		prepared by Roxane	PHT	25	2022-04-26	Roxane	764.03	THF	0.89	21237.8	25220.1	3982.3	4.47449	170752	42688.1	2022-04-26	4474.49	ACN	0.7825	#N/A	#N/A	#N/A	9000	3.0114	nylon	56701.9	14175.5	2022-04-27	25	THF	975	40	1417.55	354.387		390	10	1.02564
279	1	1	1	0	1	Sample		13	1	g24	Ger-n-024		prepared by Roxane	PHT	25	2022-04-26	Roxane	753.94	THF	0.89	21242	25281	4039.02	4.53822	166131	41532.8	2022-04-26	4538.22	ACN	0.7825	#N/A	#N/A	#N/A	9000	2.98315	nylon	55689.7	13922.4	2022-04-27	25	THF	975	40	1392.24	348.061		390	10	1.02564
280	1	1	1	0	1	Sample		13	1	g25	Ger-n-025		prepared by Roxane	PHT	25	2022-04-26	Roxane	757.53	THF	0.89	21364.6	25336.7	3972.15	4.46309	169732	42433	2022-04-26	4463.09	ACN	0.7825	#N/A	#N/A	#N/A	9000	3.01654	nylon	56267.2	14066.8	2022-04-27	25	THF	975	40	1406.68	351.67		390	10	1.02564
281	1	1	1	0	1	Sample		13	1	g26	Ger-n-026		prepared by Roxane	PHT	25	2022-04-26	Roxane	749.09	THF	0.89	21320.6	25304.4	3983.84	4.47622	167349	41837.2	2022-04-26	4476.22	ACN	0.7825	#N/A	#N/A	#N/A	9000	3.01062	nylon	55586	13896.5	2022-04-27	25	THF	975	40	1389.65	347.413		390	10	1.02564
282	1	1	1	0	1	Sample		13	1	g27	Ger-n-027		prepared by Roxane	PHT	25	2022-04-26	Roxane	755.19	THF	0.89	21327.5	25313.7	3986.19	4.47887	168612	42153	2022-04-26	4478.87	ACN	0.7825	#N/A	#N/A	#N/A	9000	3.00944	nylon	56027.7	14006.9	2022-04-27	25	THF	975	40	1400.69	350.173		390	10	1.02564
283	1	1	1	0	1	Sample	Batch14	14	1	g28	Ger-n-028		prepared by Roxane	PHT	25	2022-04-26	Roxane	753.68	THF	0.89	21320.5	25339.8	4019.3	4.51607	166889	41722.1	2022-04-26	4516.07	ACN	0.7825	#N/A	#N/A	#N/A	9000	2.99288	nylon	55761.8	13940.4	2022-04-27	25	THF	975	40	1394.04	348.511		390	10	1.02564
284	1	1	1	0	1	Sample	2022-04-25	14	1	g29	Ger-n-029		prepared by Roxane	PHT	25	2022-04-26	Roxane	764.49	THF	0.89	21296.5	25275.2	3978.64	4.47038	171012	42753.1	2022-04-26	4470.38	ACN	0.7825	#N/A	#N/A	#N/A	9000	3.01325	nylon	56753.4	14188.4	2022-04-27	25	THF	975	40	1418.84	354.709		390	10	1.02564
285	1	1	1	0	1	Sample		14	1	g30	Ger-n-030		prepared by Roxane	PHT	25	2022-04-26	Roxane	761.89	THF	0.89	21272.7	25253.8	3981.16	4.47321	170323	42580.7	2022-04-26	4473.21	ACN	0.7825	#N/A	#N/A	#N/A	9000	3.01198	nylon	56548.5	14137.1	2022-04-27	25	THF	975	40	1413.71	353.428		390	10	1.02564
286	1	1	1	0	1	Sample		14	1	g31	Ger-n-031		prepared by Roxane	PHT	25	2022-04-26	Roxane	761.11	THF	0.89	21322.8	25307.3	3984.48	4.47694	170007	42501.7	2022-04-26	4476.94	ACN	0.7825	#N/A	#N/A	#N/A	9000	3.0103	nylon	56475	14118.7	2022-04-27	25	THF	975	40	1411.87	352.969		390	10	1.02564
287	1	1	1	0	1	Sample		14	1	g32	Ger-n-032		prepared by Roxane	PHT	25	2022-04-26	Roxane	745.64	THF	0.89	21309	25303	3993.96	4.4876	166156	41538.9	2022-04-26	4487.6	ACN	0.7825	#N/A	#N/A	#N/A	9000	3.00553	nylon	55283.4	13820.8	2022-04-27	25	THF	975	40	1382.08	345.521		390	10	1.02564
288	1	1	1	0	1	Sample		14	1	g33	Ger-n-033		prepared by Roxane	PHT	25	2022-04-26	Roxane	745.95	THF	0.89	21292.6	25298.3	4005.72	4.50081	165737	41434.2	2022-04-26	4500.81	ACN	0.7825	#N/A	#N/A	#N/A	9000	2.99964	nylon	55252.2	13813.1	2022-04-27	25	THF	975	40	1381.31	345.327		390	10	1.02564
289	1	1	1	0	1	Sample		14	1	g34	Ger-n-034		prepared by Roxane	PHT	25	2022-04-26	Roxane	762.36	THF	0.89	21359.5	25352.8	3993.35	4.48691	169908	42476.9	2022-04-26	4486.91	ACN	0.7825	#N/A	#N/A	#N/A	9000	3.00583	nylon	56525.9	14131.5	2022-04-27	25	THF	975	40	1413.15	353.287		390	10	1.02564
290	1	1	1	0	1	Sample		14	1	g35	Ger-n-035		prepared by Roxane	PHT	25	2022-04-26	Roxane	755.96	THF	0.89	21373.3	25404.4	4031.15	4.52938	166901	41725.3	2022-04-26	4529.38	ACN	0.7825	#N/A	#N/A	#N/A	9000	2.98703	nylon	55875.4	13968.9	2022-04-27	25	THF	975	40	1396.89	349.221		390	10	1.02564
291	1	1	1	0	1	Sample		14	1	g36	Ger-n-036		prepared by Roxane	PHT	25	2022-04-26	Roxane	750.93	THF	0.89	21339.4	25347.5	4008.04	4.50342	166747	41686.7	2022-04-26	4503.42	ACN	0.7825	#N/A	#N/A	#N/A	9000	2.99848	nylon	55610.4	13902.6	2022-04-27	25	THF	975	40	1390.26	347.565		390	10	1.02564
292	1	1	1	0	1	Sample		14	1	g37	Ger-n-037		prepared by Roxane	PHT	25	2022-04-26	Roxane	759.76	THF	0.89	21307.4	25292.5	3985.08	4.47762	169680	42419.9	2022-04-26	4477.62	ACN	0.7825	#N/A	#N/A	#N/A	9000	3.01	nylon	56372	14093	2022-04-27	25	THF	975	40	1409.3	352.325		390	10	1.02564
293	1	1	1	-1	-1	CRM	2022-04-26	CRM	#N/A	CRM-PV001	CRM_220426		prepared by Roxane	PHT	25	2022-04-26	Roxane	49.84	THF	0.89	6167.95	10134.3	3966.36	4.45658	11183.5	2795.86	2022-04-26	500	ACN	0.7825	#N/A	#N/A	#N/A	1000	3	nylon	3727.82	931.954	2022-04-27	1000	THF	0	1	3727.82	931.954	#N/A	#N/A	#N/A	#N/A
293	1	1	1	-1	-1	CRM	2022-04-26	CRM	#N/A	CRM-PV001_B13	CRM_220426		prepared by Roxane	PHT	25	2022-04-26	Roxane	49.84	THF	0.89	6167.95	10134.3	3966.36	4.45658	11183.5	2795.86	2022-04-26	500	ACN	0.7825	#N/A	#N/A	#N/A	1000	3	nylon	3727.82	931.954	2022-04-27	1000	THF	0	1	3727.82	931.954	#N/A	#N/A	#N/A	#N/A
294	-1	1	-1	-1	1	Sample	Bioassay - Reextract	Bioassay	#N/A	g3				PHT	25	2022-04-27	Helene	1049.5	THF	0.89	21621.4	26747.8	5126.41	5.76001	182205	45551.1	2022-04-27	5760.01	ACN	0.7825	26747.8	35995.6	9247.78	11818.2	3.05178	nylon	59704.4	14926.1	#N/A	#N/A	THF	#N/A	#N/A	#N/A	#N/A	#N/A	#N/A	#N/A	#N/A
295	-1	1	-1	-1	1	Sample	2022-04-27	Bioassay	#N/A	g4				PHT	25	2022-04-27	Helene	1081.11	THF	0.89	21604.2	26813.4	5209.23	5.85307	184708	46177.1	2022-04-27	5853.07	ACN	0.7825	26813.4	36092.1	9278.71	11857.8	3.02591	nylon	61042.3	15260.6	#N/A	#N/A	THF	#N/A	#N/A	#N/A	#N/A	#N/A	#N/A	#N/A	#N/A
296	-1	1	-1	-1	1	Sample		Bioassay	#N/A	g5				PHT	25	2022-04-27	Helene	1051.33	THF	0.89	21577.7	26840.3	5262.57	5.913	177800	44449.9	2022-04-27	5913	ACN	0.7825	26840.3	36043.1	9202.77	11760.7	2.98896	nylon	59485.5	14871.4	#N/A	#N/A	THF	#N/A	#N/A	#N/A	#N/A	#N/A	#N/A	#N/A	#N/A
297	-1	1	-1	-1	1	Sample		Bioassay	#N/A	g7				PHT	25	2022-04-27	Helene	1050.66	THF	0.89	21590.5	26743.5	5152.98	5.78987	181465	45366.3	2022-04-27	5789.87	ACN	0.7825	26743.5	36038.2	9294.72	11878.2	3.05156	nylon	59466.5	14866.6	#N/A	#N/A	THF	#N/A	#N/A	#N/A	#N/A	#N/A	#N/A	#N/A	#N/A
298	-1	1	-1	-1	1	Sample		Bioassay	#N/A	d1.1				PHT	25	2022-04-27	Helene	974.15	THF	0.89	21505.8	26606	5100.2	5.73056	169992	42498	2022-04-27	5730.56	ACN	0.7825	26606	35766.8	9160.8	11707.1	3.04292	nylon	55864.7	13966.2	#N/A	#N/A	THF	#N/A	#N/A	#N/A	#N/A	#N/A	#N/A	#N/A	#N/A
299	-1	1	-1	-1	1	Sample		Bioassay	#N/A	d1.2				PHT	25	2022-04-27	Helene	926.67	THF	0.89	21418.5	26671	5252.49	5.90167	157018	39254.5	2022-04-27	5901.67	ACN	0.7825	26671	35914.4	9243.42	11812.7	3.00158	nylon	52311.8	13078	#N/A	#N/A	THF	#N/A	#N/A	#N/A	#N/A	#N/A	#N/A	#N/A	#N/A
300	-1	1	-1	-1	1	Sample		Bioassay	#N/A	d13.2				PHT	25	2022-04-27	Helene	1105.29	THF	0.89	21631.9	26803.5	5171.61	5.8108	190213	47553.3	2022-04-27	5810.8	ACN	0.7825	26803.5	36035	9231.54	11797.5	3.03027	nylon	62771	15692.7	#N/A	#N/A	THF	#N/A	#N/A	#N/A	#N/A	#N/A	#N/A	#N/A	#N/A
301	-1	1	-1	-1	1	Sample		Bioassay	#N/A	d20.1				PHT	25	2022-04-27	Helene	1072.78	THF	0.89	21510	26709.2	5199.19	5.84179	183639	45909.8	2022-04-27	5841.79	ACN	0.7825	26709.2	35844.5	9135.23	11674.4	2.99843	nylon	61245	15311.3	#N/A	#N/A	THF	#N/A	#N/A	#N/A	#N/A	#N/A	#N/A	#N/A	#N/A
302	-1	1	-1	-1	1	Sample		Bioassay	#N/A	d20.2				PHT	25	2022-04-27	Helene	1113.49	THF	0.89	21625	26810.7	5185.67	5.8266	191105	47776.2	2022-04-27	5826.6	ACN	0.7825	26810.7	36008.7	9197.94	11754.6	3.0174	nylon	63334.3	15833.6	#N/A	#N/A	THF	#N/A	#N/A	#N/A	#N/A	#N/A	#N/A	#N/A	#N/A
303	-1	1	-1	-1	1	Sample		Bioassay	#N/A	d21.1				PHT	25	2022-04-27	Helene	1022.67	THF	0.89	21482	26609.2	5127.17	5.76087	177520	44380.1	2022-04-27	5760.87	ACN	0.7825	26609.2	35869.6	9260.48	11834.5	3.05429	nylon	58121.6	14530.4	#N/A	#N/A	THF	#N/A	#N/A	#N/A	#N/A	#N/A	#N/A	#N/A	#N/A
304	-1	1	-1	-1	1	Sample		Bioassay	#N/A	d21.2				PHT	25	2022-04-27	Helene	1034.33	THF	0.89	21652.6	26895.3	5242.69	5.89066	175588	43897	2022-04-27	5890.66	ACN	0.7825	26895.3	36093.8	9198.51	11755.3	2.99558	nylon	58615.7	14653.9	#N/A	#N/A	THF	#N/A	#N/A	#N/A	#N/A	#N/A	#N/A	#N/A	#N/A
305	-1	1	-1	-1	1	Sample		Bioassay	#N/A	d75.2				PHT	25	2022-04-27	Helene	1139.44	THF	0.89	21624.6	26772.3	5147.73	5.78397	197000	49249.9	2022-04-27	5783.97	ACN	0.7825	26772.3	36068.6	9296.25	11880.2	3.05399	nylon	64505.8	16126.4	#N/A	#N/A	THF	#N/A	#N/A	#N/A	#N/A	#N/A	#N/A	#N/A	#N/A
306	-1	1	-1	-1	1	Sample		Bioassay	#N/A	d80.2				PHT	25	2022-04-27	Helene	1237.26	THF	0.89	21699.1	27056.2	5357.11	6.01922	205551	51387.8	2022-04-27	6019.22	ACN	0.7825	27056.2	36366.5	9310.29	11898.1	2.97669	nylon	69053.7	17263.4	#N/A	#N/A	THF	#N/A	#N/A	#N/A	#N/A	#N/A	#N/A	#N/A	#N/A
307	-1	1	-1	-1	1	Sample		Bioassay	#N/A	g1				PHT	25	2022-04-27	Helene	809.54	THF	0.89	21270.4	25085.7	3815.32	4.28688	188841	47210.4	2022-04-27	4286.88	ACN	0.7825	25085.7	32070.6	6984.87	8926.35	3.08225	nylon	61267.4	15316.8	#N/A	#N/A	THF	#N/A	#N/A	#N/A	#N/A	#N/A	#N/A	#N/A	#N/A
308	-1	1	-1	-1	1	Sample		Bioassay	#N/A	g2				PHT	25	2022-04-27	Helene	754.52	THF	0.89	21274.8	25330.8	4056.05	4.55736	165561	41390.2	2022-04-27	4557.36	ACN	0.7825	25330.8	32269.7	6938.84	8867.53	2.94576	nylon	56203.1	14050.8	#N/A	#N/A	THF	#N/A	#N/A	#N/A	#N/A	#N/A	#N/A	#N/A	#N/A
309	-1	1	-1	-1	1	Sample		Bioassay	#N/A	g6				PHT	25	2022-04-27	Helene	850.97	THF	0.89	21389.4	25297.2	3907.82	4.39081	193807	48451.8	2022-04-27	4390.81	ACN	0.7825	25297.2	32333.2	7035.92	8991.59	3.04782	nylon	63588.7	15897.2	#N/A	#N/A	THF	#N/A	#N/A	#N/A	#N/A	#N/A	#N/A	#N/A	#N/A
310	-1	1	-1	-1	1	Sample		Bioassay	#N/A	ga1				PHT	25	2022-04-27	Helene	800.7	THF	0.89	21402.1	25353.7	3951.51	4.4399	180342	45085.5	2022-04-27	4439.9	ACN	0.7825	25353.7	32234.1	6880.45	8792.91	2.98043	nylon	60508.7	15127.2	#N/A	#N/A	THF	#N/A	#N/A	#N/A	#N/A	#N/A	#N/A	#N/A	#N/A
311	-1	1	-1	-1	1	Sample		Bioassay	#N/A	d30.2				PHT	25	2022-04-27	Helene	872.28	THF	0.89	21383.8	25123.3	3739.57	4.20176	207599	51899.6	2022-04-27	4201.76	ACN	0.7825	25123.3	32107.5	6984.17	8925.46	3.12422	nylon	66448.2	16612	#N/A	#N/A	THF	#N/A	#N/A	#N/A	#N/A	#N/A	#N/A	#N/A	#N/A
312	-1	1	-1	-1	1	Sample		Bioassay	#N/A	d52.2				PHT	25	2022-04-27	Helene	772.69	THF	0.89	21412	25534.5	4122.52	4.63204	166814	41703.5	2022-04-27	4632.04	ACN	0.7825	25534.5	32491.6	6957.12	8890.89	2.91943	nylon	57139.2	14284.8	#N/A	#N/A	THF	#N/A	#N/A	#N/A	#N/A	#N/A	#N/A	#N/A	#N/A
313	-1	1	-1	-1	1	Blank		Bioassay	#N/A	blank_reex				PHT	25	2022-04-27	Helene	0	THF	0.89	20613.5	25795.6	5182.11	5.8226	0	0	2022-04-27	5822.6	ACN	0.7825	25795.6	34951.1	9155.44	11700.2	3.00945	nylon	0	0	#N/A	#N/A	THF	#N/A	#N/A	#N/A	#N/A	#N/A	#N/A	#N/A	#N/A
[truncated: 25 more columns]

## Sheet: S6-o-PHT GC-MS
Sheet S6: ortho-Phthalate GC-MS - Processed Agilent Masshunter readings per GC-MS file for ortho-phthalate quantification
sort		Sample										GC-MS Method				Masshunter Dataanalysis	Substance			Results
sort	sort_within_file	Sample_id	Dilution	Conc_PVC_solution_ug-pro-ml	Batch	File	Sample_number	Sample_file	Sample_name	Sample_Type	Sample_Level	Instrument	Acq Method	Sample_Acq_Date-Time	Sample_Vial	Sample_DA_Method_File	Substance	Substance_name	CASRN	Quant_RT	Quant_Final_Conc	Quant_Accuracy	Quant_Area	Quant_ISTD_Resp_Ratio	Qualifier_ion	Qual_Ratio	ISTD_Internal_Standard	ISTD_RT	ISTD_Area	ISTD_Qualifier_ion	ISTD_qual_Ratio	Quant_S/N	Quant_Area_Cor_Resp	Quant_Calc_Conc	Quant_Int_Metric	Quant_RRT	Quant_Resp	Qual_Int_Metric	Qual_RT	ISTD_Resp	ISTD_Accuracy	ISTD_Calc_Conc	ISTD_Int_Metric	ISTD_RRT	ISTD_Ratio	ISTD_qual_Int_Metric
0	0	Solvent	#N/A	#N/A	#N/A	211125_floor1-g1-g6	1	01_Solvant_01.D	THF_01	Blank		GCMS	PHT-quant_GCMS_SIM_220427.M	2021-11-25 09:58:58	1	PHT-quant_Masshunter_Quanti_200629.m	DMP	Dimethyl phthalate	'131-11-3	4.48622	0		1893.59	0.00279879	Qualifier (194.0) Results	36.3881	DiBP_d4 (ISTD) Results	7.20482		Qualifier (227.1) Results	3.96651	7.68704	0	0	Accepted	0.622669	1893.59	Accepted		676575			Accepted	1		Accepted
1	1	Calibration	#N/A	#N/A	#N/A	211125_floor1-g1-g6	2	02_Std_0ppm.D	PHT_20211104_0ppm	Cal		GCMS	PHT-quant_GCMS_SIM_220427.M	2021-11-25 10:29:06	2	PHT-quant_Masshunter_Quanti_200629.m	DMP	Dimethyl phthalate	'131-11-3	4.23555	0		4153.94	0.00611269	Qualifier (194.0) Results	3.5863	DiBP_d4 (ISTD) Results	6.9555		Qualifier (227.1) Results	5.61257	7.56232	0	0	Accepted	0.60895	4153.94	Accepted		679560			Accepted	1		Accepted
2	2	Calibration	#N/A	#N/A	#N/A	211125_floor1-g1-g6	3	03_Std_0-05ppm.D	PHT_20211104_0-05ppm	Cal	L1	GCMS	PHT-quant_GCMS_SIM_220427.M	2021-11-25 10:59:18	3	PHT-quant_Masshunter_Quanti_200629.m	DMP	Dimethyl phthalate	'131-11-3	4.3055	0.0468089	85.1071	57777.6	0.107301	Qualifier (194.0) Results	5.44316	DiBP_d4 (ISTD) Results	6.95542		Qualifier (227.1) Results	5.86843	1125.29	0	0.0468089	Accepted	0.619014	57777.6	Accepted		538461			Accepted	1		Accepted
3	3	Calibration	#N/A	#N/A	#N/A	211125_floor1-g1-g6	4	04_Std_0-25ppm.D	PHT_20211104_0-25ppm	Cal	L2	GCMS	PHT-quant_GCMS_SIM_220427.M	2021-11-25 11:29:29	4	PHT-quant_Masshunter_Quanti_200629.m	DMP	Dimethyl phthalate	'131-11-3	4.3681	0.291219	105.133	523898	0.457935	Qualifier (194.0) Results	5.4826	DiBP_d4 (ISTD) Results	6.96278		Qualifier (227.1) Results	5.78762	4877.68	0	0.291219	Accepted	0.62735	523898	Accepted		1.14404e+06			Accepted	1		Accepted
4	4	Calibration	#N/A	#N/A	#N/A	211125_floor1-g1-g6	5	05_Std_0-5ppm.D	PHT_20211104_0-5ppm	Cal	L3	GCMS	PHT-quant_GCMS_SIM_220427.M	2021-11-25 11:59:41	5	PHT-quant_Masshunter_Quanti_200629.m	DMP	Dimethyl phthalate	'131-11-3	4.23923	0.601248	108.529	469461	0.900041	Qualifier (194.0) Results	5.43787	DiBP_d4 (ISTD) Results	6.94805		Qualifier (227.1) Results	5.70229	5414.2	0	0.601248	Accepted	0.610133	469461	Accepted		521600			Accepted	1		Accepted
5	5	Calibration	#N/A	#N/A	#N/A	211125_floor1-g1-g6	6	06_Std_01ppm.D	PHT_20211104_01ppm	Cal	L4	GCMS	PHT-quant_GCMS_SIM_220427.M	2021-11-25 12:29:51	6	PHT-quant_Masshunter_Quanti_200629.m	DMP	Dimethyl phthalate	'131-11-3	4.20228	1.15207	103.884	675995	1.67817	Qualifier (194.0) Results	5.51992	DiBP_d4 (ISTD) Results	6.95168		Qualifier (227.1) Results	5.69934	13630.8	0	1.15207	Accepted	0.604499	675995	Accepted		402817			Accepted	1		Accepted
6	6	Calibration	#N/A	#N/A	#N/A	211125_floor1-g1-g6	7	07_Std_05ppm.D	PHT_20211104_05ppm	Cal	L5	GCMS	PHT-quant_GCMS_SIM_220427.M	2021-11-25 13:00:04	7	PHT-quant_Masshunter_Quanti_200629.m	DMP	Dimethyl phthalate	'131-11-3	4.31308	5.34512	96.4127	6.07537e+06	7.29309	Qualifier (194.0) Results	5.63253	DiBP_d4 (ISTD) Results	6.98167		Qualifier (227.1) Results	5.9247	3.68417	0	5.34512	Accepted	0.617773	6.07537e+06	Accepted		833031			Accepted	1		Accepted
7	7	Calibration	#N/A	#N/A	#N/A	211125_floor1-g1-g6	8	08_Std_10ppm.D	PHT_20211104_10ppm	Cal	L6	GCMS	PHT-quant_GCMS_SIM_220427.M	2021-11-25 13:30:15	8	PHT-quant_Masshunter_Quanti_200629.m	DMP	Dimethyl phthalate	'131-11-3	4.15815	11.1955	100.96	3.78667e+06	14.2162	Qualifier (194.0) Results	5.62251	DiBP_d4 (ISTD) Results	6.95923		Qualifier (227.1) Results	5.80722	12055.2	0	11.1955	Accepted	0.597501	3.78667e+06	Accepted		266363			Accepted	1		Accepted
8	8	Solvent	#N/A	#N/A	#N/A	211125_floor1-g1-g6	9	09_Solvant_02.D	THF_02	Blank		GCMS	PHT-quant_GCMS_SIM_220427.M	2021-11-25 14:00:29	1	PHT-quant_Masshunter_Quanti_200629.m	DMP	Dimethyl phthalate	'131-11-3	4.05113			4399.17	122.334	Qualifier (194.0) Results	5.52893	DiBP_d4 (ISTD) Results	7.16375		Qualifier (227.1) Results	167.126	52.296	0		Accepted	0.565505	4399.17	Accepted		35.9603			Accepted	1		Accepted
9	9	QC	#N/A	#N/A	#N/A	211125_floor1-g1-g6	10	10_QC_0-5ppm.D	QC_0-5ppm	QC	Q1	GCMS	PHT-quant_GCMS_SIM_220427.M	2021-11-25 14:30:43	9	PHT-quant_Masshunter_Quanti_200629.m	DMP	Dimethyl phthalate	'131-11-3	4.22453	0.555568	100.283	426140	0.835087	Qualifier (194.0) Results	5.47174	DiBP_d4 (ISTD) Results	6.9481		Qualifier (227.1) Results	5.71203	6118.88	0	0.555568	Accepted	0.608013	426140	Accepted		510295			Accepted	1		Accepted
10	10	QC	#N/A	#N/A	#N/A	211125_floor1-g1-g6	11	11_QC_01ppm.D	QC_01ppm	QC	Q2	GCMS	PHT-quant_GCMS_SIM_220427.M	2021-11-25 15:00:57	10	PHT-quant_Masshunter_Quanti_200629.m	DMP	Dimethyl phthalate	'131-11-3	4.16538	1.26291	113.879	535541	1.83362	Qualifier (194.0) Results	5.45845	DiBP_d4 (ISTD) Results	6.95165		Qualifier (227.1) Results	5.70147	7309.36	0	1.26291	Accepted	0.599193	535541	Accepted		292068			Accepted	1		Accepted
11	11	QC	#N/A	#N/A	#N/A	211125_floor1-g1-g6	12	12_QC_10ppm.D	QC_10ppm	QC	Q3	GCMS	PHT-quant_GCMS_SIM_220427.M	2021-11-25 15:31:11	11	PHT-quant_Masshunter_Quanti_200629.m	DMP	Dimethyl phthalate	'131-11-3	4.3793	9.59192	86.4994	9.16225e+06	12.4242	Qualifier (194.0) Results	6.19371	DiBP_d4 (ISTD) Results	7.00015		Qualifier (227.1) Results	6.25841	12995.2	0	9.59192	Accepted	0.625601	9.16225e+06	Accepted		737452			Accepted	1		Accepted
12	12	QC - CRM	#N/A	#N/A	#N/A	211125_floor1-g1-g6	13	13_CRM_PVC001.D	CRM_PVC001	Sample		GCMS	PHT-quant_GCMS_SIM_220427.M	2021-11-25 16:01:27	12	PHT-quant_Masshunter_Quanti_200629.m	DMP	Dimethyl phthalate	'131-11-3	4.27252	0.76039		586180	1.12582	Qualifier (194.0) Results	5.45529	DiBP_d4 (ISTD) Results	6.95562		Qualifier (227.1) Results	5.63066	9443.19	0	0.76039	Accepted	0.614254	586180	Accepted		520669			Accepted	1		Accepted
13	13	floor1	final (1600x)	21.2191	01	211125_floor1-g1-g6	14	14_Floor_1.D	Floor_1	Sample		GCMS	PHT-quant_GCMS_SIM_220427.M	2021-11-25 16:31:39	13	PHT-quant_Masshunter_Quanti_200629.m	DMP	Dimethyl phthalate	'131-11-3	4.22817	0		5702.28	0.0113041	Qualifier (194.0) Results	5.15875	DiBP_d4 (ISTD) Results	6.95177		Qualifier (227.1) Results	5.69801	148.745	0	0	Accepted	0.608215	5702.28	Accepted		504442			Accepted	1		Accepted
14	14	floor1	intermediate (40x)	827.545	01	211125_floor1-g1-g6	15	15_Floor_1_interm.D	Floor_1_interm	Sample		GCMS	PHT-quant_GCMS_SIM_220427.M	2021-11-25 17:01:55	14	PHT-quant_Masshunter_Quanti_200629.m	DMP	Dimethyl phthalate	'131-11-3	4.2651	0		3838.37	0.0077003	Qualifier (194.0) Results	5.24191	DiBP_d4 (ISTD) Results	6.95557		Qualifier (227.1) Results	5.69464	103.099	0	0	Accepted	0.613192	3838.37	Accepted		498470			Accepted	1		Accepted
15	15	floor1	final (1600x)	24.0761	01	211125_floor1-g1-g6	16	16_Floor_1_max.D	Floor_1_max	Sample		GCMS	PHT-quant_GCMS_SIM_220427.M	2021-11-25 17:32:09	15	PHT-quant_Masshunter_Quanti_200629.m	DMP	Dimethyl phthalate	'131-11-3	4.06227	0		4408.36	0.0185984	Qualifier (194.0) Results	4.81269	DiBP_d4 (ISTD) Results	6.94058		Qualifier (227.1) Results	5.62429	70.0776	0	0	Accepted	0.585292	4408.36	Accepted		237029			Accepted	1		Accepted
16	16	floor1	intermediate (40x)	938.968	01	211125_floor1-g1-g6	17	17_Floor_1_max_interm.D	Floor_1_max_interm	Sample		GCMS	PHT-quant_GCMS_SIM_220427.M	2021-11-25 18:02:24	16	PHT-quant_Masshunter_Quanti_200629.m	DMP	Dimethyl phthalate	'131-11-3	4.05125	0		4145.45	0.0286841	Qualifier (194.0) Results	5.55417	DiBP_d4 (ISTD) Results	6.94062		Qualifier (227.1) Results	5.59963	38.4082	0	0	Accepted	0.583702	4145.45	Accepted		144521			Accepted	1		Accepted
17	17	Solvent	#N/A	#N/A	#N/A	211125_floor1-g1-g6	18	18_Solvant_03.D	THF_03	Blank		GCMS	PHT-quant_GCMS_SIM_220427.M	2021-11-25 18:32:37	1	PHT-quant_Masshunter_Quanti_200629.m	DMP	Dimethyl phthalate	'131-11-3	4.04017			3647.99	105.531	Qualifier (194.0) Results	5.36102	DiBP_d4 (ISTD) Results	7.16385		Qualifier (227.1) Results	43.6175	59.1277	0		Accepted	0.563966	3647.99	Accepted		34.5678			Accepted	1		Inspect
18	18	QC	#N/A	#N/A	#N/A	211125_floor1-g1-g6	19	19_QC_0-5ppm_02.D	QC_0-5ppm_02	QC	Q1	GCMS	PHT-quant_GCMS_SIM_220427.M	2021-11-25 19:02:49	9	PHT-quant_Masshunter_Quanti_200629.m	DMP	Dimethyl phthalate	'131-11-3	4.23557	0.539011	97.2944	423205	0.811529	Qualifier (194.0) Results	5.52854	DiBP_d4 (ISTD) Results	6.94807		Qualifier (227.1) Results	5.588	15309.7	0	0.539011	Accepted	0.609604	423205	Accepted		521491			Accepted	1		Accepted
19	19	QC	#N/A	#N/A	#N/A	211125_floor1-g1-g6	20	20_QC_01ppm_02.D	QC_01ppm_02	QC	Q2	GCMS	PHT-quant_GCMS_SIM_220427.M	2021-11-25 19:33:06	10	PHT-quant_Masshunter_Quanti_200629.m	DMP	Dimethyl phthalate	'131-11-3	4.17657	1.25015	112.728	520306	1.81574	Qualifier (194.0) Results	5.4692	DiBP_d4 (ISTD) Results	6.94805		Qualifier (227.1) Results	5.61347	13006.6	0	1.25015	Accepted	0.601114	520306	Accepted		286553			Accepted	1		Accepted
20	20	g01	final (1600x)	32.7225	01	211125_floor1-g1-g6	22	22_g1_final.D	g1_final	Sample		GCMS	PHT-quant_GCMS_SIM_220427.M	2021-11-25 20:33:39	17	PHT-quant_Masshunter_Quanti_200629.m	DMP	Dimethyl phthalate	'131-11-3	4.06587	0.00599685		5360.37	0.0485715	Qualifier (194.0) Results	5.46109	DiBP_d4 (ISTD) Results	6.9442		Qualifier (227.1) Results	5.52915	15.1607	0	0.00599685	Accepted	0.585505	5360.37	Accepted		110361			Accepted	1		Accepted
21	21	g02	final (1600x)	33.3862	01	211125_floor1-g1-g6	23	23_g2_final.D	g2_final	Sample		GCMS	PHT-quant_GCMS_SIM_220427.M	2021-11-25 21:03:54	18	PHT-quant_Masshunter_Quanti_200629.m	DMP	Dimethyl phthalate	'131-11-3	4.06593	0.000805575		4706.39	0.0410973	Qualifier (194.0) Results	5.5414	DiBP_d4 (ISTD) Results	6.94428		Qualifier (227.1) Results	5.5034	14.5331	0	0.000805575	Accepted	0.585508	4706.39	Accepted		114518			Accepted	1		Accepted
22	22	g03	final (1600x)	32.9985	01	211125_floor1-g1-g6	24	24_g3_final.D	g3_final	Sample		GCMS	PHT-quant_GCMS_SIM_220427.M	2021-11-25 21:34:05	19	PHT-quant_Masshunter_Quanti_200629.m	DMP	Dimethyl phthalate	'131-11-3	4.06612	0.000350878		4868.68	0.0404427	Qualifier (194.0) Results	5.39274	DiBP_d4 (ISTD) Results	6.94073		Qualifier (227.1) Results	5.46762	12.556	0	0.000350878	Accepted	0.585834	4868.68	Accepted		120385			Accepted	1		Accepted
23	23	g05	final (1600x)	31.4477	01	211125_floor1-g1-g6	25	25_g5_final.D	g5_final	Sample		GCMS	PHT-quant_GCMS_SIM_220427.M	2021-11-25 22:04:21	20	PHT-quant_Masshunter_Quanti_200629.m	DMP	Dimethyl phthalate	'131-11-3	4.06602	0		4348.7	0.0390731	Qualifier (194.0) Results	5.61797	DiBP_d4 (ISTD) Results	6.94065		Qualifier (227.1) Results	5.51163	95.9521	0	0	Accepted	0.585826	4348.7	Accepted		111297			Accepted	1		Accepted
24	24	g06	final (1600x)	34.6144	01	211125_floor1-g1-g6	26	26_g6_final.D	g6_final	Sample		GCMS	PHT-quant_GCMS_SIM_220427.M	2021-11-25 22:34:35	21	PHT-quant_Masshunter_Quanti_200629.m	DMP	Dimethyl phthalate	'131-11-3	4.07335	0		4469.87	0.039333	Qualifier (194.0) Results	5.61422	DiBP_d4 (ISTD) Results	6.94062		Qualifier (227.1) Results	5.41306	127.242	0	0	Accepted	0.586886	4469.87	Accepted		113642			Accepted	1		Accepted
25	25	Solvent	#N/A	#N/A	#N/A	211125_floor1-g1-g6	1	01_Solvant_01.D	THF_01	Blank		GCMS	PHT-quant_GCMS_SIM_220427.M	2021-11-25 09:58:58	1	PHT-quant_Masshunter_Quanti_200629.m	DEP	Diethyl phthalate	'84-66-2	5.33765	0		3961.94	0.00585587	Qualifier (177.0) Results	19.4416	DiBP_d4 (ISTD) Results	7.20482		Qualifier (227.1) Results	3.96651	24.9633	0	0	Accepted	0.740845	3961.94	Accepted		676575			Accepted	1		Accepted
26	26	Calibration	#N/A	#N/A	#N/A	211125_floor1-g1-g6	2	02_Std_0ppm.D	PHT_20211104_0ppm	Cal		GCMS	PHT-quant_GCMS_SIM_220427.M	2021-11-25 10:29:06	2	PHT-quant_Masshunter_Quanti_200629.m	DEP	Diethyl phthalate	'84-66-2	5.3708	0		35573.4	0.0523477	Qualifier (177.0) Results	21.557	DiBP_d4 (ISTD) Results	6.9555		Qualifier (227.1) Results	5.61257	136.014	0	0	Accepted	0.772166	35573.4	Accepted		679560			Accepted	1		Accepted
27	27	Calibration	#N/A	#N/A	#N/A	211125_floor1-g1-g6	3	03_Std_0-05ppm.D	PHT_20211104_0-05ppm	Cal	L1	GCMS	PHT-quant_GCMS_SIM_220427.M	2021-11-25 10:59:18	3	PHT-quant_Masshunter_Quanti_200629.m	DEP	Diethyl phthalate	'84-66-2	5.39282	0.0579749	111.49	92238.2	0.1713	Qualifier (177.0) Results	21.6504	DiBP_d4 (ISTD) Results	6.95542		Qualifier (227.1) Results	5.86843	1211.92	0	0.0579749	Accepted	0.775341	92238.2	Accepted		538461			Accepted	1		Accepted
28	28	Calibration	#N/A	#N/A	#N/A	211125_floor1-g1-g6	4	04_Std_0-25ppm.D	PHT_20211104_0-25ppm	Cal	L2	GCMS	PHT-quant_GCMS_SIM_220427.M	2021-11-25 11:29:29	4	PHT-quant_Masshunter_Quanti_200629.m	DEP	Diethyl phthalate	'84-66-2	5.4075	0.241826	92.6538	515894	0.450939	Qualifier (177.0) Results	21.7183	DiBP_d4 (ISTD) Results	6.96278		Qualifier (227.1) Results	5.78762	1296.51	0	0.241826	Accepted	0.776629	515894	Accepted		1.14404e+06			Accepted	1		Accepted
29	29	Calibration	#N/A	#N/A	#N/A	211125_floor1-g1-g6	5	05_Std_0-5ppm.D	PHT_20211104_0-5ppm	Cal	L3	GCMS	PHT-quant_GCMS_SIM_220427.M	2021-11-25 11:59:41	5	PHT-quant_Masshunter_Quanti_200629.m	DEP	Diethyl phthalate	'84-66-2	5.35237	0.508671	97.4466	444684	0.852538	Qualifier (177.0) Results	21.7565	DiBP_d4 (ISTD) Results	6.94805		Qualifier (227.1) Results	5.70229	9973.78	0	0.508671	Accepted	0.770341	444684	Accepted		521600			Accepted	1		Accepted
30	30	Calibration	#N/A	#N/A	#N/A	211125_floor1-g1-g6	6	06_Std_01ppm.D	PHT_20211104_01ppm	Cal	L4	GCMS	PHT-quant_GCMS_SIM_220427.M	2021-11-25 12:29:51	6	PHT-quant_Masshunter_Quanti_200629.m	DEP	Diethyl phthalate	'84-66-2	5.35597	1.00694	96.4503	640032	1.58889	Qualifier (177.0) Results	21.7473	DiBP_d4 (ISTD) Results	6.95168		Qualifier (227.1) Results	5.69934	2145.87	0	1.00694	Accepted	0.770456	640032	Accepted		402817			Accepted	1		Accepted
31	31	Calibration	#N/A	#N/A	#N/A	211125_floor1-g1-g6	7	07_Std_05ppm.D	PHT_20211104_05ppm	Cal	L5	GCMS	PHT-quant_GCMS_SIM_220427.M	2021-11-25 13:00:04	7	PHT-quant_Masshunter_Quanti_200629.m	DEP	Diethyl phthalate	'84-66-2	5.41513	5.37025	102.878	6.06734e+06	7.28345	Qualifier (177.0) Results	22.552	DiBP_d4 (ISTD) Results	6.98167		Qualifier (227.1) Results	5.9247	221.429	0	5.37025	Accepted	0.775622	6.06734e+06	Accepted		833031			Accepted	1		Accepted
32	32	Calibration	#N/A	#N/A	#N/A	211125_floor1-g1-g6	8	08_Std_10ppm.D	PHT_20211104_10ppm	Cal	L6	GCMS	PHT-quant_GCMS_SIM_220427.M	2021-11-25 13:30:15	8	PHT-quant_Masshunter_Quanti_200629.m	DEP	Diethyl phthalate	'84-66-2	5.34868	10.3395	99.0376	3.22867e+06	12.1213	Qualifier (177.0) Results	22.4759	DiBP_d4 (ISTD) Results	6.95923		Qualifier (227.1) Results	5.80722	Infinity	0	10.3395	Accepted	0.768574	3.22867e+06	Accepted		266363			Accepted	1		Accepted
33	33	Solvent	#N/A	#N/A	#N/A	211125_floor1-g1-g6	9	09_Solvant_02.D	THF_02	Blank		GCMS	PHT-quant_GCMS_SIM_220427.M	2021-11-25 14:00:29	1	PHT-quant_Masshunter_Quanti_200629.m	DEP	Diethyl phthalate	'84-66-2	5.31172			32270.2	897.385	Qualifier (177.0) Results	21.9087	DiBP_d4 (ISTD) Results	7.16375		Qualifier (227.1) Results	167.126	116.013	0		Accepted	0.741472	32270.2	Accepted		35.9603			Accepted	1		Accepted
34	34	QC	#N/A	#N/A	#N/A	211125_floor1-g1-g6	10	10_QC_0-5ppm.D	QC_0-5ppm	QC	Q1	GCMS	PHT-quant_GCMS_SIM_220427.M	2021-11-25 14:30:43	9	PHT-quant_Masshunter_Quanti_200629.m	DEP	Diethyl phthalate	'84-66-2	5.34873	0.474266	90.8556	408768	0.801044	Qualifier (177.0) Results	21.8109	DiBP_d4 (ISTD) Results	6.9481		Qualifier (227.1) Results	5.71203	1261.82	0	0.474266	Accepted	0.769812	408768	Accepted		510295			Accepted	1		Accepted
35	35	QC	#N/A	#N/A	#N/A	211125_floor1-g1-g6	11	11_QC_01ppm.D	QC_01ppm	QC	Q2	GCMS	PHT-quant_GCMS_SIM_220427.M	2021-11-25 15:00:57	10	PHT-quant_Masshunter_Quanti_200629.m	DEP	Diethyl phthalate	'84-66-2	5.34487	1.09913	105.28	503289	1.72319	Qualifier (177.0) Results	21.7337	DiBP_d4 (ISTD) Results	6.95165		Qualifier (227.1) Results	5.70147	Infinity	0	1.09913	Accepted	0.768863	503289	Accepted		292068			Accepted	1		Accepted
36	36	QC	#N/A	#N/A	#N/A	211125_floor1-g1-g6	12	12_QC_10ppm.D	QC_10ppm	QC	Q3	GCMS	PHT-quant_GCMS_SIM_220427.M	2021-11-25 15:31:11	11	PHT-quant_Masshunter_Quanti_200629.m	DEP	Diethyl phthalate	'84-66-2	5.45925	10.4895	100.474	9.02645e+06	12.24	Qualifier (177.0) Results	23.1505	DiBP_d4 (ISTD) Results	7.00015		Qualifier (227.1) Results	6.25841	Infinity	0	10.4895	Accepted	0.779876	9.02645e+06	Accepted		737452			Accepted	1		Accepted
37	37	QC - CRM	#N/A	#N/A	#N/A	211125_floor1-g1-g6	13	13_CRM_PVC001.D	CRM_PVC001	Sample		GCMS	PHT-quant_GCMS_SIM_220427.M	2021-11-25 16:01:27	12	PHT-quant_Masshunter_Quanti_200629.m	DEP	Diethyl phthalate	'84-66-2	5.38197	0.779922		653744	1.25558	Qualifier (177.0) Results	21.9597	DiBP_d4 (ISTD) Results	6.95562		Qualifier (227.1) Results	5.63066	710.592	0	0.779922	Accepted	0.773758	653744	Accepted		520669			Accepted	1		Accepted
38	38	floor1	final (1600x)	21.2191	01	211125_floor1-g1-g6	14	14_Floor_1.D	Floor_1	Sample		GCMS	PHT-quant_GCMS_SIM_220427.M	2021-11-25 16:31:39	13	PHT-quant_Masshunter_Quanti_200629.m	DEP	Diethyl phthalate	'84-66-2	5.3671	0		39865.7	0.0790293	Qualifier (177.0) Results	21.9845	DiBP_d4 (ISTD) Results	6.95177		Qualifier (227.1) Results	5.69801	645.706	0	0	Accepted	0.772048	39865.7	Accepted		504442			Accepted	1		Accepted
39	39	floor1	intermediate (40x)	827.545	01	211125_floor1-g1-g6	15	15_Floor_1_interm.D	Floor_1_interm	Sample		GCMS	PHT-quant_GCMS_SIM_220427.M	2021-11-25 17:01:55	14	PHT-quant_Masshunter_Quanti_200629.m	DEP	Diethyl phthalate	'84-66-2	5.37455	0		32682.8	0.0655661	Qualifier (177.0) Results	22.5829	DiBP_d4 (ISTD) Results	6.95557		Qualifier (227.1) Results	5.69464	Infinity	0	0	Accepted	0.772698	32682.8	Accepted		498470			Accepted	1		Accepted
40	40	floor1	final (1600x)	24.0761	01	211125_floor1-g1-g6	16	16_Floor_1_max.D	Floor_1_max	Sample		GCMS	PHT-quant_GCMS_SIM_220427.M	2021-11-25 17:32:09	15	PHT-quant_Masshunter_Quanti_200629.m	DEP	Diethyl phthalate	'84-66-2	5.31548	0.0385643		33571.8	0.141636	Qualifier (177.0) Results	22.854	DiBP_d4 (ISTD) Results	6.94058		Qualifier (227.1) Results	5.62429	146.387	0	0.0385643	Accepted	0.765855	33571.8	Accepted		237029			Accepted	1		Accepted
41	41	floor1	intermediate (40x)	938.968	01	211125_floor1-g1-g6	17	17_Floor_1_max_interm.D	Floor_1_max_interm	Sample		GCMS	PHT-quant_GCMS_SIM_220427.M	2021-11-25 18:02:24	16	PHT-quant_Masshunter_Quanti_200629.m	DEP	Diethyl phthalate	'84-66-2	5.31552	0.0861835		30979.6	0.214361	Qualifier (177.0) Results	24.3449	DiBP_d4 (ISTD) Results	6.94062		Qualifier (227.1) Results	5.59963	891.34	0	0.0861835	Accepted	0.765857	30979.6	Accepted		144521			Accepted	1		Accepted
42	42	Solvent	#N/A	#N/A	#N/A	211125_floor1-g1-g6	18	18_Solvant_03.D	THF_03	Blank		GCMS	PHT-quant_GCMS_SIM_220427.M	2021-11-25 18:32:37	1	PHT-quant_Masshunter_Quanti_200629.m	DEP	Diethyl phthalate	'84-66-2	5.1607			3135.13	90.6951	Qualifier (177.0) Results	18.4667	DiBP_d4 (ISTD) Results	7.16385		Qualifier (227.1) Results	43.6175	27.8169	0		Accepted	0.720381	3135.13	Accepted		34.5678			Accepted	1		Inspect
43	43	QC	#N/A	#N/A	#N/A	211125_floor1-g1-g6	19	19_QC_0-5ppm_02.D	QC_0-5ppm_02	QC	Q1	GCMS	PHT-quant_GCMS_SIM_220427.M	2021-11-25 19:02:49	9	PHT-quant_Masshunter_Quanti_200629.m	DEP	Diethyl phthalate	'84-66-2	5.35238	0.460814	88.2785	407225	0.780886	Qualifier (177.0) Results	21.7198	DiBP_d4 (ISTD) Results	6.94807		Qualifier (227.1) Results	5.588	2732.44	0	0.460814	Accepted	0.770341	407225	Accepted		521491			Accepted	1		Accepted
44	44	QC	#N/A	#N/A	#N/A	211125_floor1-g1-g6	20	20_QC_01ppm_02.D	QC_01ppm_02	QC	Q2	GCMS	PHT-quant_GCMS_SIM_220427.M	2021-11-25 19:33:06	10	PHT-quant_Masshunter_Quanti_200629.m	DEP	Diethyl phthalate	'84-66-2	5.34498	1.08414	103.845	487539	1.70139	Qualifier (177.0) Results	21.688	DiBP_d4 (ISTD) Results	6.94805		Qualifier (227.1) Results	5.61347	4138.87	0	1.08414	Accepted	0.769278	487539	Accepted		286553			Accepted	1		Accepted
45	45	g01	final (1600x)	32.7225	01	211125_floor1-g1-g6	22	22_g1_final.D	g1_final	Sample		GCMS	PHT-quant_GCMS_SIM_220427.M	2021-11-25 20:33:39	17	PHT-quant_Masshunter_Quanti_200629.m	DEP	Diethyl phthalate	'84-66-2	5.31538	0.181542		39675.7	0.35951	Qualifier (177.0) Results	20.3	DiBP_d4 (ISTD) Results	6.9442		Qualifier (227.1) Results	5.52915	816.645	0	0.181542	Accepted	0.765442	39675.7	Accepted		110361			Accepted	1		Accepted
46	46	g02	final (1600x)	33.3862	01	211125_floor1-g1-g6	23	23_g2_final.D	g2_final	Sample		GCMS	PHT-quant_GCMS_SIM_220427.M	2021-11-25 21:03:54	18	PHT-quant_Masshunter_Quanti_200629.m	DEP	Diethyl phthalate	'84-66-2	5.31545	0.168035		38820.5	0.33899	Qualifier (177.0) Results	21.3522	DiBP_d4 (ISTD) Results	6.94428		Qualifier (227.1) Results	5.5034	257.538	0	0.168035	Accepted	0.765443	38820.5	Accepted		114518			Accepted	1		Accepted
47	47	g03	final (1600x)	32.9985	01	211125_floor1-g1-g6	24	24_g3_final.D	g3_final	Sample		GCMS	PHT-quant_GCMS_SIM_220427.M	2021-11-25 21:34:05	19	PHT-quant_Masshunter_Quanti_200629.m	DEP	Diethyl phthalate	'84-66-2	5.31563	0.158052		38982.4	0.323816	Qualifier (177.0) Results	21.56	DiBP_d4 (ISTD) Results	6.94073		Qualifier (227.1) Results	5.46762	227.536	0	0.158052	Accepted	0.76586	38982.4	Accepted		120385			Accepted	1		Accepted
48	48	g05	final (1600x)	31.4477	01	211125_floor1-g1-g6	25	25_g5_final.D	g5_final	Sample		GCMS	PHT-quant_GCMS_SIM_220427.M	2021-11-25 22:04:21	20	PHT-quant_Masshunter_Quanti_200629.m	DEP	Diethyl phthalate	'84-66-2	5.31187	0.159646		36309.3	0.326239	Qualifier (177.0) Results	21.3707	DiBP_d4 (ISTD) Results	6.94065		Qualifier (227.1) Results	5.51163	1187.39	0	0.159646	Accepted	0.765327	36309.3	Accepted		111297			Accepted	1		Accepted
49	49	g06	final (1600x)	34.6144	01	211125_floor1-g1-g6	26	26_g6_final.D	g6_final	Sample		GCMS	PHT-quant_GCMS_SIM_220427.M	2021-11-25 22:34:35	21	PHT-quant_Masshunter_Quanti_200629.m	DEP	Diethyl phthalate	'84-66-2	5.31182	0.161738		37435.8	0.329419	Qualifier (177.0) Results	20.9166	DiBP_d4 (ISTD) Results	6.94062		Qualifier (227.1) Results	5.41306	1479.09	0	0.161738	Accepted	0.765323	37435.8	Accepted		113642			Accepted	1		Accepted
50	50	Solvent	#N/A	#N/A	#N/A	211125_floor1-g1-g6	1	01_Solvant_01.D	THF_01	Blank		GCMS	PHT-quant_GCMS_SIM_220427.M	2021-11-25 09:58:58	1	PHT-quant_Masshunter_Quanti_200629.m	DAP	Diallyl phthalate	'131-17-9	6.45458	19.8963		6.45262e+06	9.53717	Qualifier (189.0) Results	0.161052	DiBP_d4 (ISTD) Results	7.20482		Qualifier (227.1) Results	3.96651	4141.83	0	19.8963	Accepted	0.895871	6.45262e+06	Accepted		676575			Accepted	1		Accepted
51	51	Calibration	#N/A	#N/A	#N/A	211125_floor1-g1-g6	2	02_Std_0ppm.D	PHT_20211104_0ppm	Cal		GCMS	PHT-quant_GCMS_SIM_220427.M	2021-11-25 10:29:06	2	PHT-quant_Masshunter_Quanti_200629.m	DAP	Diallyl phthalate	'131-17-9	6.21488	0		971.629	0.00142979	Qualifier (189.0) Results	5.42859	DiBP_d4 (ISTD) Results	6.9555		Qualifier (227.1) Results	5.61257	3.97294	0	0	Accepted	0.893521	971.629	Accepted		679560			Accepted	1		Accepted
52	52	Calibration	#N/A	#N/A	#N/A	211125_floor1-g1-g6	3	03_Std_0-05ppm.D	PHT_20211104_0-05ppm	Cal	L1	GCMS	PHT-quant_GCMS_SIM_220427.M	2021-11-25 10:59:18	3	PHT-quant_Masshunter_Quanti_200629.m	DAP	Diallyl phthalate	'131-17-9	6.32542	0.0438646	70.7494	18147.3	0.0337021	Qualifier (189.0) Results	16.9605	DiBP_d4 (ISTD) Results	6.95542		Qualifier (227.1) Results	5.86843	25.5224	0	0.0438646	Accepted	0.909423	18147.3	Accepted		538461			Accepted	1		Accepted
53	53	Calibration	#N/A	#N/A	#N/A	211125_floor1-g1-g6	4	04_Std_0-25ppm.D	PHT_20211104_0-25ppm	Cal	L2	GCMS	PHT-quant_GCMS_SIM_220427.M	2021-11-25 11:29:29	4	PHT-quant_Masshunter_Quanti_200629.m	DAP	Diallyl phthalate	'131-17-9	6.33273	0.300192	97.4648	145287	0.126994	Qualifier (189.0) Results	25.527	DiBP_d4 (ISTD) Results	6.96278		Qualifier (227.1) Results	5.78762	343.93	0	0.300192	Accepted	0.909512	145287	Accepted		1.14404e+06			Accepted	1		Accepted
54	54	Calibration	#N/A	#N/A	#N/A	211125_floor1-g1-g6	5	05_Std_0-5ppm.D	PHT_20211104_0-5ppm	Cal	L3	GCMS	PHT-quant_GCMS_SIM_220427.M	2021-11-25 11:59:41	5	PHT-quant_Masshunter_Quanti_200629.m	DAP	Diallyl phthalate	'131-17-9	6.30705	0.73759	119.545	150203	0.287966	Qualifier (189.0) Results	27.8057	DiBP_d4 (ISTD) Results	6.94805		Qualifier (227.1) Results	5.70229	51.6533	0	0.73759	Accepted	0.907744	150203	Accepted		521600			Accepted	1		Accepted
55	55	Calibration	#N/A	#N/A	#N/A	211125_floor1-g1-g6	6	06_Std_01ppm.D	PHT_20211104_01ppm	Cal	L4	GCMS	PHT-quant_GCMS_SIM_220427.M	2021-11-25 12:29:51	6	PHT-quant_Masshunter_Quanti_200629.m	DAP	Diallyl phthalate	'131-17-9	6.31067	1.4653	118.84	225876	0.56074	Qualifier (189.0) Results	26.3104	DiBP_d4 (ISTD) Results	6.95168		Qualifier (227.1) Results	5.69934	75.9619	0	1.4653	Accepted	0.90779	225876	Accepted		402817			Accepted	1		Accepted
56	56	Calibration	#N/A	#N/A	#N/A	211125_floor1-g1-g6	7	07_Std_05ppm.D	PHT_20211104_05ppm	Cal	L5	GCMS	PHT-quant_GCMS_SIM_220427.M	2021-11-25 13:00:04	7	PHT-quant_Masshunter_Quanti_200629.m	DAP	Diallyl phthalate	'131-17-9	6.35143	5.64535	91.5709	1.87243e+06	2.24773	Qualifier (189.0) Results	26.4087	DiBP_d4 (ISTD) Results	6.98167		Qualifier (227.1) Results	5.9247	35.8686	0	5.64535	Accepted	0.90973	1.87243e+06	Accepted		833031			Accepted	1		Accepted
57	57	Calibration	#N/A	#N/A	#N/A	211125_floor1-g1-g6	8	08_Std_10ppm.D	PHT_20211104_10ppm	Cal	L6	GCMS	PHT-quant_GCMS_SIM_220427.M	2021-11-25 13:30:15	8	PHT-quant_Masshunter_Quanti_200629.m	DAP	Diallyl phthalate	'131-17-9	6.32182	12.5302	101.615	1.45765e+06	5.47241	Qualifier (189.0) Results	26.6549	DiBP_d4 (ISTD) Results	6.95923		Qualifier (227.1) Results	5.80722	3252.29	0	12.5302	Accepted	0.908407	1.45765e+06	Accepted		266363			Accepted	1		Accepted
58	58	Solvent	#N/A	#N/A	#N/A	211125_floor1-g1-g6	9	09_Solvant_02.D	THF_02	Blank		GCMS	PHT-quant_GCMS_SIM_220427.M	2021-11-25 14:00:29	1	PHT-quant_Masshunter_Quanti_200629.m	DAP	Diallyl phthalate	'131-17-9	6.3217	4.10164		57.5683	1.60089	Qualifier (189.0) Results		DiBP_d4 (ISTD) Results	7.16375		Qualifier (227.1) Results	167.126	0.897183	0	4.10164	Accepted	0.882457	57.5683			35.9603			Accepted	1		Accepted
59	59	QC	#N/A	#N/A	#N/A	211125_floor1-g1-g6	10	10_QC_0-5ppm.D	QC_0-5ppm	QC	Q1	GCMS	PHT-quant_GCMS_SIM_220427.M	2021-11-25 14:30:43	9	PHT-quant_Masshunter_Quanti_200629.m	DAP	Diallyl phthalate	'131-17-9	6.30343	0.687279	111.391	137441	0.269336	Qualifier (189.0) Results	25.7961	DiBP_d4 (ISTD) Results	6.9481		Qualifier (227.1) Results	5.71203	2448.93	0	0.687279	Accepted	0.907217	137441	Accepted		510295			Accepted	1		Accepted
60	60	QC	#N/A	#N/A	#N/A	211125_floor1-g1-g6	11	11_QC_01ppm.D	QC_01ppm	QC	Q2	GCMS	PHT-quant_GCMS_SIM_220427.M	2021-11-25 15:00:57	10	PHT-quant_Masshunter_Quanti_200629.m	DAP	Diallyl phthalate	'131-17-9	6.30693	1.62177	131.531	181142	0.620205	Qualifier (189.0) Results	25.8679	DiBP_d4 (ISTD) Results	6.95165		Qualifier (227.1) Results	5.70147	1159.79	0	1.62177	Accepted	0.907257	181142	Accepted		292068			Accepted	1		Accepted
61	61	QC	#N/A	#N/A	#N/A	211125_floor1-g1-g6	12	12_QC_10ppm.D	QC_10ppm	QC	Q3	GCMS	PHT-quant_GCMS_SIM_220427.M	2021-11-25 15:31:11	11	PHT-quant_Masshunter_Quanti_200629.m	DAP	Diallyl phthalate	'131-17-9	6.3808	11.3515	92.057	3.59949e+06	4.88098	Qualifier (189.0) Results	27.0681	DiBP_d4 (ISTD) Results	7.00015		Qualifier (227.1) Results	6.25841	411.946	0	11.3515	Accepted	0.911523	3.59949e+06	Accepted		737452			Accepted	1		Accepted
62	62	QC - CRM	#N/A	#N/A	#N/A	211125_floor1-g1-g6	13	13_CRM_PVC001.D	CRM_PVC001	Sample		GCMS	PHT-quant_GCMS_SIM_220427.M	2021-11-25 16:01:27	12	PHT-quant_Masshunter_Quanti_200629.m	DAP	Diallyl phthalate	'131-17-9	6.31823	0		351.961	0.000675979	Qualifier (189.0) Results	11.562	DiBP_d4 (ISTD) Results	6.95562		Qualifier (227.1) Results	5.63066	1.321	0	0	Accepted	0.908364	351.961	Accepted		520669			Accepted	1		Accepted
63	63	floor1	final (1600x)	21.2191	01	211125_floor1-g1-g6	14	14_Floor_1.D	Floor_1	Sample		GCMS	PHT-quant_GCMS_SIM_220427.M	2021-11-25 16:31:39	13	PHT-quant_Masshunter_Quanti_200629.m	DAP	Diallyl phthalate	'131-17-9	6.31443	0		135.748	0.000269105	Qualifier (189.0) Results	8.00445	DiBP_d4 (ISTD) Results	6.95177		Qualifier (227.1) Results	5.69801	0.687039	0	0	Accepted	0.908321	135.748	Accepted		504442			Accepted	1		Accepted
64	64	floor1	intermediate (40x)	827.545	01	211125_floor1-g1-g6	15	15_Floor_1_interm.D	Floor_1_interm	Sample		GCMS	PHT-quant_GCMS_SIM_220427.M	2021-11-25 17:01:55	14	PHT-quant_Masshunter_Quanti_200629.m	DAP	Diallyl phthalate	'131-17-9	6.29238	0		1631.13	0.00327227	Qualifier (189.0) Results	2.4956	DiBP_d4 (ISTD) Results	6.95557		Qualifier (227.1) Results	5.69464	22.5419	0	0	Accepted	0.904654	1631.13	Accepted		498470			Accepted	1		Accepted
65	65	floor1	final (1600x)	24.0761	01	211125_floor1-g1-g6	16	16_Floor_1_max.D	Floor_1_max	Sample		GCMS	PHT-quant_GCMS_SIM_220427.M	2021-11-25 17:32:09	15	PHT-quant_Masshunter_Quanti_200629.m	DAP	Diallyl phthalate	'131-17-9	6.27385	0		384.898	0.00162385	Qualifier (189.0) Results	2.14851	DiBP_d4 (ISTD) Results	6.94058		Qualifier (227.1) Results	5.62429	2.14828	0	0	Accepted	0.903937	384.898	Inspect		237029			Accepted	1		Accepted
66	66	floor1	intermediate (40x)	938.968	01	211125_floor1-g1-g6	17	17_Floor_1_max_interm.D	Floor_1_max_interm	Sample		GCMS	PHT-quant_GCMS_SIM_220427.M	2021-11-25 18:02:24	16	PHT-quant_Masshunter_Quanti_200629.m	DAP	Diallyl phthalate	'131-17-9	6.37712	0		1709.76	0.0118305	Qualifier (189.0) Results	2.30984	DiBP_d4 (ISTD) Results	6.94062		Qualifier (227.1) Results	5.59963	4.40344	0	0	Accepted	0.918811	1709.76	Accepted		144521			Accepted	1		Accepted
67	67	Solvent	#N/A	#N/A	#N/A	211125_floor1-g1-g6	18	18_Solvant_03.D	THF_03	Blank		GCMS	PHT-quant_GCMS_SIM_220427.M	2021-11-25 18:32:37	1	PHT-quant_Masshunter_Quanti_200629.m	DAP	Diallyl phthalate	'131-17-9	6.37342	3.28969		43.9657	1.27187	Qualifier (189.0) Results		DiBP_d4 (ISTD) Results	7.16385		Qualifier (227.1) Results	43.6175	0.963226	0	3.28969	Accepted	0.889664	43.9657			34.5678			Accepted	1		Inspect
68	68	QC	#N/A	#N/A	#N/A	211125_floor1-g1-g6	19	19_QC_0-5ppm_02.D	QC_0-5ppm_02	QC	Q1	GCMS	PHT-quant_GCMS_SIM_220427.M	2021-11-25 19:02:49	9	PHT-quant_Masshunter_Quanti_200629.m	DAP	Diallyl phthalate	'131-17-9	6.30708	0.662463	107.368	135670	0.260158	Qualifier (189.0) Results	25.6112	DiBP_d4 (ISTD) Results	6.94807		Qualifier (227.1) Results	5.588	2264.75	0	0.662463	Accepted	0.907747	135670	Accepted		521491			Accepted	1		Accepted
69	69	QC	#N/A	#N/A	#N/A	211125_floor1-g1-g6	20	20_QC_01ppm_02.D	QC_01ppm_02	QC	Q2	GCMS	PHT-quant_GCMS_SIM_220427.M	2021-11-25 19:33:06	10	PHT-quant_Masshunter_Quanti_200629.m	DAP	Diallyl phthalate	'131-17-9	6.30705	1.54486	125.293	169336	0.590939	Qualifier (189.0) Results	25.7937	DiBP_d4 (ISTD) Results	6.94805		Qualifier (227.1) Results	5.61347	1897.67	0	1.54486	Accepted	0.907744	169336	Accepted		286553			Accepted	1		Accepted
70	70	g01	final (1600x)	32.7225	01	211125_floor1-g1-g6	22	22_g1_final.D	g1_final	Sample		GCMS	PHT-quant_GCMS_SIM_220427.M	2021-11-25 20:33:39	17	PHT-quant_Masshunter_Quanti_200629.m	DAP	Diallyl phthalate	'131-17-9	6.29587	0		187.781	0.00170152	Qualifier (189.0) Results	28.3534	DiBP_d4 (ISTD) Results	6.9442		Qualifier (227.1) Results	5.52915	4.39021	0	0	Accepted	0.906637	187.781	Accepted		110361			Accepted	1		Accepted
71	71	g02	final (1600x)	33.3862	01	211125_floor1-g1-g6	23	23_g2_final.D	g2_final	Sample		GCMS	PHT-quant_GCMS_SIM_220427.M	2021-11-25 21:03:54	18	PHT-quant_Masshunter_Quanti_200629.m	DAP	Diallyl phthalate	'131-17-9	6.29595	0		32.1428	0.000280679	Qualifier (189.0) Results	29.0034	DiBP_d4 (ISTD) Results	6.94428		Qualifier (227.1) Results	5.5034	1.09	0	0	Accepted	0.906638	32.1428	Inspect		114518			Accepted	1		Accepted
72	72	g03	final (1600x)	32.9985	01	211125_floor1-g1-g6	24	24_g3_final.D	g3_final	Sample		GCMS	PHT-quant_GCMS_SIM_220427.M	2021-11-25 21:34:05	19	PHT-quant_Masshunter_Quanti_200629.m	DAP	Diallyl phthalate	'131-17-9	6.29612	0		136.823	0.00113655	Qualifier (189.0) Results	18.8501	DiBP_d4 (ISTD) Results	6.94073		Qualifier (227.1) Results	5.46762	1.9102	0	0	Accepted	0.907126	136.823	Accepted		120385			Accepted	1		Accepted
73	73	g05	final (1600x)	31.4477	01	211125_floor1-g1-g6	25	25_g5_final.D	g5_final	Sample		GCMS	PHT-quant_GCMS_SIM_220427.M	2021-11-25 22:04:21	20	PHT-quant_Masshunter_Quanti_200629.m	DAP	Diallyl phthalate	'131-17-9	6.29603	0		74.9555	0.000673476	Qualifier (189.0) Results		DiBP_d4 (ISTD) Results	6.94065		Qualifier (227.1) Results	5.51163	1.37197	0	0	Accepted	0.907124	74.9555			111297			Accepted	1		Accepted
74	74	g06	final (1600x)	34.6144	01	211125_floor1-g1-g6	26	26_g6_final.D	g6_final	Sample		GCMS	PHT-quant_GCMS_SIM_220427.M	2021-11-25 22:34:35	21	PHT-quant_Masshunter_Quanti_200629.m	DAP	Diallyl phthalate	'131-17-9	6.296	0		34.292	0.000301755	Qualifier (189.0) Results	19.1335	DiBP_d4 (ISTD) Results	6.94062		Qualifier (227.1) Results	5.41306	0.680345	0	0	Accepted	0.907124	34.292	Inspect		113642			Accepted	1		Accepted
75	75	Solvent	#N/A	#N/A	#N/A	211125_floor1-g1-g6	1	01_Solvant_01.D	THF_01	Blank		GCMS	PHT-quant_GCMS_SIM_220427.M	2021-11-25 09:58:58	1	PHT-quant_Masshunter_Quanti_200629.m	DiBP	Diisobutyl phthalate	'84-69-5	7.22713	7.22538		8.68112e+06	12.831	Qualifier (223.1) Results	4.46499	DiBP_d4 (ISTD) Results	7.20482		Qualifier (227.1) Results	3.96651	789.033	0	7.22538	Accepted	1.0031	8.68112e+06	Accepted		676575			Accepted	1		Accepted
76	76	Calibration	#N/A	#N/A	#N/A	211125_floor1-g1-g6	2	02_Std_0ppm.D	PHT_20211104_0ppm	Cal		GCMS	PHT-quant_GCMS_SIM_220427.M	2021-11-25 10:29:06	2	PHT-quant_Masshunter_Quanti_200629.m	DiBP	Diisobutyl phthalate	'84-69-5	6.96293	0		4106.49	0.00604287	Qualifier (223.1) Results	5.83879	DiBP_d4 (ISTD) Results	6.9555		Qualifier (227.1) Results	5.61257	109.637	0	0	Accepted	1.00107	4106.49	Accepted		679560			Accepted	1		Accepted
77	77	Calibration	#N/A	#N/A	#N/A	211125_floor1-g1-g6	3	03_Std_0-05ppm.D	PHT_20211104_0-05ppm	Cal	L1	GCMS	PHT-quant_GCMS_SIM_220427.M	2021-11-25 10:59:18	3	PHT-quant_Masshunter_Quanti_200629.m	DiBP	Diisobutyl phthalate	'84-69-5	6.96285	0.049014	94.2577	68633.5	0.127462	Qualifier (223.1) Results	5.72124	DiBP_d4 (ISTD) Results	6.95542		Qualifier (227.1) Results	5.86843	1697.23	0	0.049014	Accepted	1.00107	68633.5	Accepted		538461			Accepted	1		Accepted
78	78	Calibration	#N/A	#N/A	#N/A	211125_floor1-g1-g6	4	04_Std_0-25ppm.D	PHT_20211104_0-25ppm	Cal	L2	GCMS	PHT-quant_GCMS_SIM_220427.M	2021-11-25 11:29:29	4	PHT-quant_Masshunter_Quanti_200629.m	DiBP	Diisobutyl phthalate	'84-69-5	6.97023	0.263936	101.514	621754	0.54347	Qualifier (223.1) Results	5.87401	DiBP_d4 (ISTD) Results	6.96278		Qualifier (227.1) Results	5.78762	6526.77	0	0.263936	Accepted	1.00107	621754	Accepted		1.14404e+06			Accepted	1		Accepted
79	79	Calibration	#N/A	#N/A	#N/A	211125_floor1-g1-g6	5	05_Std_0-5ppm.D	PHT_20211104_0-5ppm	Cal	L3	GCMS	PHT-quant_GCMS_SIM_220427.M	2021-11-25 11:59:41	5	PHT-quant_Masshunter_Quanti_200629.m	DiBP	Diisobutyl phthalate	'84-69-5	6.95922	0.534153	102.722	554666	1.06339	Qualifier (223.1) Results	5.9174	DiBP_d4 (ISTD) Results	6.94805		Qualifier (227.1) Results	5.70229	6178.73	0	0.534153	Accepted	1.00161	554666	Accepted		521600			Accepted	1		Accepted
80	80	Calibration	#N/A	#N/A	#N/A	211125_floor1-g1-g6	6	06_Std_01ppm.D	PHT_20211104_01ppm	Cal	L4	GCMS	PHT-quant_GCMS_SIM_220427.M	2021-11-25 12:29:51	6	PHT-quant_Masshunter_Quanti_200629.m	DiBP	Diisobutyl phthalate	'84-69-5	6.95913	1.06905	102.793	838804	2.08234	Qualifier (223.1) Results	5.82294	DiBP_d4 (ISTD) Results	6.95168		Qualifier (227.1) Results	5.69934	17035.8	0	1.06905	Accepted	1.00107	838804	Accepted		402817			Accepted	1		Accepted
81	81	Calibration	#N/A	#N/A	#N/A	211125_floor1-g1-g6	7	07_Std_05ppm.D	PHT_20211104_05ppm	Cal	L5	GCMS	PHT-quant_GCMS_SIM_220427.M	2021-11-25 13:00:04	7	PHT-quant_Masshunter_Quanti_200629.m	DiBP	Diisobutyl phthalate	'84-69-5	7.00027	5.1094	98.2576	7.7803e+06	9.33974	Qualifier (223.1) Results	6.52785	DiBP_d4 (ISTD) Results	6.98167		Qualifier (227.1) Results	5.9247	Infinity	0	5.1094	Accepted	1.00266	7.7803e+06	Accepted		833031			Accepted	1		Accepted
82	82	Calibration	#N/A	#N/A	#N/A	211125_floor1-g1-g6	8	08_Std_10ppm.D	PHT_20211104_10ppm	Cal	L6	GCMS	PHT-quant_GCMS_SIM_220427.M	2021-11-25 13:30:15	8	PHT-quant_Masshunter_Quanti_200629.m	DiBP	Diisobutyl phthalate	'84-69-5	6.97412	10.4473	100.464	4.7248e+06	17.7382	Qualifier (223.1) Results	6.40429	DiBP_d4 (ISTD) Results	6.95923		Qualifier (227.1) Results	5.80722	28055.1	0	10.4473	Accepted	1.00214	4.7248e+06	Accepted		266363			Accepted	1		Accepted
83	83	Solvent	#N/A	#N/A	#N/A	211125_floor1-g1-g6	9	09_Solvant_02.D	THF_02	Blank		GCMS	PHT-quant_GCMS_SIM_220427.M	2021-11-25 14:00:29	1	PHT-quant_Masshunter_Quanti_200629.m	DiBP	Diisobutyl phthalate	'84-69-5	6.95167			2080.57	57.8574	Qualifier (223.1) Results		DiBP_d4 (ISTD) Results	7.16375		Qualifier (227.1) Results	167.126	21.6148	0		Accepted	0.970395	2080.57			35.9603			Accepted	1		Accepted
84	84	QC	#N/A	#N/A	#N/A	211125_floor1-g1-g6	10	10_QC_0-5ppm.D	QC_0-5ppm	QC	Q1	GCMS	PHT-quant_GCMS_SIM_220427.M	2021-11-25 14:30:43	9	PHT-quant_Masshunter_Quanti_200629.m	DiBP	Diisobutyl phthalate	'84-69-5	6.95555	0.504883	97.0928	513990	1.00724	Qualifier (223.1) Results	5.83325	DiBP_d4 (ISTD) Results	6.9481		Qualifier (227.1) Results	5.71203	18487.4	0	0.504883	Accepted	1.00107	513990	Accepted		510295			Accepted	1		Accepted
85	85	QC	#N/A	#N/A	#N/A	211125_floor1-g1-g6	11	11_QC_01ppm.D	QC_01ppm	QC	Q2	GCMS	PHT-quant_GCMS_SIM_220427.M	2021-11-25 15:00:57	10	PHT-quant_Masshunter_Quanti_200629.m	DiBP	Diisobutyl phthalate	'84-69-5	6.95908	1.16772	112.28	662649	2.26882	Qualifier (223.1) Results	5.77328	DiBP_d4 (ISTD) Results	6.95165		Qualifier (227.1) Results	5.70147	15342	0	1.16772	Accepted	1.00107	662649	Accepted		292068			Accepted	1		Accepted
86	86	QC	#N/A	#N/A	#N/A	211125_floor1-g1-g6	12	12_QC_10ppm.D	QC_10ppm	QC	Q3	GCMS	PHT-quant_GCMS_SIM_220427.M	2021-11-25 15:31:11	11	PHT-quant_Masshunter_Quanti_200629.m	DiBP	Diisobutyl phthalate	'84-69-5	7.02618	11.5685	111.246	1.42551e+07	19.3302	Qualifier (223.1) Results	7.18028	DiBP_d4 (ISTD) Results	7.00015		Qualifier (227.1) Results	6.25841	7.07916	0	11.5685	Accepted	1.00372	1.42551e+07	Accepted		737452			Accepted	1		Accepted
87	87	QC - CRM	#N/A	#N/A	#N/A	211125_floor1-g1-g6	13	13_CRM_PVC001.D	CRM_PVC001	Sample		GCMS	PHT-quant_GCMS_SIM_220427.M	2021-11-25 16:01:27	12	PHT-quant_Masshunter_Quanti_200629.m	DiBP	Diisobutyl phthalate	'84-69-5	6.96305	0		7205.12	0.0138382	Qualifier (223.1) Results	7.95229	DiBP_d4 (ISTD) Results	6.95562		Qualifier (227.1) Results	5.63066	29.4132	0	0	Accepted	1.00107	7205.12	Accepted		520669			Accepted	1		Accepted
88	88	floor1	final (1600x)	21.2191	01	211125_floor1-g1-g6	14	14_Floor_1.D	Floor_1	Sample		GCMS	PHT-quant_GCMS_SIM_220427.M	2021-11-25 16:31:39	13	PHT-quant_Masshunter_Quanti_200629.m	DiBP	Diisobutyl phthalate	'84-69-5	6.95922	0		5843.89	0.0115849	Qualifier (223.1) Results	5.88613	DiBP_d4 (ISTD) Results	6.95177		Qualifier (227.1) Results	5.69801	127.72	0	0	Accepted	1.00107	5843.89	Accepted		504442			Accepted	1		Accepted
89	89	floor1	intermediate (40x)	827.545	01	211125_floor1-g1-g6	15	15_Floor_1_interm.D	Floor_1_interm	Sample		GCMS	PHT-quant_GCMS_SIM_220427.M	2021-11-25 17:01:55	14	PHT-quant_Masshunter_Quanti_200629.m	DiBP	Diisobutyl phthalate	'84-69-5	6.963	0.0169609		32515.9	0.0652314	Qualifier (223.1) Results	5.79443	DiBP_d4 (ISTD) Results	6.95557		Qualifier (227.1) Results	5.69464	808.824	0	0.0169609	Accepted	1.00107	32515.9	Accepted		498470			Accepted	1		Accepted
90	90	floor1	final (1600x)	24.0761	01	211125_floor1-g1-g6	16	16_Floor_1_max.D	Floor_1_max	Sample		GCMS	PHT-quant_GCMS_SIM_220427.M	2021-11-25 17:32:09	15	PHT-quant_Masshunter_Quanti_200629.m	DiBP	Diisobutyl phthalate	'84-69-5	6.94802	0		4967.98	0.0209594	Qualifier (223.1) Results	4.23919	DiBP_d4 (ISTD) Results	6.94058		Qualifier (227.1) Results	5.62429	123.742	0	0	Accepted	1.00107	4967.98	Accepted		237029			Accepted	1		Accepted
91	91	floor1	intermediate (40x)	938.968	01	211125_floor1-g1-g6	17	17_Floor_1_max_interm.D	Floor_1_max_interm	Sample		GCMS	PHT-quant_GCMS_SIM_220427.M	2021-11-25 18:02:24	16	PHT-quant_Masshunter_Quanti_200629.m	DiBP	Diisobutyl phthalate	'84-69-5	6.94805	0.0491678		18464.1	0.127761	Qualifier (223.1) Results	5.51496	DiBP_d4 (ISTD) Results	6.94062		Qualifier (227.1) Results	5.59963	956.961	0	0.0491678	Accepted	1.00107	18464.1	Accepted		144521			Accepted	1		Accepted
92	92	Solvent	#N/A	#N/A	#N/A	211125_floor1-g1-g6	18	18_Solvant_03.D	THF_03	Blank		GCMS	PHT-quant_GCMS_SIM_220427.M	2021-11-25 18:32:37	1	PHT-quant_Masshunter_Quanti_200629.m	DiBP	Diisobutyl phthalate	'84-69-5	6.95177			1860.22	53.8135	Qualifier (223.1) Results		DiBP_d4 (ISTD) Results	7.16385		Qualifier (227.1) Results	43.6175	51.9953	0		Accepted	0.970395	1860.22			34.5678			Accepted	1		Inspect
93	93	QC	#N/A	#N/A	#N/A	211125_floor1-g1-g6	19	19_QC_0-5ppm_02.D	QC_0-5ppm_02	QC	Q1	GCMS	PHT-quant_GCMS_SIM_220427.M	2021-11-25 19:02:49	9	PHT-quant_Masshunter_Quanti_200629.m	DiBP	Diisobutyl phthalate	'84-69-5	6.95552	0.504014	96.9257	524397	1.00557	Qualifier (223.1) Results	5.74092	DiBP_d4 (ISTD) Results	6.94807		Qualifier (227.1) Results	5.588	13134.5	0	0.504014	Accepted	1.00107	524397	Accepted		521491			Accepted	1		Accepted
94	94	QC	#N/A	#N/A	#N/A	211125_floor1-g1-g6	20	20_QC_01ppm_02.D	QC_01ppm_02	QC	Q2	GCMS	PHT-quant_GCMS_SIM_220427.M	2021-11-25 19:33:06	10	PHT-quant_Masshunter_Quanti_200629.m	DiBP	Diisobutyl phthalate	'84-69-5	6.95548	1.15944	111.485	645662	2.2532	Qualifier (223.1) Results	5.77085	DiBP_d4 (ISTD) Results	6.94805		Qualifier (227.1) Results	5.61347	28857.3	0	1.15944	Accepted	1.00107	645662	Accepted		286553			Accepted	1		Accepted
95	95	g01	final (1600x)	32.7225	01	211125_floor1-g1-g6	22	22_g1_final.D	g1_final	Sample		GCMS	PHT-quant_GCMS_SIM_220427.M	2021-11-25 20:33:39	17	PHT-quant_Masshunter_Quanti_200629.m	DiBP	Diisobutyl phthalate	'84-69-5	6.94793	0		2316.39	0.0209893	Qualifier (223.1) Results	5.52852	DiBP_d4 (ISTD) Results	6.9442		Qualifier (227.1) Results	5.52915	115.3	0	0	Accepted	1.00054	2316.39	Accepted		110361			Accepted	1		Accepted
96	96	g02	final (1600x)	33.3862	01	211125_floor1-g1-g6	23	23_g2_final.D	g2_final	Sample		GCMS	PHT-quant_GCMS_SIM_220427.M	2021-11-25 21:03:54	18	PHT-quant_Masshunter_Quanti_200629.m	DiBP	Diisobutyl phthalate	'84-69-5	6.948	0		1832.18	0.015999	Qualifier (223.1) Results	5.34001	DiBP_d4 (ISTD) Results	6.94428		Qualifier (227.1) Results	5.5034	12.5402	0	0	Accepted	1.00054	1832.18	Accepted		114518			Accepted	1		Accepted
97	97	g03	final (1600x)	32.9985	01	211125_floor1-g1-g6	24	24_g3_final.D	g3_final	Sample		GCMS	PHT-quant_GCMS_SIM_220427.M	2021-11-25 21:34:05	19	PHT-quant_Masshunter_Quanti_200629.m	DiBP	Diisobutyl phthalate	'84-69-5	6.94818	0		2468.02	0.0205011	Qualifier (223.1) Results	5.21477	DiBP_d4 (ISTD) Results	6.94073		Qualifier (227.1) Results	5.46762	12.0831	0	0	Accepted	1.00107	2468.02	Accepted		120385			Accepted	1		Accepted
98	98	g05	final (1600x)	31.4477	01	211125_floor1-g1-g6	25	25_g5_final.D	g5_final	Sample		GCMS	PHT-quant_GCMS_SIM_220427.M	2021-11-25 22:04:21	20	PHT-quant_Masshunter_Quanti_200629.m	DiBP	Diisobutyl phthalate	'84-69-5	6.94808	0		2030.69	0.0182457	Qualifier (223.1) Results	5.32125	DiBP_d4 (ISTD) Results	6.94065		Qualifier (227.1) Results	5.51163	13.8934	0	0	Accepted	1.00107	2030.69	Accepted		111297			Accepted	1		Accepted
99	99	g06	final (1600x)	34.6144	01	211125_floor1-g1-g6	26	26_g6_final.D	g6_final	Sample		GCMS	PHT-quant_GCMS_SIM_220427.M	2021-11-25 22:34:35	21	PHT-quant_Masshunter_Quanti_200629.m	DiBP	Diisobutyl phthalate	'84-69-5	6.94805	0		2208.81	0.0194366	Qualifier (223.1) Results	5.377	DiBP_d4 (ISTD) Results	6.94062		Qualifier (227.1) Results	5.41306	13.9017	0	0	Accepted	1.00107	2208.81	Accepted		113642			Accepted	1		Accepted
100	100	Solvent	#N/A	#N/A	#N/A	211125_floor1-g1-g6	1	01_Solvant_01.D	THF_01	Blank		GCMS	PHT-quant_GCMS_SIM_220427.M	2021-11-25 09:58:58	1	PHT-quant_Masshunter_Quanti_200629.m	DBP	Di-n-butyl phthalate	'84-74-2	7.22713	6.53772		8.56682e+06	12.6835	Qualifier (223.1) Results	4.46176	DBP_d4 (ISTD) Results	7.20482		Qualifier (227.1) Results	3.97408	4939.02	0	6.53772	Accepted	1.0031	8.56682e+06	Accepted		675431			Accepted	1		Accepted
101	101	Calibration	#N/A	#N/A	#N/A	211125_floor1-g1-g6	2	02_Std_0ppm.D	PHT_20211104_0ppm	Cal		GCMS	PHT-quant_GCMS_SIM_220427.M	2021-11-25 10:29:06	2	PHT-quant_Masshunter_Quanti_200629.m	DBP	Di-n-butyl phthalate	'84-74-2	7.44665	0		2541.42	0.00357952	Qualifier (223.1) Results	3.94464	DBP_d4 (ISTD) Results	7.4392		Qualifier (227.1) Results	3.88336	10.7232	0	0	Accepted	1.001	2541.42	Accepted		709987			Accepted	1		Accepted
102	102	Calibration	#N/A	#N/A	#N/A	211125_floor1-g1-g6	3	03_Std_0-05ppm.D	PHT_20211104_0-05ppm	Cal	L1	GCMS	PHT-quant_GCMS_SIM_220427.M	2021-11-25 10:59:18	3	PHT-quant_Masshunter_Quanti_200629.m	DBP	Di-n-butyl phthalate	'84-74-2	7.44657	0.0702392	100.342	96765.7	0.168595	Qualifier (223.1) Results	3.92864	DBP_d4 (ISTD) Results	7.43912		Qualifier (227.1) Results	3.86798	1345.85	0	0.0702392	Accepted	1.001	96765.7	Accepted		573955			Accepted	1		Accepted
103	103	Calibration	#N/A	#N/A	#N/A	211125_floor1-g1-g6	4	04_Std_0-25ppm.D	PHT_20211104_0-25ppm	Cal	L2	GCMS	PHT-quant_GCMS_SIM_220427.M	2021-11-25 11:29:29	4	PHT-quant_Masshunter_Quanti_200629.m	DBP	Di-n-butyl phthalate	'84-74-2	7.45393	0.347664	99.9034	889132	0.749306	Qualifier (223.1) Results	4.03949	DBP_d4 (ISTD) Results	7.4465		Qualifier (227.1) Results	3.90688	3590.26	0	0.347664	Accepted	1.001	889132	Accepted		1.18661e+06			Accepted	1		Accepted
104	104	Calibration	#N/A	#N/A	#N/A	211125_floor1-g1-g6	5	05_Std_0-5ppm.D	PHT_20211104_0-5ppm	Cal	L3	GCMS	PHT-quant_GCMS_SIM_220427.M	2021-11-25 11:59:41	5	PHT-quant_Masshunter_Quanti_200629.m	DBP	Di-n-butyl phthalate	'84-74-2	7.4392	0.698936	100.566	818034	1.47895	Qualifier (223.1) Results	3.91301	DBP_d4 (ISTD) Results	7.43175		Qualifier (227.1) Results	3.81927	4586.91	0	0.698936	Accepted	1.001	818034	Accepted		553117			Accepted	1		Accepted
105	105	Calibration	#N/A	#N/A	#N/A	211125_floor1-g1-g6	6	06_Std_01ppm.D	PHT_20211104_01ppm	Cal	L4	GCMS	PHT-quant_GCMS_SIM_220427.M	2021-11-25 12:29:51	6	PHT-quant_Masshunter_Quanti_200629.m	DBP	Di-n-butyl phthalate	'84-74-2	7.44283	1.37555	98.9604	1.21808e+06	2.86661	Qualifier (223.1) Results	3.9854	DBP_d4 (ISTD) Results	7.43167		Qualifier (227.1) Results	3.78518	Infinity	0	1.37555	Accepted	1.0015	1.21808e+06	Accepted		424919			Accepted	1		Accepted
106	106	Calibration	#N/A	#N/A	#N/A	211125_floor1-g1-g6	7	07_Std_05ppm.D	PHT_20211104_05ppm	Cal	L5	GCMS	PHT-quant_GCMS_SIM_220427.M	2021-11-25 13:00:04	7	PHT-quant_Masshunter_Quanti_200629.m	DBP	Di-n-butyl phthalate	'84-74-2	7.49142	6.97262	100.311	1.03467e+07	13.4483	Qualifier (223.1) Results	4.63658	DBP_d4 (ISTD) Results	7.47282		Qualifier (227.1) Results	4.32553	11.3413	0	6.97262	Accepted	1.00249	1.03467e+07	Accepted		769370			Accepted	1		Accepted
107	107	Calibration	#N/A	#N/A	#N/A	211125_floor1-g1-g6	8	08_Std_10ppm.D	PHT_20211104_10ppm	Cal	L6	GCMS	PHT-quant_GCMS_SIM_220427.M	2021-11-25 13:30:15	8	PHT-quant_Masshunter_Quanti_200629.m	DBP	Di-n-butyl phthalate	'84-74-2	7.46153	13.8903	99.9156	6.63716e+06	24.3146	Qualifier (223.1) Results	4.42204	DBP_d4 (ISTD) Results	7.44293		Qualifier (227.1) Results	3.93771	52816.2	0	13.8903	Accepted	1.0025	6.63716e+06	Accepted		272971			Accepted	1		Accepted
108	108	Solvent	#N/A	#N/A	#N/A	211125_floor1-g1-g6	9	09_Solvant_02.D	THF_02	Blank		GCMS	PHT-quant_GCMS_SIM_220427.M	2021-11-25 14:00:29	1	PHT-quant_Masshunter_Quanti_200629.m	DBP	Di-n-butyl phthalate	'84-74-2	7.43165	2.15019		1025.98	4.42658	Qualifier (223.1) Results		DBP_d4 (ISTD) Results	7.41677		Qualifier (227.1) Results	5.81365	28.6316	0	2.15019	Accepted	1.00201	1025.98			231.777			Accepted	1		Inspect
109	109	QC	#N/A	#N/A	#N/A	211125_floor1-g1-g6	10	10_QC_0-5ppm.D	QC_0-5ppm	QC	Q1	GCMS	PHT-quant_GCMS_SIM_220427.M	2021-11-25 14:30:43	9	PHT-quant_Masshunter_Quanti_200629.m	DBP	Di-n-butyl phthalate	'84-74-2	7.43553	0.662206	95.2814	761509	1.40295	Qualifier (223.1) Results	3.86318	DBP_d4 (ISTD) Results	7.4281		Qualifier (227.1) Results	3.75937	Infinity	0	0.662206	Accepted	1.001	761509	Accepted		542790			Accepted	1		Accepted
110	110	QC	#N/A	#N/A	#N/A	211125_floor1-g1-g6	11	11_QC_01ppm.D	QC_01ppm	QC	Q2	GCMS	PHT-quant_GCMS_SIM_220427.M	2021-11-25 15:00:57	10	PHT-quant_Masshunter_Quanti_200629.m	DBP	Di-n-butyl phthalate	'84-74-2	7.43907	1.51262	108.822	973868	3.14488	Qualifier (223.1) Results	3.90452	DBP_d4 (ISTD) Results	7.43163		Qualifier (227.1) Results	3.77042	12631.6	0	1.51262	Accepted	1.001	973868	Accepted		309668			Accepted	1		Accepted
111	111	QC	#N/A	#N/A	#N/A	211125_floor1-g1-g6	12	12_QC_10ppm.D	QC_10ppm	QC	Q3	GCMS	PHT-quant_GCMS_SIM_220427.M	2021-11-25 15:31:11	11	PHT-quant_Masshunter_Quanti_200629.m	DBP	Di-n-butyl phthalate	'84-74-2	7.52107	14.8356	106.716	1.78648e+07	25.6096	Qualifier (223.1) Results	5.2959	DBP_d4 (ISTD) Results	7.49873		Qualifier (227.1) Results	4.32137	55.1544	0	14.8356	Accepted	1.00298	1.78648e+07	Accepted		697581			Accepted	1		Accepted
112	112	QC - CRM	#N/A	#N/A	#N/A	211125_floor1-g1-g6	13	13_CRM_PVC001.D	CRM_PVC001	Sample		GCMS	PHT-quant_GCMS_SIM_220427.M	2021-11-25 16:01:27	12	PHT-quant_Masshunter_Quanti_200629.m	DBP	Di-n-butyl phthalate	'84-74-2	7.45048	0.918872		1.02818e+06	1.93258	Qualifier (223.1) Results	3.96748	DBP_d4 (ISTD) Results	7.44303		Qualifier (227.1) Results	3.9009	Infinity	0	0.918872	Accepted	1.001	1.02818e+06	Accepted		532025			Accepted	1		Accepted
113	113	floor1	final (1600x)	21.2191	01	211125_floor1-g1-g6	14	14_Floor_1.D	Floor_1	Sample		GCMS	PHT-quant_GCMS_SIM_220427.M	2021-11-25 16:31:39	13	PHT-quant_Masshunter_Quanti_200629.m	DBP	Di-n-butyl phthalate	'84-74-2	7.4392	0		4495.3	0.00837312	Qualifier (223.1) Results	4.17373	DBP_d4 (ISTD) Results	7.43548		Qualifier (227.1) Results	3.807	120.461	0	0	Accepted	1.0005	4495.3	Accepted		536873			Accepted	1		Accepted
114	114	floor1	intermediate (40x)	827.545	01	211125_floor1-g1-g6	15	15_Floor_1_interm.D	Floor_1_interm	Sample		GCMS	PHT-quant_GCMS_SIM_220427.M	2021-11-25 17:01:55	14	PHT-quant_Masshunter_Quanti_200629.m	DBP	Di-n-butyl phthalate	'84-74-2	7.44298	0.0242553		38516.1	0.07196	Qualifier (223.1) Results	3.90017	DBP_d4 (ISTD) Results	7.43555		Qualifier (227.1) Results	3.83952	1121.24	0	0.0242553	Accepted	1.001	38516.1	Accepted		535242			Accepted	1		Accepted
115	115	floor1	final (1600x)	24.0761	01	211125_floor1-g1-g6	16	16_Floor_1_max.D	Floor_1_max	Sample		GCMS	PHT-quant_GCMS_SIM_220427.M	2021-11-25 17:32:09	15	PHT-quant_Masshunter_Quanti_200629.m	DBP	Di-n-butyl phthalate	'84-74-2	7.43173	0		3145.61	0.0125354	Qualifier (223.1) Results	3.14751	DBP_d4 (ISTD) Results	7.42428		Qualifier (227.1) Results	3.74958	81.8122	0	0	Accepted	1.001	3145.61	Accepted		250939			Accepted	1		Accepted
116	116	floor1	intermediate (40x)	938.968	01	211125_floor1-g1-g6	17	17_Floor_1_max_interm.D	Floor_1_max_interm	Sample		GCMS	PHT-quant_GCMS_SIM_220427.M	2021-11-25 18:02:24	16	PHT-quant_Masshunter_Quanti_200629.m	DBP	Di-n-butyl phthalate	'84-74-2	7.42805	0.0542512		21463.2	0.135008	Qualifier (223.1) Results	3.62379	DBP_d4 (ISTD) Results	7.42432		Qualifier (227.1) Results	3.71496	464.345	0	0.0542512	Accepted	1.0005	21463.2	Accepted		158977			Accepted	1		Accepted
117	117	Solvent	#N/A	#N/A	#N/A	211125_floor1-g1-g6	18	18_Solvant_03.D	THF_03	Blank		GCMS	PHT-quant_GCMS_SIM_220427.M	2021-11-25 18:32:37	1	PHT-quant_Masshunter_Quanti_200629.m	DBP	Di-n-butyl phthalate	'84-74-2	7.43547	2.30381		1076.25	4.73231	Qualifier (223.1) Results		DBP_d4 (ISTD) Results	7.41687		Qualifier (227.1) Results	4.09455	11.5694	0	2.30381	Accepted	1.00251	1076.25			227.426			Accepted	1		Inspect
118	118	QC	#N/A	#N/A	#N/A	211125_floor1-g1-g6	19	19_QC_0-5ppm_02.D	QC_0-5ppm_02	QC	Q1	GCMS	PHT-quant_GCMS_SIM_220427.M	2021-11-25 19:02:49	9	PHT-quant_Masshunter_Quanti_200629.m	DBP	Di-n-butyl phthalate	'84-74-2	7.43922	0.663298	95.4385	765259	1.40521	Qualifier (223.1) Results	3.85278	DBP_d4 (ISTD) Results	7.43178		Qualifier (227.1) Results	3.75292	15283.4	0	0.663298	Accepted	1.001	765259	Accepted		544585			Accepted	1		Accepted
119	119	QC	#N/A	#N/A	#N/A	211125_floor1-g1-g6	20	20_QC_01ppm_02.D	QC_01ppm_02	QC	Q2	GCMS	PHT-quant_GCMS_SIM_220427.M	2021-11-25 19:33:06	10	PHT-quant_Masshunter_Quanti_200629.m	DBP	Di-n-butyl phthalate	'84-74-2	7.4392	1.50841	108.518	946107	3.13634	Qualifier (223.1) Results	3.8777	DBP_d4 (ISTD) Results	7.43175		Qualifier (227.1) Results	3.76109	Infinity	0	1.50841	Accepted	1.001	946107	Accepted		301660			Accepted	1		Accepted
120	120	g01	final (1600x)	32.7225	01	211125_floor1-g1-g6	22	22_g1_final.D	g1_final	Sample		GCMS	PHT-quant_GCMS_SIM_220427.M	2021-11-25 20:33:39	17	PHT-quant_Masshunter_Quanti_200629.m	DBP	Di-n-butyl phthalate	'84-74-2	7.43163	0		1808.47	0.0160141	Qualifier (223.1) Results	3.71754	DBP_d4 (ISTD) Results	7.4242		Qualifier (227.1) Results	3.69379	74.4998	0	0	Accepted	1.001	1808.47	Accepted		112930			Accepted	1		Accepted
121	121	g02	final (1600x)	33.3862	01	211125_floor1-g1-g6	23	23_g2_final.D	g2_final	Sample		GCMS	PHT-quant_GCMS_SIM_220427.M	2021-11-25 21:03:54	18	PHT-quant_Masshunter_Quanti_200629.m	DBP	Di-n-butyl phthalate	'84-74-2	7.43172	0		1077.57	0.00974438	Qualifier (223.1) Results	4.19926	DBP_d4 (ISTD) Results	7.42427		Qualifier (227.1) Results	3.73573	38.149	0	0	Accepted	1.001	1077.57	Accepted		110584			Accepted	1		Accepted
122	122	g03	final (1600x)	32.9985	01	211125_floor1-g1-g6	24	24_g3_final.D	g3_final	Sample		GCMS	PHT-quant_GCMS_SIM_220427.M	2021-11-25 21:34:05	19	PHT-quant_Masshunter_Quanti_200629.m	DBP	Di-n-butyl phthalate	'84-74-2	7.43188	0		1252.36	0.00997756	Qualifier (223.1) Results	3.92626	DBP_d4 (ISTD) Results	7.42443		Qualifier (227.1) Results	3.65035	37.6287	0	0	Accepted	1.001	1252.36	Accepted		125518			Accepted	1		Accepted
[truncated: 14,709 more rows]

## Sheet: S7-Suspect GC-MS
Sheet S7: Suspect GC-MS - Processed Agilent Masshunter readings per GC-MS file for suspect screening
		Sample										GC-MS Method						Compound discovery						Identifcation															Other
[truncated: 7,900 more rows]
[truncated: 27 more columns]

## Sheet: S8-Suspect Semiquant
Sheet S8: Suspect Substances Semiquantification - Semiquantified suspect substances by sample from GC-MS suspect screening
[truncated: 5,287 more rows]

## Sheet: S9-Suspect Substance Overview
Sheet S9: Suspect Substances Overview - All determined substances in GC-MS suspect screening, including suspects and library matches
[truncated: 349 more rows]
[truncated: 30 more columns]

[truncated: 2 more sheets: S10-Bioassays, S11 - SCIP]
