# Supplementary material for: Legacy and Emerging Plasticizers and Stabilizers in PVC Floorings and Implications for Recycling
Source: Environ Sci Technol. 2024 Jan 19;58(4):1894–907. doi: 10.1021/acs.est.3c04851 (PMC10832040; doi:10.1021/acs.est.3c04851)
Supplement: Supplementary file 3 — es3c04851_si_003.zip [file es3c04851_si_003.zip]

Archive with 2 entries (2 files):
- Protocol_original-french_Méthode d'analyse des phtalates par GC-MS.pdf
- Protocol_translate-english.pdf
